# Supplementary material for: Tumor microenvironment affects exogenous sodium/iodide symporter expression
Source: Transl Oncol. 2020 Nov 17;14(1):100937. doi: 10.1016/j.tranon.2020.100937 (PMC7679261; doi:10.1016/j.tranon.2020.100937)
Supplement: Supplementary file 3 [file mmc3.xlsx]

## Sheet: data norm
Checked	Protein FDR Confidence	Master	Accession	Description	NPNIS1	NPNIS2	NPNIS3	NPNIS4	HPNIS1	HPNIS2	HPNIS3	HPNIS4	NQNIS1	NQNIS2	NQNIS3	NQNIS4	HQNIS1	HQNIS2	HQNIS3	HQNIS4	HPvsNP	T HPvsNP	NQvsNP	T NQvsNP	HQvsNP	T HQvsNP	HQvsNQ	T HQvsNQ	HQvsHP	T HQvsHP
FALSE	High	Master Protein	P49327	Fatty acid synthase OS=Homo sapiens GN=FASN PE=1 SV=3	4.82799e+08	3.56726e+08	1.69366e+08	1.63771e+08	2.89629e+08	4.21846e+08	1.82638e+08	1.58722e+08	3.77831e+08	2.8354e+08	5.14274e+08	1.84076e+08	1.33261e+08	3.36447e+08	9.008e+07	1.03205e+08	0.897816	0.770267	1.15952	0.670594	0.565374	0.235122	0.487595	0.103784	0.629721	0.285943
FALSE	High	Master Protein	P78527	DNA-dependent protein kinase catalytic subunit OS=Homo sapiens GN=PRKDC PE=1 SV=3	1.23241e+08	9.12555e+07	5.00398e+07	6.41435e+07	6.62009e+07	1.93346e+08	4.80627e+07	4.76165e+07	1.58002e+08	9.7467e+07	3.48971e+08	6.19163e+07	6.66305e+06	1.26568e+08	6.22371e+07	8.00725e+07	1.08077	0.869299	2.02737	0.247809	0.838326	0.669048	0.413503	0.204129	0.775677	0.659321
FALSE	High	Master Protein	P35579	Myosin-9 OS=Homo sapiens GN=MYH9 PE=1 SV=4	2.03284e+08	2.23991e+08	1.19326e+08	8.73443e+07	2.27565e+08	2.10923e+08	1.1535e+08	1.36047e+08	4.80876e+08	2.12655e+08	3.30605e+08	1.58974e+08	2.98251e+08	4.00532e+08	5.89615e+07	1.24557e+08	1.08824	0.755021	1.86627	0.130978	1.39176	0.49251	0.745748	0.5047	1.27891	0.583723
FALSE	High	Master Protein	P21333	Filamin-A OS=Homo sapiens GN=FLNA PE=1 SV=4	9.91009e+07	8.29596e+07	6.54367e+07	6.82377e+07	4.44787e+07	1.05462e+08	6.72878e+07	6.23549e+07	7.21314e+07	3.45565e+07	1.21222e+08	4.35088e+07	2.57003e+07	5.44724e+07	4.01266e+07	3.2029e+07	0.885499	0.568466	0.85964	0.61657	0.482456	0.00624636	0.561231	0.196146	0.544841	0.0670583
FALSE	High	Master Protein	Q00610	Clathrin heavy chain 1 OS=Homo sapiens GN=CLTC PE=1 SV=5	2.28694e+08	1.65919e+08	8.46828e+07	9.41681e+07	1.34471e+08	1.49404e+08	9.61254e+07	7.48259e+07	2.12959e+08	1.77213e+08	1.13875e+08	1.00405e+08	8.56677e+07	1.76234e+08	5.89615e+07	8.18519e+07	0.793119	0.462927	1.05404	0.862744	0.70225	0.354032	0.666249	0.22259	0.885428	0.68923
FALSE	High	Master Protein	O75369-8	Isoform 8 of Filamin-B OS=Homo sapiens GN=FLNB	4.70094e+07	5.64125e+07	4.61906e+07	4.77664e+07	4.13755e+07	1.1425e+08	5.2869e+07	5.55526e+07	6.52617e+07	4.87335e+07	1.46935e+08	5.94062e+07	1.84027e+07	7.85043e+07	3.76698e+07	5.16023e+07	1.33777	0.35257	1.62295	0.22392	0.943257	0.8349	0.581198	0.242077	0.705098	0.382944
FALSE	High	Master Protein	Q09666	Neuroblast differentiation-associated protein AHNAK OS=Homo sapiens GN=AHNAK PE=1 SV=2	5.46326e+07	7.21748e+07	4.61906e+07	4.91312e+07	8.89574e+07	2.54865e+08	9.61254e+06	5.66863e+06	1.88916e+08	1.15188e+08	7.34677e+08	8.36707e+07	1.84027e+07	1.10547e+08	5.89615e+07	7.29549e+07	1.61664	0.580061	5.05315	0.191827	1.17439	0.643751	0.232407	0.211759	0.726436	0.702585
FALSE	High	Master Protein	P10809	60 kDa heat shock protein, mitochondrial OS=Homo sapiens GN=HSPD1 PE=1 SV=2	5.59031e+08	3.98206e+08	4.23414e+08	5.04959e+08	3.51692e+08	8.78846e+08	4.32564e+08	4.98839e+08	1.09914e+09	7.44294e+08	2.68157e+09	5.85695e+08	7.9322e+08	4.64617e+08	2.21106e+09	1.7438e+09	1.14655	0.593133	2.71037	0.145083	2.76446	0.0876402	1.01996	0.968981	2.41112	0.121298
FALSE	High	Master Protein	O43707	Alpha-actinin-4 OS=Homo sapiens GN=ACTN4 PE=1 SV=2	1.01642e+08	3.23542e+08	1.38572e+08	1.20098e+08	1.44814e+08	7.38231e+07	1.10544e+08	1.36047e+08	2.30133e+08	3.18983e+08	1.72649e+08	2.25911e+08	1.61817e+08	1.2016e+08	1.47404e+08	2.3132e+08	0.680304	0.349058	1.38579	0.311502	0.966142	0.921883	0.69718	0.111473	1.42016	0.137601
FALSE	High	Master Protein	Q92616	Translational activator GCN1 OS=Homo sapiens GN=GCN1L1 PE=1 SV=6	6.60673e+07	5.06053e+07	5.3889e+07	5.86845e+07	5.68914e+07	4.13058e+07	5.76752e+07	2.4942e+07	6.52617e+07	5.13917e+07	5.51008e+07	2.0081e+07	2.03064e+06	1.55407e+07	4.504e+06	8.18519e+06	0.788734	0.201015	0.836809	0.399125	0.132	3.11736e-05	0.157742	0.00738111	0.167357	0.00390002
FALSE	High	Master Protein	P46940	Ras GTPase-activating-like protein IQGAP1 OS=Homo sapiens GN=IQGAP1 PE=1 SV=1	1.39758e+08	1.16143e+08	5.77383e+07	4.36722e+07	9.20606e+07	9.66731e+07	6.72878e+07	6.23549e+07	2.74786e+08	1.06328e+08	1.35915e+08	8.03239e+07	2.22102e+08	3.04405e+08	6.22371e+07	7.11755e+07	0.891033	0.705613	1.6718	0.267053	1.8469	0.278562	1.10474	0.838229	2.07276	0.203435
FALSE	High	Master Protein	P08238	Heat shock protein HSP 90-beta OS=Homo sapiens GN=HSP90AB1 PE=1 SV=4	3.43042e+08	5.39237e+08	5.00398e+08	5.18607e+08	2.37909e+08	4.48211e+08	5.2869e+08	5.10177e+08	6.52617e+08	3.54426e+08	4.7754e+08	4.09986e+08	1.55471e+08	3.52468e+08	3.02997e+08	3.91465e+08	0.907275	0.603135	0.996468	0.983682	0.632415	0.0431781	0.634657	0.0816935	0.69705	0.172447
FALSE	High	Master Protein	P07900-2	Isoform 2 of Heat shock protein HSP 90-alpha OS=Homo sapiens GN=HSP90AA1	3.68452e+08	3.98206e+08	3.27183e+08	3.68484e+08	3.82724e+08	2.46077e+08	3.74889e+08	3.85467e+08	5.49572e+08	4.78474e+08	3.26931e+08	2.42645e+08	2.15756e+08	3.20426e+08	2.94807e+08	3.02496e+08	0.949964	0.637062	1.09252	0.652459	0.775125	0.0239336	0.709482	0.166153	0.815952	0.169912
FALSE	High	Master Protein	P05787-2	Isoform 2 of Keratin, type II cytoskeletal 8 OS=Homo sapiens GN=KRT8	1.65168e+09	5.80717e+08	7.69843e+08	7.09673e+08	1.44814e+09	1.58192e+09	6.72878e+08	9.29655e+08	2.57612e+09	1.50631e+09	2.3877e+09	1.08772e+09	1.30088e+09	1.34579e+09	4.58589e+09	3.02496e+09	1.24803	0.50552	2.0361	0.067061	2.7634	0.0934401	1.3572	0.46277	2.2142	0.13441
FALSE	High	Master Protein	Q14204	Cytoplasmic dynein 1 heavy chain 1 OS=Homo sapiens GN=DYNC1H1 PE=1 SV=5	2.92221e+07	2.82063e+07	2.00159e+07	1.91066e+07	2.58597e+07	5.27308e+07	2.0667e+07	1.92733e+07	1.27089e+07	4.43032e+07	8.81612e+07	2.8448e+07	#VALUE!	4.9666e+07	1.47404e+07	2.3132e+07	1.22765	0.530961	1.79824	0.286383	#VALUE!	#VALUE!	#VALUE!	#VALUE!	#VALUE!	#VALUE!
FALSE	High	Master Protein	Q7Z406-6	Isoform 6 of Myosin-14 OS=Homo sapiens GN=MYH14	7.24199e+07	6.63677e+07	2.27104e+07	3.68484e+07	4.34443e+07	9.66731e+07	2.0667e+07	3.62792e+07	1.47698e+08	8.329e+07	6.61209e+07	5.52227e+07	4.12474e+07	4.00532e+07	2.62051e+07	2.66908e+07	0.993533	0.987921	1.77634	0.157651	0.676577	0.248509	0.380882	0.0415026	0.680981	0.39104
FALSE	High	Master Protein	P14618	Pyruvate kinase PKM OS=Homo sapiens GN=PKM PE=1 SV=4	2.414e+08	2.98654e+08	2.88691e+08	3.00246e+08	3.93068e+08	1.31827e+08	3.84501e+08	4.08141e+08	4.80876e+08	2.56959e+08	1.39589e+08	4.01619e+08	4.12474e+08	5.76766e+08	1.71971e+08	2.3132e+08	1.167	0.510948	1.13291	0.643921	1.23343	0.504471	1.08873	0.819603	1.05692	0.873748
FALSE	High	Master Protein	P42704	Leucine-rich PPR motif-containing protein, mitochondrial OS=Homo sapiens GN=LRPPRC PE=1 SV=3	7.49609e+07	6.88564e+07	4.23414e+07	4.36722e+07	4.34443e+07	6.15192e+07	4.71014e+07	4.08141e+07	2.12959e+08	7.70876e+07	1.13875e+08	5.27125e+07	1.04705e+08	9.13214e+07	1.63782e+08	1.60145e+08	0.839222	0.37401	1.98683	0.168786	2.26233	0.0122351	1.13866	0.70524	2.69575	0.00537903
FALSE	High	Master Protein	P05783	Keratin, type I cytoskeletal 18 OS=Homo sapiens GN=KRT18 PE=1 SV=2	7.24199e+08	4.39686e+08	7.31351e+08	4.23074e+08	7.34416e+08	9.66731e+08	5.2869e+08	6.46224e+08	1.51132e+09	5.4936e+08	1.17548e+09	9.20378e+08	9.51864e+08	8.33107e+08	2.53862e+09	1.77939e+09	1.24058	0.311554	1.79292	0.0822812	2.63251	0.0590441	1.46828	0.317845	2.12199	0.095703
FALSE	High	Master Protein	P11216	Glycogen phosphorylase, brain form OS=Homo sapiens GN=PYGB PE=1 SV=5	1.65168e+08	1.74215e+08	1.27024e+08	1.36475e+08	1.24127e+08	1.31827e+08	1.34576e+08	1.47384e+08	6.52617e+08	3.89868e+08	4.40806e+08	2.76113e+08	2.25274e+08	4.9666e+08	1.06458e+08	1.77939e+08	0.892235	0.233705	2.91832	0.010957	1.6692	0.285351	0.571973	0.156088	1.87081	0.219376
FALSE	High	Master Protein	P13639	Elongation factor 2 OS=Homo sapiens GN=EEF2 PE=1 SV=4	3.04926e+08	3.73318e+08	1.88612e+08	2.45656e+08	2.99973e+08	4.83365e+08	1.92251e+08	2.26745e+08	3.43483e+08	1.86073e+08	2.53463e+08	1.58974e+08	2.76041e+08	2.24298e+08	1.22836e+08	1.35234e+08	1.08074	0.7778	0.846727	0.483559	0.681708	0.151973	0.80511	0.436395	0.63078	0.187127
FALSE	High	Master Protein	P06733	Alpha-enolase OS=Homo sapiens GN=ENO1 PE=1 SV=2	1.05454e+09	7.21748e+08	1.0008e+09	8.46148e+08	8.27511e+08	1.40615e+09	1.20157e+09	1.13373e+09	1.33958e+09	1.06328e+09	2.02036e+09	1.17139e+09	1.52298e+09	1.13751e+09	9.008e+08	1.01425e+09	1.26102	0.146202	1.5441	0.0737202	1.26284	0.175402	0.817849	0.354456	1.00144	0.993024
FALSE	High	Master Protein	P14618-2	Isoform M1 of Pyruvate kinase PKM OS=Homo sapiens GN=PKM	#VALUE!	#VALUE!	3.84922e+06	2.72951e+06	#VALUE!	#VALUE!	5.76752e+06	3.51455e+06	#VALUE!	#VALUE!	#VALUE!	#VALUE!	#VALUE!	8.6515e+06	#VALUE!	#VALUE!	#VALUE!	#VALUE!	#VALUE!	#VALUE!	#VALUE!	#VALUE!	#VALUE!	#VALUE!	#VALUE!	#VALUE!
FALSE	High	Master Protein	P14625	Endoplasmin OS=Homo sapiens GN=HSP90B1 PE=1 SV=1	2.28694e+08	1.65919e+08	1.15477e+08	1.31016e+08	1.44814e+08	2.54865e+08	1.39382e+08	1.36047e+08	4.46528e+08	2.21516e+08	2.90197e+08	1.67341e+08	2.63349e+08	1.92255e+08	4.74968e+08	4.44847e+08	1.05304	0.831219	1.75569	0.114019	2.14538	0.0461925	1.22196	0.520973	2.03733	0.0572914
FALSE	High	Master Protein	P04406	Glyceraldehyde-3-phosphate dehydrogenase OS=Homo sapiens GN=GAPDH PE=1 SV=3	1.39758e+09	1.32735e+09	2.27104e+09	1.36475e+09	2.06878e+09	1.31827e+09	1.77832e+09	1.81396e+09	1.03045e+09	1.77213e+09	1.61629e+09	1.75708e+09	1.17397e+09	2.56341e+09	2.21106e+09	1.4591e+09	1.09725	0.595393	0.970951	0.877324	1.16457	0.531962	1.19941	0.433545	1.06135	0.775289
FALSE	High	Master Protein	P58107	Epiplakin OS=Homo sapiens GN=EPPK1 PE=1 SV=2	5.20915e+06	6.05605e+06	3.15636e+06	#VALUE!	2.17222e+06	325173	2.8357e+06	#VALUE!	#VALUE!	#VALUE!	#VALUE!	#VALUE!	#VALUE!	#VALUE!	#VALUE!	#VALUE!	#VALUE!	#VALUE!	#VALUE!	#VALUE!	#VALUE!	#VALUE!	#VALUE!	#VALUE!	#VALUE!	#VALUE!
FALSE	High	Master Protein	A0A075B730	Epiplakin OS=Homo sapiens GN=EPPK1 PE=4 SV=1	#VALUE!	#VALUE!	#VALUE!	#VALUE!	#VALUE!	5.00942e+06	#VALUE!	#VALUE!	#VALUE!	2.65819e+06	9.91814e+06	#VALUE!	#VALUE!	#VALUE!	#VALUE!	#VALUE!	#VALUE!	#VALUE!	#VALUE!	#VALUE!	#VALUE!	#VALUE!	#VALUE!	#VALUE!	#VALUE!	#VALUE!
FALSE	High	Master Protein	P07437	Tubulin beta chain OS=Homo sapiens GN=TUBB PE=1 SV=2	2.6681e+08	2.57175e+08	4.23414e+08	4.23074e+08	3.10317e+08	2.10923e+08	4.42177e+08	4.30816e+08	3.77831e+08	2.65819e+08	2.3877e+08	2.76113e+08	1.84027e+08	1.92255e+08	1.47404e+08	1.28116e+08	1.01734	0.936821	0.845353	0.377813	0.475604	0.0104913	0.56261	0.00978624	0.467499	0.0170644
FALSE	High	Master Protein	P68371	Tubulin beta-4B chain OS=Homo sapiens GN=TUBB4B PE=1 SV=1	1.05454e+08	7.71524e+07	8.08336e+07	#VALUE!	1.03439e+08	3.25173e+08	8.17066e+07	6.91573e+07	1.9235e+06	2.39237e+08	2.3877e+08	5.85695e+07	1.23742e+08	1.04138e+08	2.86618e+07	5.33816e+07	#VALUE!	#VALUE!	#VALUE!	#VALUE!	#VALUE!	#VALUE!	0.575532	0.414439	0.534835	0.335664
FALSE	High	Master Protein	P22314	Ubiquitin-like modifier-activating enzyme 1 OS=Homo sapiens GN=UBA1 PE=1 SV=3	1.39758e+08	1.24439e+08	8.8532e+07	9.55328e+07	9.3095e+07	1.93346e+08	8.65128e+07	9.06981e+07	1.88916e+08	1.06328e+08	2.13056e+08	1.00405e+08	1.90373e+08	1.13751e+08	1.39215e+08	1.37013e+08	1.03433	0.897114	1.35792	0.244246	1.29467	0.152618	0.953421	0.836444	1.2517	0.375453
FALSE	High	Master Protein	P60709	Actin, cytoplasmic 1 OS=Homo sapiens GN=ACTB PE=1 SV=1	2.414e+09	1.16143e+09	2.15556e+09	2.32008e+09	1.44814e+09	6.94288e+08	2.21088e+09	2.60757e+09	2.26699e+09	2.30377e+09	2.05709e+09	2.76113e+09	2.25274e+09	1.31375e+09	2.04727e+09	2.49114e+09	0.864591	0.614069	1.16618	0.34255	1.00669	0.973229	0.863236	0.317223	1.16435	0.583694
FALSE	High	Master Protein	P55072	Transitional endoplasmic reticulum ATPase OS=Homo sapiens GN=VCP PE=1 SV=4	1.14347e+08	1.82511e+08	1.30873e+08	1.18734e+08	1.55158e+08	6.855e+07	1.44188e+08	1.00902e+08	2.40438e+08	1.59491e+08	1.10202e+08	1.4224e+08	1.36434e+08	1.36181e+08	2.04727e+08	2.3132e+08	0.857873	0.473987	1.1938	0.437805	1.29681	0.209442	1.08629	0.715399	1.51166	0.10476
FALSE	High	Master Protein	P12814	Alpha-actinin-1 OS=Homo sapiens GN=ACTN1 PE=1 SV=2	4.19273e+07	5.55829e+07	2.84842e+07	3.13894e+07	3.51692e+07	3.95481e+07	2.69151e+07	3.7413e+07	6.86966e+07	6.64548e+07	2.53463e+07	4.18354e+07	4.44203e+07	2.24298e+07	2.45673e+07	3.2029e+07	0.883479	0.521048	1.2856	0.387366	0.784365	0.323697	0.610115	0.137422	0.887814	0.51822
FALSE	High	Master Protein	P06576	ATP synthase subunit beta, mitochondrial OS=Homo sapiens GN=ATP5B PE=1 SV=3	1.39758e+08	7.21748e+07	1.30873e+08	1.18734e+08	7.34416e+07	6.59134e+07	1.48994e+08	1.36047e+08	2.61047e+08	1.86073e+08	2.35097e+08	2.0081e+08	1.99891e+08	1.32977e+08	9.008e+08	6.04992e+08	0.919523	0.733498	1.91322	0.00347613	3.98375	0.105686	2.08223	0.235096	4.33241	0.0993443
FALSE	High	Master Protein	Q13085-4	Isoform 4 of Acetyl-CoA carboxylase 1 OS=Homo sapiens GN=ACACA	5.71736e+07	4.23094e+07	1.61667e+07	2.04713e+07	2.89629e+07	3.69115e+07	1.68219e+07	2.26745e+07	5.83921e+07	2.92401e+07	2.93871e+07	2.76113e+07	8.24949e+06	2.40319e+07	7.37019e+06	1.60145e+07	0.774097	0.492736	1.06251	0.866644	0.408946	0.100325	0.384885	0.0378305	0.528287	0.0760823
FALSE	High	Master Protein	P11142	Heat shock cognate 71 kDa protein OS=Homo sapiens GN=HSPA8 PE=1 SV=1	1.27052e+08	1.82511e+08	2.54048e+08	2.04713e+08	1.34471e+08	1.1425e+08	2.16282e+08	2.4942e+08	2.33568e+08	1.24049e+08	1.54282e+08	2.0081e+08	3.17288e+07	8.33107e+07	3.02997e+08	1.33454e+08	0.929844	0.757412	0.927614	0.711331	0.717782	0.432543	0.773794	0.549923	0.771939	0.566149
FALSE	High	Master Protein	Q15149	Plectin OS=Homo sapiens GN=PLEC PE=1 SV=3	7.24199e+06	7.7982e+06	4.23414e+06	2.04713e+06	6.10289e+06	3.16385e+07	3.84501e+06	1.2471e+06	2.16394e+07	2.21516e+07	1.06528e+08	7.11201e+06	206237	1.10547e+07	3.11186e+07	3.55878e+07	2.00894	0.481823	7.38369	0.184527	3.65675	0.145217	0.495247	0.4422	1.82024	0.452231
FALSE	High	Master Protein	P08107	Heat shock 70 kDa protein 1A/1B OS=Homo sapiens GN=HSPA1A PE=1 SV=5	1.19429e+08	8.29596e+07	2.00159e+08	1.91066e+08	7.86135e+07	1.31827e+08	1.92251e+08	2.15408e+08	3.77831e+08	9.7467e+07	2.31423e+08	3.26316e+08	4.44203e+07	8.81171e+07	3.84887e+08	3.2029e+08	1.04125	0.888532	1.74025	0.156178	1.41121	0.517645	0.810924	0.656162	1.35531	0.562697
FALSE	High	Master Protein	P11021	78 kDa glucose-regulated protein OS=Homo sapiens GN=HSPA5 PE=1 SV=2	1.11806e+08	9.95515e+07	1.65516e+08	1.91066e+08	1.13783e+08	1.23038e+08	2.16282e+08	2.04071e+08	3.77831e+08	1.68352e+08	2.90197e+08	2.42645e+08	1.01532e+08	1.36181e+08	9.008e+08	6.76168e+08	1.15712	0.540834	1.89989	0.0401966	3.1952	0.170108	1.68178	0.401132	2.76134	0.199196
FALSE	High	Master Protein	P29401-2	Isoform 2 of Transketolase OS=Homo sapiens GN=TKT	1.52463e+08	2.15695e+08	2.11707e+08	1.91066e+08	2.17222e+08	2.72442e+08	2.4512e+08	2.38082e+08	5.49572e+08	2.7468e+08	6.97943e+08	2.67746e+08	1.61817e+08	4.00532e+08	6.14182e+08	4.44847e+08	1.26194	0.0337042	2.32179	0.0549895	2.10314	0.0653131	0.905828	0.775686	1.6666	0.135376
FALSE	High	Master Protein	P07355-2	Isoform 2 of Annexin A2 OS=Homo sapiens GN=ANXA2	3.93863e+08	3.23542e+08	1.03929e+09	4.50369e+08	6.72353e+08	3.4275e+08	4.32564e+08	5.55526e+07	1.68307e+08	2.65819e+08	6.97943e+08	1.25506e+09	4.75932e+08	1.07343e+09	2.78429e+09	2.3132e+09	0.681095	0.430276	1.08159	0.884664	3.01163	0.0947046	2.78446	0.120981	4.42175	0.058042
FALSE	High	Master Protein	P53396	ATP-citrate synthase OS=Homo sapiens GN=ACLY PE=1 SV=3	1.65168e+08	1.65919e+08	8.46828e+07	8.87091e+07	1.34471e+08	1.05462e+08	9.61254e+07	8.72969e+07	1.37393e+08	1.15188e+08	1.54282e+08	8.03239e+07	1.36434e+08	1.60213e+08	7.04262e+07	1.1744e+08	0.839191	0.447723	0.965724	0.881611	0.960421	0.87197	0.99451	0.979402	1.14446	0.505793
FALSE	High	Master Protein	Q6UVK1	Chondroitin sulfate proteoglycan 4 OS=Homo sapiens GN=CSPG4 PE=1 SV=2	2.79515e+07	2.40583e+07	2.69445e+07	2.18361e+07	3.31004e+07	1.49404e+08	3.36439e+07	2.83431e+07	7.55662e+07	5.22778e+07	1.24895e+08	3.01215e+07	2.76041e+06	5.12681e+07	3.93077e+07	3.73672e+07	2.42574	0.268778	2.80642	0.066657	1.29678	0.50413	0.462077	0.146694	0.534593	0.397685
FALSE	High	Master Protein	Q13885	Tubulin beta-2A chain OS=Homo sapiens GN=TUBB2A PE=1 SV=1	6.09852e+06	9.95515e+06	1.0008e+07	8.18853e+06	2.17222e+06	5.53673e+06	1.24963e+07	1.58722e+07	9.27404e+06	8.86064e+06	7.34677e+06	1.58974e+07	6.66305e+06	7.04937e+06	5.32291e+06	6.93961e+06	1.05335	0.893465	1.20814	0.430634	0.758389	0.0854985	0.627734	0.0941121	0.719978	0.45487
FALSE	High	Master Protein	P04350	Tubulin beta-4A chain OS=Homo sapiens GN=TUBB4A PE=1 SV=2	1.23241e+08	1.24439e+08	1.19326e+08	1.20098e+08	1.24127e+08	4.39423e+07	1.1535e+08	1.47384e+08	1.95785e+08	8.77203e+07	4.40806e+07	8.36707e+07	1.33261e+08	9.77299e+07	5.24102e+07	4.27053e+07	0.884418	0.551806	0.844289	0.581292	0.669479	0.104266	0.792951	0.602222	0.756972	0.425681
FALSE	High	Master Protein	P55060	Exportin-2 OS=Homo sapiens GN=CSE1L PE=1 SV=3	1.27052e+08	1.49327e+08	1.0008e+08	9.14386e+07	1.34471e+08	1.84558e+08	1.10544e+08	7.48259e+07	1.37393e+08	1.3291e+08	1.35915e+08	3.68151e+07	5.71118e+07	8.49128e+07	1.71971e+07	2.13527e+07	1.07801	0.742587	0.946858	0.831481	0.385927	0.0133887	0.407587	0.0671013	0.358	0.0277705
FALSE	High	Master Protein	Q14697-2	Isoform 2 of Neutral alpha-glucosidase AB OS=Homo sapiens GN=GANAB	1.27052e+07	1.49327e+07	3.23334e+06	4.91312e+06	1.13783e+07	#VALUE!	6.72878e+06	5.782e+06	1.27089e+07	1.06328e+07	#VALUE!	6.861e+06	#VALUE!	1.92255e+07	9.008e+06	8.719e+06	#VALUE!	#VALUE!	#VALUE!	#VALUE!	#VALUE!	#VALUE!	#VALUE!	#VALUE!	#VALUE!	#VALUE!
FALSE	High	Master Protein	Q14697	Neutral alpha-glucosidase AB OS=Homo sapiens GN=GANAB PE=1 SV=3	1.39758e+06	#VALUE!	6.15875e+06	#VALUE!	#VALUE!	#VALUE!	3.12407e+06	3.28781e+06	4.80876e+06	#VALUE!	#VALUE!	4.09986e+06	2.37966e+06	#VALUE!	1.39215e+07	1.76159e+07	#VALUE!	#VALUE!	#VALUE!	#VALUE!	#VALUE!	#VALUE!	#VALUE!	#VALUE!	#VALUE!	#VALUE!
FALSE	High	Master Protein	P00558	Phosphoglycerate kinase 1 OS=Homo sapiens GN=PGK1 PE=1 SV=3	4.95505e+08	2.98654e+08	3.84922e+08	4.09426e+08	6.51665e+08	4.74577e+08	6.72878e+08	7.25585e+08	4.80876e+08	8.86064e+08	9.18346e+08	8.36707e+08	8.88406e+08	6.08809e+08	5.32291e+08	6.04992e+08	1.58936	0.0136552	1.96536	0.0125959	1.65847	0.0253541	0.843852	0.378457	1.04349	0.783717
FALSE	High	Master Protein	Q9Y490	Talin-1 OS=Homo sapiens GN=TLN1 PE=1 SV=3	3.81157e+07	3.65022e+07	1.69366e+07	1.50123e+07	2.79285e+07	2.10923e+07	1.63413e+07	1.2471e+07	5.49572e+07	2.65819e+07	4.7754e+07	2.0081e+07	1.71335e+07	4.80639e+07	8.02531e+06	1.95733e+07	0.730369	0.345612	1.40169	0.341917	0.870778	0.757099	0.621232	0.283496	1.19224	0.700572
FALSE	High	Master Protein	Q71U36	Tubulin alpha-1A chain OS=Homo sapiens GN=TUBA1A PE=1 SV=1	#VALUE!	#VALUE!	#VALUE!	4.09426e+06	#VALUE!	#VALUE!	#VALUE!	#VALUE!	#VALUE!	#VALUE!	3.01217e+06	#VALUE!	#VALUE!	#VALUE!	#VALUE!	#VALUE!	#VALUE!	#VALUE!	#VALUE!	#VALUE!	#VALUE!	#VALUE!	#VALUE!	#VALUE!	#VALUE!	#VALUE!
FALSE	High	Master Protein	P26038	Moesin OS=Homo sapiens GN=MSN PE=1 SV=3	6.73378e+07	1.65919e+08	6.54367e+07	8.05205e+07	1.03439e+08	1.84558e+08	7.2094e+07	1.09971e+08	2.61047e+08	2.48098e+08	3.08564e+08	1.25506e+08	1.14224e+08	3.04405e+08	6.3056e+07	9.07488e+07	1.23957	0.526362	2.48729	0.0216245	1.50952	0.449883	0.606896	0.217198	1.21778	0.683266
FALSE	High	Master Protein	P00352	Retinal dehydrogenase 1 OS=Homo sapiens GN=ALDH1A1 PE=1 SV=2	1.15618e+08	2.73767e+08	2.88691e+08	3.13894e+08	3.10317e+08	4.92154e+08	3.2202e+08	3.62792e+08	1.9922e+08	1.94934e+08	3.56318e+08	1.50607e+08	1.55471e+08	2.56341e+08	1.39215e+08	1.22778e+08	1.49932	0.0896694	0.908375	0.733104	0.679259	0.191338	0.747774	0.334425	0.453044	0.0074566
FALSE	High	Master Protein	P07814	Bifunctional glutamate/proline--tRNA ligase OS=Homo sapiens GN=EPRS PE=1 SV=5	4.19273e+07	5.14349e+07	1.88612e+07	2.45656e+07	3.51692e+07	5.80038e+07	2.0667e+07	3.62792e+07	5.49572e+07	3.72147e+07	7.34677e+07	2.42645e+07	2.50657e+07	4.64617e+07	1.22836e+07	2.66908e+07	1.09745	0.76775	1.3883	0.349992	0.807828	0.548437	0.581883	0.172585	0.736095	0.379468
FALSE	High	Master Protein	P30101	Protein disulfide-isomerase A3 OS=Homo sapiens GN=PDIA3 PE=1 SV=4	2.15989e+08	1.74215e+08	2.00159e+08	1.77418e+08	1.55158e+08	1.40615e+08	2.4512e+08	2.15408e+08	5.15224e+08	2.48098e+08	5.87741e+08	2.8448e+08	1.52298e+08	1.76234e+08	4.74968e+08	4.98229e+08	0.985047	0.917658	2.13022	0.0425848	1.69544	0.204643	0.7959	0.530866	1.72118	0.207437
FALSE	High	Master Protein	Q14974	Importin subunit beta-1 OS=Homo sapiens GN=KPNB1 PE=1 SV=2	1.52463e+08	1.24439e+08	9.23812e+07	1.0918e+08	9.10262e+07	1.31827e+08	8.65128e+07	1.13373e+08	2.61047e+08	1.24049e+08	9.18346e+07	1.00405e+08	7.9322e+07	7.04937e+07	5.24102e+07	8.18519e+07	0.883533	0.431578	1.20664	0.573247	0.593729	0.0149211	0.49205	0.116928	0.671994	0.0317437
FALSE	High	Master Protein	P04075-2	Isoform 2 of Fructose-bisphosphate aldolase A OS=Homo sapiens GN=ALDOA	4.06568e+08	2.23991e+08	3.81073e+08	3.68484e+08	5.0685e+08	7.82173e+08	6.72878e+08	7.48259e+08	5.15224e+08	4.1645e+08	4.40806e+08	6.35897e+08	4.12474e+08	5.12681e+08	3.43942e+08	3.55878e+08	1.96372	0.00408493	1.45522	0.050017	1.17742	0.318852	0.809098	0.176326	0.599586	0.00953828
FALSE	High	Master Protein	F5H5D3	Tubulin alpha-1C chain OS=Homo sapiens GN=TUBA1C PE=1 SV=1	3.17631e+07	4.47982e+07	3.4643e+07	4.77664e+07	2.89629e+07	8.08538e+06	2.54732e+07	7.70934e+07	1.40828e+07	4.60753e+07	1.10202e+07	2.09177e+07	2.63349e+07	3.52468e+07	1.55593e+07	2.13527e+07	0.878243	0.762264	0.579327	0.107722	0.619571	0.0376233	1.06947	0.864552	0.705467	0.528273
FALSE	High	Master Protein	P78371	T-complex protein 1 subunit beta OS=Homo sapiens GN=CCT2 PE=1 SV=4	3.43042e+08	1.24439e+08	1.23175e+08	1.25557e+08	6.51665e+07	1.23038e+08	1.20157e+08	1.36047e+08	3.33178e+08	8.86064e+07	9.18346e+07	9.20378e+07	1.55471e+08	4.80639e+07	7.04262e+07	6.4058e+07	0.620498	0.27726	0.845638	0.746386	0.471953	0.164639	0.558103	0.344484	0.760604	0.391005
FALSE	High	Master Protein	P16144-3	Isoform Beta-4B of Integrin beta-4 OS=Homo sapiens GN=ITGB4	8.0043e+07	5.30941e+07	3.31033e+07	3.13894e+07	5.27538e+07	4.39423e+07	4.27758e+07	3.40118e+07	5.15224e+07	2.03795e+07	2.53463e+08	2.59379e+07	1.74508e+07	9.61277e+06	2.7024e+07	2.49114e+07	0.877821	0.631983	1.77758	0.523798	0.399733	0.0484646	0.224874	0.267989	0.455369	0.00515248
FALSE	High	Master Protein	P38646	Stress-70 protein, mitochondrial OS=Homo sapiens GN=HSPA9 PE=1 SV=2	1.11806e+08	1.32735e+08	1.0008e+08	1.06451e+08	1.65502e+08	8.43692e+07	1.10544e+08	1.2471e+08	3.43483e+08	1.94934e+08	1.10202e+08	1.25506e+08	9.20135e+07	1.47396e+08	3.93077e+08	3.2029e+08	1.07549	0.659233	1.71619	0.183585	2.11225	0.12889	1.23078	0.63252	1.96398	0.15993
FALSE	High	Master Protein	P08727	Keratin, type I cytoskeletal 19 OS=Homo sapiens GN=KRT19 PE=1 SV=4	1.09265e+08	3.56726e+07	7.31351e+07	5.59549e+07	2.06878e+08	1.31827e+08	7.69003e+07	1.13373e+08	1.64872e+08	1.4177e+08	3.59992e+08	1.84076e+08	1.26915e+08	4.9666e+07	5.07724e+08	3.91465e+08	1.93038	0.0894843	3.10446	0.0328692	3.92577	0.11621	1.26456	0.653224	2.03368	0.266254
FALSE	High	Master Protein	P68104	Elongation factor 1-alpha 1 OS=Homo sapiens GN=EEF1A1 PE=1 SV=1	6.98789e+08	1.24439e+09	1.23175e+09	1.77418e+09	1.13783e+09	2.81231e+08	1.20157e+09	1.04303e+09	5.15224e+08	1.15188e+09	4.04072e+08	1.25506e+09	3.80746e+08	7.36979e+08	5.89615e+08	8.36312e+08	0.740265	0.33496	0.672088	0.236675	0.513961	0.0467092	0.764723	0.443335	0.694294	0.280001
FALSE	High	Master Protein	P68366	Tubulin alpha-4A chain OS=Homo sapiens GN=TUBA4A PE=1 SV=1	1.39758e+08	1.41031e+08	1.11627e+08	1.28287e+08	8.68886e+07	5.62461e+07	1.24963e+08	1.36047e+08	2.57612e+08	1.86073e+08	5.87741e+07	9.20378e+07	1.07878e+08	1.24966e+08	7.61586e+07	6.76168e+07	0.776152	0.185659	1.14172	0.700723	0.72329	0.0539372	0.633509	0.292279	0.931892	0.771781
FALSE	High	Master Protein	P04844	Dolichyl-diphosphooligosaccharide--protein glycosyltransferase subunit 2 OS=Homo sapiens GN=RPN2 PE=1 SV=3	5.0821e+07	7.88116e+07	5.77383e+07	5.18607e+07	7.55104e+07	4.83365e+07	5.76752e+07	4.87502e+07	1.85481e+08	9.7467e+07	5.51008e+07	8.36707e+07	2.18929e+07	1.31375e+08	3.43942e+08	2.49114e+08	0.96255	0.813834	1.76281	0.164874	3.11967	0.121514	1.76972	0.323487	3.24105	0.116209
FALSE	High	Master Protein	O75643	U5 small nuclear ribonucleoprotein 200 kDa helicase OS=Homo sapiens GN=SNRNP200 PE=1 SV=2	2.15989e+07	2.23991e+07	1.27024e+07	1.05086e+07	1.44814e+07	7.9975e+06	8.65128e+06	5.44188e+06	1.78611e+07	1.15188e+07	7.71411e+06	8.36707e+06	#VALUE!	1.2817e+07	5.73237e+06	3.55878e+06	0.544155	0.0767246	0.676414	0.204711	#VALUE!	#VALUE!	#VALUE!	#VALUE!	#VALUE!	#VALUE!
FALSE	High	Master Protein	Q9Y4L1	Hypoxia up-regulated protein 1 OS=Homo sapiens GN=HYOU1 PE=1 SV=1	5.46326e+07	4.14798e+07	2.42501e+07	2.32008e+07	3.41348e+07	5.80038e+07	2.64345e+07	2.38082e+07	7.55662e+07	5.40499e+07	1.21222e+08	3.76518e+07	2.79213e+07	3.20426e+07	5.15913e+07	5.5161e+07	0.991768	0.97911	2.00949	0.114226	1.16127	0.589914	0.577893	0.166973	1.17091	0.578651
FALSE	High	Master Protein	P07237	Protein disulfide-isomerase OS=Homo sapiens GN=P4HB PE=1 SV=3	1.65168e+08	1.24439e+08	1.53969e+08	1.50123e+08	1.24127e+08	1.05462e+08	1.87444e+08	1.81396e+08	3.40048e+08	2.03795e+08	1.50609e+08	2.25911e+08	2.12583e+08	1.16955e+08	8.02531e+08	5.33816e+08	1.00797	0.959307	1.55022	0.0924155	2.80594	0.138189	1.81003	0.292519	2.78377	0.141938
FALSE	High	Master Protein	P13010	X-ray repair cross-complementing protein 5 OS=Homo sapiens GN=XRCC5 PE=1 SV=3	6.35262e+07	1.16143e+08	5.77383e+07	7.2332e+07	9.10262e+07	7.11865e+07	7.2094e+07	7.93608e+07	2.16394e+08	1.24049e+08	1.72649e+08	1.00405e+08	2.22102e+07	1.23364e+08	2.7024e+07	1.03205e+08	1.01268	0.946431	1.98068	0.0398164	0.890433	0.780659	0.449558	0.0606093	0.879283	0.731666
FALSE	High	Master Protein	Q86VP6	Cullin-associated NEDD8-dissociated protein 1 OS=Homo sapiens GN=CAND1 PE=1 SV=2	1.02912e+08	8.29596e+07	3.54128e+07	3.95779e+07	7.65448e+07	4.04269e+07	4.80627e+07	4.19479e+07	1.09914e+08	9.7467e+07	9.91814e+07	3.84885e+07	1.36434e+08	1.24966e+08	8.1072e+07	8.18519e+07	0.793453	0.495327	1.32273	0.397778	1.62662	0.111708	1.22974	0.395288	2.05005	0.0173495
FALSE	High	Master Protein	P09874	Poly [ADP-ribose] polymerase 1 OS=Homo sapiens GN=PARP1 PE=1 SV=4	7.24199e+07	6.63677e+07	2.30953e+07	3.68484e+07	7.03384e+07	6.15192e+07	5.76752e+07	5.21514e+07	8.58707e+07	5.13917e+07	1.02855e+08	2.59379e+07	#VALUE!	1.506e+07	#VALUE!	1.63704e+07	1.21614	0.419456	1.33877	0.45119	#VALUE!	#VALUE!	#VALUE!	#VALUE!	#VALUE!	#VALUE!
FALSE	High	Master Protein	P08758	Annexin A5 OS=Homo sapiens GN=ANXA5 PE=1 SV=2	1.90579e+08	5.97309e+07	2.30953e+08	2.18361e+08	1.8619e+08	2.54865e+08	2.8357e+08	1.47384e+08	4.46528e+07	1.77213e+08	4.04072e+08	4.09986e+08	2.22102e+08	3.6849e+08	2.94807e+08	4.62641e+08	1.2464	0.42327	1.48069	0.423442	1.92681	0.0462888	1.30129	0.478929	1.5459	0.0952192
FALSE	High	Master Protein	P06744	Glucose-6-phosphate isomerase OS=Homo sapiens GN=GPI PE=1 SV=4	2.28694e+08	2.15695e+08	2.84842e+08	2.45656e+08	2.79285e+08	3.60327e+08	3.94114e+08	4.76165e+08	4.46528e+08	3.01262e+08	4.40806e+08	4.35088e+08	2.37966e+08	2.56341e+08	2.12916e+08	2.66908e+08	1.54878	0.0217167	1.66551	0.00530672	0.999225	0.992432	0.599952	0.00457102	0.645167	0.0196957
FALSE	High	Master Protein	Q12931	Heat shock protein 75 kDa, mitochondrial OS=Homo sapiens GN=TRAP1 PE=1 SV=3	3.30336e+08	4.64574e+08	3.73374e+08	3.68484e+08	3.41348e+08	2.72442e+08	3.65276e+08	3.51455e+08	9.961e+08	2.7468e+08	9.5508e+07	2.8448e+08	1.93546e+08	2.56341e+08	3.43942e+08	3.55878e+08	0.865792	0.193001	1.07418	0.892037	0.748132	0.0892048	0.696467	0.559708	0.864101	0.339475
FALSE	High	Master Protein	P00338-3	Isoform 3 of L-lactate dehydrogenase A chain OS=Homo sapiens GN=LDHA	2.03284e+08	1.41031e+08	2.80993e+08	3.00246e+08	7.75791e+08	8.34904e+08	5.76752e+08	4.98839e+08	7.55662e+07	5.75942e+08	3.67338e+08	5.18758e+08	2.79213e+08	9.77299e+08	2.86618e+08	3.02496e+08	2.90236	0.00242076	1.66128	0.241708	1.99408	0.23886	1.20033	0.720438	0.687055	0.310172
FALSE	High	Master Protein	P53621-2	Isoform 2 of Coatomer subunit alpha OS=Homo sapiens GN=COPA	5.0821e+07	6.05605e+07	1.80913e+07	2.32008e+07	4.55131e+07	4.74577e+07	2.4512e+07	2.38082e+07	1.0648e+08	6.64548e+07	7.34677e+07	2.92847e+07	1.30088e+07	5.28703e+07	9.82691e+06	1.95733e+07	0.925445	0.82347	1.80573	0.155253	0.624071	0.355254	0.345607	0.0521697	0.674348	0.36787
FALSE	High	Master Protein	P05023	Sodium/potassium-transporting ATPase subunit alpha-1 OS=Homo sapiens GN=ATP1A1 PE=1 SV=1	5.3362e+07	6.05605e+07	3.61826e+07	2.59303e+07	4.86163e+07	6.50346e+07	3.9892e+07	3.28781e+07	5.49572e+07	4.78474e+07	3.67338e+07	3.26316e+07	6.34576e+07	5.92788e+07	9.008e+07	8.00725e+07	1.059	0.813197	0.978042	0.921559	1.66381	0.0340194	1.70116	0.0141329	1.57112	0.037332
FALSE	High	Master Protein	P13667	Protein disulfide-isomerase A4 OS=Homo sapiens GN=PDIA4 PE=1 SV=2	6.47968e+07	6.9686e+07	6.54367e+07	6.96025e+07	6.51665e+07	8.78846e+07	6.72878e+07	7.36922e+07	1.9235e+08	8.77203e+07	2.3877e+08	7.94872e+07	7.61491e+07	6.40852e+07	1.88349e+08	1.70821e+08	1.09094	0.290698	2.21996	0.0814807	1.85293	0.121921	0.834667	0.642416	1.69848	0.163105
FALSE	High	Master Protein	P25705	ATP synthase subunit alpha, mitochondrial OS=Homo sapiens GN=ATP5A1 PE=1 SV=1	1.65168e+08	1.16143e+08	1.0008e+08	1.07816e+08	8.7923e+07	1.93346e+08	1.05738e+08	1.11105e+08	2.19829e+08	1.77213e+08	2.6081e+08	1.50607e+08	1.36434e+08	1.60213e+08	6.22371e+08	5.33816e+08	1.0182	0.93849	1.65259	0.0303472	2.96978	0.105131	1.79704	0.254225	2.91668	0.110695
FALSE	High	Master Protein	P34932	Heat shock 70 kDa protein 4 OS=Homo sapiens GN=HSPA4 PE=1 SV=4	7.11494e+07	6.30493e+07	3.81073e+07	4.36722e+07	4.96507e+07	7.38231e+07	4.71014e+07	3.7413e+07	1.09914e+08	6.29105e+07	8.08144e+07	4.09986e+07	1.17397e+08	8.17086e+07	6.14182e+07	6.4058e+07	0.963006	0.861967	1.3642	0.279398	1.50284	0.121985	1.10163	0.713719	1.56058	0.1007
FALSE	High	Master Protein	P60842	Eukaryotic initiation factor 4A-I OS=Homo sapiens GN=EIF4A1 PE=1 SV=1	1.90579e+08	9.12555e+07	1.03929e+08	1.50123e+08	1.75846e+08	1.84558e+08	6.72878e+07	1.47384e+08	1.37393e+08	8.86064e+07	1.32242e+08	1.08772e+08	1.23742e+06	3.36447e+07	6.14182e+06	3.02496e+07	1.07313	0.789265	0.871479	0.522397	0.133001	0.00298179	0.152616	0.000395784	0.123938	0.00407341
FALSE	High	Master Protein	E9PN89	Heat shock cognate 71 kDa protein (Fragment) OS=Homo sapiens GN=HSPA8 PE=1 SV=1	#VALUE!	#VALUE!	#VALUE!	#VALUE!	#VALUE!	1.31827e+06	#VALUE!	#VALUE!	#VALUE!	#VALUE!	#VALUE!	#VALUE!	#VALUE!	#VALUE!	#VALUE!	#VALUE!	#VALUE!	#VALUE!	#VALUE!	#VALUE!	#VALUE!	#VALUE!	#VALUE!	#VALUE!	#VALUE!	#VALUE!
FALSE	High	Master Protein	P50395	Rab GDP dissociation inhibitor beta OS=Homo sapiens GN=GDI2 PE=1 SV=2	1.207e+08	1.24439e+08	1.0008e+08	1.1191e+08	1.13783e+08	7.9975e+07	1.10544e+08	1.13373e+08	1.68307e+08	1.4177e+08	1.35915e+08	1.17139e+08	1.4278e+08	1.52202e+08	6.96073e+07	8.719e+07	0.913691	0.353437	1.23189	0.067162	0.988297	0.951438	0.802263	0.2705	1.08165	0.71096
FALSE	High	Master Protein	O60701	UDP-glucose 6-dehydrogenase OS=Homo sapiens GN=UGDH PE=1 SV=1	4.95505e+07	5.47533e+07	1.0008e+08	9.14386e+07	6.20633e+07	6.06404e+07	1.10544e+08	1.13373e+08	1.37393e+08	1.06328e+08	2.09383e+08	1.17139e+08	7.61491e+07	1.05741e+08	1.71971e+08	1.28116e+08	1.17172	0.537079	1.92765	0.0410739	1.62928	0.0992461	0.845213	0.499904	1.3905	0.223502
FALSE	High	Master Protein	P27708	CAD protein OS=Homo sapiens GN=CAD PE=1 SV=3	4.82799e+07	4.3139e+07	1.73215e+07	1.63771e+07	2.58597e+07	2.02135e+07	2.01863e+07	1.70059e+07	4.80876e+07	2.30377e+07	1.54282e+07	7.78138e+06	1.33261e+07	2.24298e+07	2.37484e+06	7.65137e+06	0.665498	0.269371	0.75397	0.548978	0.365913	0.0801514	0.485315	0.259025	0.549834	0.0915231
FALSE	High	Master Protein	O14980	Exportin-1 OS=Homo sapiens GN=XPO1 PE=1 SV=1	4.19273e+07	4.97757e+07	3.84922e+07	3.27541e+07	4.75819e+07	4.13058e+07	4.80627e+07	3.62792e+07	9.27404e+07	5.40499e+07	4.7754e+07	4.93657e+07	2.03064e+07	4.16554e+07	9.82691e+06	3.2029e+07	1.06309	0.591	1.49685	0.12207	0.637116	0.106337	0.425639	0.0331553	0.599307	0.0592164
FALSE	High	Master Protein	P17987	T-complex protein 1 subunit alpha OS=Homo sapiens GN=TCP1 PE=1 SV=1	4.70094e+07	8.213e+07	5.77383e+07	4.64017e+07	4.24099e+07	9.66731e+07	6.72878e+07	5.10177e+07	9.61752e+07	4.87335e+07	1.43262e+08	4.43455e+07	4.75932e+07	5.44724e+07	4.58589e+07	3.55878e+07	1.10335	0.693622	1.4254	0.35363	0.786663	0.225853	0.55189	0.164808	0.712978	0.192059
FALSE	High	Master Protein	Q13509	Tubulin beta-3 chain OS=Homo sapiens GN=TUBB3 PE=1 SV=2	4.70094e+08	2.32287e+08	2.4635e+08	3.82131e+08	2.06878e+08	3.77904e+08	2.25895e+08	4.64828e+08	8.58707e+08	4.87335e+08	9.5508e+07	3.84885e+08	4.12474e+08	3.84511e+08	9.82691e+06	1.49469e+07	0.958404	0.874665	1.37237	0.487642	0.617464	0.348865	0.449925	0.241165	0.644262	0.408315
FALSE	High	Master Protein	P11413-2	Isoform Long of Glucose-6-phosphate 1-dehydrogenase OS=Homo sapiens GN=G6PD	7.87725e+07	9.95515e+07	8.08336e+07	1.02357e+08	6.30977e+07	8.34904e+07	8.17066e+07	1.36047e+08	1.20219e+08	7.70876e+07	8.81612e+07	1.4224e+08	9.83593e+07	5.28703e+07	5.24102e+07	4.62641e+07	1.00782	0.967883	1.1831	0.344315	0.69127	0.0848285	0.584286	0.059557	0.685905	0.198193
FALSE	High	Master Protein	P31939	Bifunctional purine biosynthesis protein PURH OS=Homo sapiens GN=ATIC PE=1 SV=3	4.82799e+07	8.213e+07	6.92859e+07	6.1414e+07	6.62009e+07	4.39423e+07	7.2094e+07	7.70934e+07	1.23654e+08	5.84802e+07	7.34677e+07	7.61403e+07	9.51864e+06	5.44724e+07	1.06458e+07	2.3132e+07	0.993186	0.966588	1.27051	0.306487	0.374436	0.0179581	0.294714	0.0158584	0.377005	0.0195136
FALSE	High	Master Protein	P49411	Elongation factor Tu, mitochondrial OS=Homo sapiens GN=TUFM PE=1 SV=2	8.13136e+07	8.29596e+07	8.8532e+07	8.05205e+07	7.4476e+07	5.53673e+07	1.05738e+08	6.80236e+07	1.51132e+08	1.86073e+08	2.64484e+08	1.33873e+08	6.98033e+07	8.33107e+07	1.96538e+08	2.49114e+08	0.910835	0.519374	2.20674	0.0134051	1.79634	0.179606	0.814025	0.53813	1.97219	0.151764
FALSE	High	Master Protein	Q92598	Heat shock protein 105 kDa OS=Homo sapiens GN=HSPH1 PE=1 SV=1	6.60673e+07	1.07847e+08	4.61906e+07	5.86845e+07	5.5857e+07	3.33961e+07	5.2869e+07	4.87502e+07	7.55662e+07	6.73409e+07	2.42443e+07	3.76518e+07	5.07661e+07	4.16554e+07	3.02997e+07	3.73672e+07	0.684646	0.174265	0.734615	0.344853	0.574226	0.0788132	0.781669	0.41806	0.838719	0.286125
FALSE	High	Master Protein	Q9NYU2	UDP-glucose:glycoprotein glucosyltransferase 1 OS=Homo sapiens GN=UGGT1 PE=1 SV=3	1.90579e+07	1.32735e+07	8.46828e+06	8.325e+06	1.24127e+07	1.49404e+07	1.00932e+07	9.40993e+06	3.77831e+07	1.94934e+07	2.05709e+07	1.67341e+07	1.84027e+07	4.16554e+07	4.58589e+07	5.87198e+07	0.953821	0.847649	1.92534	0.0804818	3.35141	0.0166554	1.74069	0.12019	3.51367	0.0134125
FALSE	High	Master Protein	P07195	L-lactate dehydrogenase B chain OS=Homo sapiens GN=LDHB PE=1 SV=2	3.04926e+08	2.07399e+08	4.61906e+08	4.77664e+08	4.03412e+08	6.76711e+08	5.2869e+08	4.76165e+08	8.93055e+07	6.37966e+08	8.81612e+08	5.77328e+08	5.07661e+08	6.88915e+08	3.93077e+08	4.80435e+08	1.43604	0.118469	1.50576	0.342705	1.42578	0.136167	0.946884	0.875273	0.992859	0.966447
FALSE	High	Master Protein	O00410-3	Isoform 3 of Importin-5 OS=Homo sapiens GN=IPO5	5.84441e+07	5.39237e+07	3.57977e+07	5.04959e+07	3.82724e+07	1.49404e+07	3.70083e+07	3.51455e+07	6.52617e+07	4.69614e+07	2.4979e+07	2.92847e+07	4.75932e+07	2.88383e+07	1.31026e+07	5.5161e+07	0.631056	0.0474035	0.838043	0.469748	0.72835	0.252816	0.869108	0.694335	1.15418	0.674648
FALSE	High	Master Protein	P12956	X-ray repair cross-complementing protein 6 OS=Homo sapiens GN=XRCC6 PE=1 SV=2	4.82799e+07	9.12555e+07	8.8532e+07	5.86845e+07	1.13783e+08	5.18519e+07	9.13191e+07	8.84306e+07	1.9235e+08	1.50631e+08	8.08144e+07	8.36707e+07	2.15756e+07	1.05741e+08	4.34022e+07	8.89694e+07	1.20447	0.414419	1.76971	0.107583	0.905618	0.771871	0.511734	0.113488	0.75188	0.394778
FALSE	High	Master Protein	H9KV28	Protein diaphanous homolog 1 OS=Homo sapiens GN=DIAPH1 PE=1 SV=1	3.30336e+07	2.65471e+07	1.65516e+07	1.05086e+07	2.68941e+07	1.93346e+07	1.97057e+07	2.4942e+07	3.43483e+07	1.77213e+07	6.61209e+06	2.09177e+07	2.69695e+07	3.04405e+07	3.19375e+06	5.5161e+06	1.04888	0.850315	0.918726	0.824729	0.763147	0.576313	0.830658	0.723739	0.727579	0.430776
FALSE	High	Master Protein	Q99832	T-complex protein 1 subunit eta OS=Homo sapiens GN=CCT7 PE=1 SV=2	8.89367e+07	9.95515e+07	7.69843e+07	6.82377e+07	8.68886e+07	9.66731e+07	8.17066e+07	7.48259e+07	1.44263e+08	7.88597e+07	1.39589e+08	5.68961e+07	5.3939e+07	6.40852e+07	5.73237e+07	5.69404e+07	1.01913	0.85299	1.2574	0.384745	0.696077	0.0123052	0.553585	0.0770093	0.683011	0.00181423
FALSE	High	Master Protein	P60174	Triosephosphate isomerase OS=Homo sapiens GN=TPI1 PE=1 SV=3	9.91009e+07	2.15695e+07	3.38731e+08	2.86599e+08	1.65502e+08	1.23038e+08	4.18145e+08	3.96804e+07	1.9922e+07	3.10122e+08	4.40806e+08	2.34278e+08	2.44312e+08	3.52468e+08	4.91346e+08	7.11755e+08	1.00049	0.999368	1.34736	0.596469	2.41271	0.0812146	1.7907	0.188459	2.41153	0.0884969
FALSE	High	Master Protein	Q7KZF4	Staphylococcal nuclease domain-containing protein 1 OS=Homo sapiens GN=SND1 PE=1 SV=1	3.93863e+07	4.56278e+07	2.07858e+07	2.59303e+07	2.79285e+07	4.57e+07	2.35507e+07	2.72094e+07	8.24359e+07	5.93663e+07	8.08144e+07	3.34683e+07	3.49017e+07	4.80639e+07	2.86618e+07	3.2029e+07	0.944268	0.81742	1.94401	0.0516582	1.09054	0.691716	0.560972	0.0611278	1.1549	0.488548
FALSE	High	Master Protein	P35221	Catenin alpha-1 OS=Homo sapiens GN=CTNNA1 PE=1 SV=1	6.86083e+06	1.16143e+07	5.00398e+06	#VALUE!	#VALUE!	7.11865e+06	5.2869e+06	#VALUE!	3.12569e+07	1.15188e+07	#VALUE!	7.78138e+06	#VALUE!	#VALUE!	#VALUE!	#VALUE!	#VALUE!	#VALUE!	#VALUE!	#VALUE!	#VALUE!	#VALUE!	#VALUE!	#VALUE!	#VALUE!	#VALUE!
FALSE	High	Master Protein	P55011	Solute carrier family 12 member 2 OS=Homo sapiens GN=SLC12A2 PE=1 SV=1	8.76662e+07	5.22645e+07	3.04088e+07	2.59303e+07	3.51692e+07	6.06404e+07	2.97989e+07	2.38082e+07	1.82046e+08	1.15188e+08	1.72649e+08	3.34683e+07	1.11051e+08	1.55407e+08	1.06458e+08	7.47343e+07	0.761282	0.498288	2.56459	0.082972	2.28079	0.027818	0.889338	0.726393	2.99598	0.0068217
FALSE	High	Master Protein	P48643	T-complex protein 1 subunit epsilon OS=Homo sapiens GN=CCT5 PE=1 SV=1	7.11494e+07	9.12555e+07	7.69843e+07	8.46148e+07	4.96507e+07	6.41558e+07	9.61254e+07	8.50294e+07	8.24359e+07	3.98729e+07	8.81612e+07	6.861e+07	2.98251e+07	5.12681e+07	3.84887e+07	8.54106e+07	0.910363	0.544257	0.861347	0.371788	0.632685	0.061683	0.73453	0.298779	0.694981	0.21054
FALSE	High	Master Protein	Q01813	ATP-dependent 6-phosphofructokinase, platelet type OS=Homo sapiens GN=PFKP PE=1 SV=2	3.81157e+07	5.22645e+07	3.84922e+07	3.00246e+07	5.5857e+07	4.21846e+07	3.6047e+07	4.08141e+07	9.61752e+07	6.11384e+07	1.02855e+08	3.59784e+07	1.07878e+07	4.48596e+07	7.53397e+06	2.66908e+07	1.10073	0.5472	1.86376	0.0800104	0.5656	0.126241	0.303472	0.0276011	0.513841	0.0677593
FALSE	High	Master Protein	Q13813	Spectrin alpha chain, non-erythrocytic 1 OS=Homo sapiens GN=SPTAN1 PE=1 SV=3	2.92221e+06	9.95515e+06	8.08336e+06	6.6873e+06	7.13728e+06	9.66731e+06	2.49926e+06	1.47384e+06	1.58002e+07	1.94934e+07	4.40806e+07	2.25911e+07	7.61491e+06	1.04138e+07	2.62051e+07	3.02496e+07	0.751508	0.507996	3.68798	0.0292339	2.69399	0.0913497	0.730478	0.449303	3.58478	0.0651612
FALSE	High	Master Protein	Q13200	26S proteasome non-ATPase regulatory subunit 2 OS=Homo sapiens GN=PSMD2 PE=1 SV=3	3.68452e+07	4.3139e+07	3.31033e+07	3.68484e+07	3.31004e+07	3.33961e+07	3.36439e+07	3.40118e+07	5.49572e+07	3.45565e+07	3.04891e+07	2.76113e+07	1.20569e+07	2.72362e+07	2.29295e+07	2.3132e+07	0.894731	0.107984	0.984516	0.932015	0.569275	0.00578574	0.578228	0.0674438	0.636252	0.0095309
FALSE	High	Master Protein	P35900	Keratin, type I cytoskeletal 20 OS=Homo sapiens GN=KRT20 PE=1 SV=1	2.79515e+07	9.12555e+06	2.84842e+07	1.17369e+07	1.65502e+07	6.06404e+07	9.13191e+06	1.58722e+07	7.9001e+07	3.89868e+07	3.08564e+08	7.61403e+07	8.24949e+07	2.88383e+07	2.94807e+08	1.69042e+08	1.32208	0.646437	6.50329	0.136363	7.44109	0.0765332	1.1442	0.83759	5.6283	0.0928641
FALSE	High	Master Protein	P04843	Dolichyl-diphosphooligosaccharide--protein glycosyltransferase subunit 1 OS=Homo sapiens GN=RPN1 PE=1 SV=1	4.70094e+07	8.13004e+07	7.31351e+07	8.05205e+07	7.96479e+07	9.66731e+07	9.13191e+07	8.61632e+07	1.88916e+08	1.15188e+08	2.42443e+08	9.20378e+07	4.75932e+07	1.32977e+08	4.01266e+08	3.2029e+08	1.25478	0.0880175	2.26476	0.0453654	3.19942	0.107854	1.41269	0.485526	2.54979	0.144698
FALSE	High	Master Protein	Q15084-2	Isoform 2 of Protein disulfide-isomerase A6 OS=Homo sapiens GN=PDIA6	1.11806e+08	7.63228e+07	1.27024e+08	1.17369e+08	5.5857e+07	5.00942e+07	1.29769e+08	1.36047e+08	1.30523e+08	7.08851e+07	4.7754e+07	1.58974e+08	1.14224e+08	9.61277e+07	7.2064e+08	5.16023e+08	0.859534	0.575323	0.943621	0.835117	3.34553	0.151458	3.54541	0.147204	3.89226	0.13498
FALSE	High	Master Protein	P35221-2	Isoform 2 of Catenin alpha-1 OS=Homo sapiens GN=CTNNA1	#VALUE!	7.13452e+06	#VALUE!	#VALUE!	5.27538e+06	#VALUE!	#VALUE!	#VALUE!	3.16004e+07	6.02523e+06	#VALUE!	#VALUE!	6.66305e+06	5.60745e+06	#VALUE!	#VALUE!	#VALUE!	#VALUE!	#VALUE!	#VALUE!	#VALUE!	#VALUE!	#VALUE!	#VALUE!	#VALUE!	#VALUE!
FALSE	High	Master Protein	P40939	Trifunctional enzyme subunit alpha, mitochondrial OS=Homo sapiens GN=HADHA PE=1 SV=2	1.52463e+07	2.73767e+07	1.50119e+07	1.26922e+07	2.89629e+07	3.51538e+07	1.63413e+07	2.04071e+07	8.24359e+07	6.64548e+07	1.02855e+08	3.4305e+07	1.04705e+07	5.60745e+07	7.53397e+07	6.4058e+07	1.43423	0.205261	4.06743	0.0109183	2.92835	0.0594322	0.719952	0.361823	2.04176	0.127232
FALSE	High	Master Protein	P22102	Trifunctional purine biosynthetic protein adenosine-3 OS=Homo sapiens GN=GART PE=1 SV=1	4.31978e+07	5.30941e+07	3.04088e+07	2.86599e+07	3.62036e+07	5.09731e+07	3.31633e+07	3.17443e+07	2.50742e+07	3.98729e+07	4.7754e+07	3.26316e+07	1.33261e+07	3.04405e+07	1.14647e+07	1.26337e+07	0.978911	0.913746	0.935454	0.750494	0.436822	0.0242107	0.466963	0.0265728	0.446233	0.015682
FALSE	High	Master Protein	Q08211	ATP-dependent RNA helicase A OS=Homo sapiens GN=DHX9 PE=1 SV=4	4.19273e+07	5.47533e+07	2.30953e+07	4.09426e+07	2.58597e+07	4.92154e+07	2.64345e+07	2.15408e+07	1.33958e+08	8.50621e+07	1.21222e+08	4.43455e+07	1.77681e+07	5.60745e+07	4.17644e+06	6.76168e+07	0.765626	0.336679	2.39293	0.0382816	0.906154	0.826514	0.378681	0.0553763	1.18355	0.74191
FALSE	High	Master Protein	P49588	Alanine--tRNA ligase, cytoplasmic OS=Homo sapiens GN=AARS PE=1 SV=2	3.04926e+07	2.32287e+07	1.53969e+07	1.36475e+07	2.06878e+07	3.07596e+07	1.58607e+07	1.47384e+07	4.46528e+07	2.7468e+07	7.34677e+07	2.17544e+07	1.96719e+07	7.69022e+06	6.05993e+06	9.78664e+06	0.991311	0.974156	2.02189	0.134874	0.52206	0.0918291	0.258204	0.0415136	0.526636	0.0874671
FALSE	High	Master Protein	Q7Z6Z7	E3 ubiquitin-protein ligase HUWE1 OS=Homo sapiens GN=HUWE1 PE=1 SV=3	1.39758e+07	1.82511e+07	8.8532e+06	8.59796e+06	1.75846e+07	1.93346e+07	8.17066e+06	1.0657e+07	1.40828e+07	1.4177e+07	3.67338e+07	1.50607e+07	5.71118e+06	2.72362e+07	1.55593e+06	7.82931e+06	1.12216	0.683004	1.61146	0.255034	0.85214	0.775325	0.528798	0.281814	0.759372	0.613745
FALSE	High	Master Protein	P19338	Nucleolin OS=Homo sapiens GN=NCL PE=1 SV=3	2.54105e+08	2.07399e+08	1.11627e+08	1.50123e+08	1.55158e+08	5.62461e+08	1.68219e+08	1.47384e+08	5.15224e+08	2.7468e+08	7.34677e+08	1.33873e+08	2.85559e+08	2.24298e+08	2.62051e+08	3.91465e+08	1.42858	0.493129	2.29304	0.136985	1.60853	0.0602386	0.701481	0.40223	1.12597	0.772597
FALSE	High	Master Protein	P51659	Peroxisomal multifunctional enzyme type 2 OS=Homo sapiens GN=HSD17B4 PE=1 SV=3	2.03284e+07	3.40134e+07	3.4643e+07	3.54836e+07	2.37909e+07	4.04269e+07	3.6047e+07	3.40118e+07	4.80876e+07	3.89868e+07	4.7754e+07	4.18354e+07	1.52298e+07	3.52468e+07	1.8016e+08	1.04984e+08	1.0788	0.644094	1.41935	0.0219415	2.69643	0.209741	1.89977	0.329779	2.49947	0.228874
FALSE	High	Master Protein	P14923	Junction plakoglobin OS=Homo sapiens GN=JUP PE=1 SV=3	1.16888e+07	1.41031e+07	2.9639e+07	2.45656e+07	9.82669e+06	1.49404e+07	4.42177e+07	2.83431e+07	6.52617e+07	6.64548e+07	2.1673e+07	6.10796e+07	7.61491e+06	1.60213e+06	1.22836e+07	3.02496e+07	1.21665	0.639682	2.68098	0.0267433	0.646907	0.382628	0.241295	0.0165927	0.531711	0.291858
FALSE	High	Master Protein	P15311	Ezrin OS=Homo sapiens GN=EZR PE=1 SV=4	2.414e+07	5.89013e+07	3.50279e+07	3.13894e+07	3.62036e+07	7.03077e+07	3.79695e+07	5.32851e+07	5.49572e+07	5.40499e+07	6.61209e+07	4.51822e+07	2.57003e+07	8.97192e+07	2.53862e+07	2.13527e+07	1.32322	0.312031	1.47406	0.0869165	1.08497	0.866276	0.736046	0.424619	0.819951	0.642893
FALSE	High	Master Protein	P41252	Isoleucine--tRNA ligase, cytoplasmic OS=Homo sapiens GN=IARS PE=1 SV=2	4.82799e+07	3.4843e+07	1.84762e+07	1.77418e+07	1.65502e+07	2.46077e+07	1.87444e+07	1.81396e+07	6.52617e+07	4.69614e+07	4.40806e+07	3.09582e+07	3.49017e+07	3.36447e+07	1.22836e+07	1.95733e+07	0.653941	0.218615	1.56913	0.145845	0.841314	0.623338	0.536165	0.0515921	1.28653	0.370914
FALSE	High	Master Protein	P55786	Puromycin-sensitive aminopeptidase OS=Homo sapiens GN=NPEPPS PE=1 SV=2	5.3362e+07	5.47533e+07	3.50279e+07	3.95779e+07	5.37882e+07	2.98808e+07	4.3737e+07	4.30816e+07	8.24359e+07	6.73409e+07	3.08564e+07	4.51822e+07	8.56677e+07	6.56873e+07	4.17644e+07	4.09259e+07	0.933048	0.675538	1.23585	0.421026	1.28089	0.318588	1.03645	0.899962	1.3728	0.226302
FALSE	High	Master Protein	H7C2I1	Protein arginine N-methyltransferase 1 OS=Homo sapiens GN=PRMT1 PE=1 SV=1	6.86083e+07	1.16143e+08	7.69843e+07	8.05205e+07	1.34471e+08	1.58192e+08	9.13191e+07	8.50294e+07	1.47698e+08	1.59491e+08	9.5508e+07	7.36302e+07	6.98033e+07	2.72362e+08	1.96538e+08	1.56586e+08	1.37035	0.171732	1.39173	0.196729	2.03149	0.0885636	1.45969	0.287597	1.48246	0.261709
FALSE	High	Master Protein	P04264	Keratin, type II cytoskeletal 1 OS=Homo sapiens GN=KRT1 PE=1 SV=6	1.13077e+08	1.49327e+08	1.23175e+08	4.77664e+07	5.17194e+08	3.25173e+07	1.1535e+08	8.38957e+07	3.26309e+08	4.87335e+07	2.68157e+08	9.20378e+07	1.96719e+09	1.60213e+08	5.81426e+08	1.95733e+08	1.72832	0.512506	1.69665	0.325676	6.70264	0.196342	3.9505	0.253856	3.87813	0.265467
FALSE	High	Master Protein	P49748-3	Isoform 3 of Very long-chain specific acyl-CoA dehydrogenase, mitochondrial OS=Homo sapiens GN=ACADVL	3.43042e+07	4.56278e+07	3.65676e+07	3.82131e+07	6.41321e+07	4.92154e+07	5.2869e+07	4.08141e+07	7.55662e+07	9.7467e+07	8.44878e+07	6.77733e+07	1.6499e+07	3.04405e+07	2.04727e+08	1.61924e+08	1.33816	0.0523872	2.10257	0.000780682	2.67329	0.218674	1.27144	0.658399	1.99773	0.31683
FALSE	High	Master Protein	Q04637-9	Isoform 9 of Eukaryotic translation initiation factor 4 gamma 1 OS=Homo sapiens GN=EIF4G1	9.52893e+07	7.71524e+07	2.57898e+07	2.86599e+07	6.62009e+07	4.13058e+07	2.69151e+07	2.83431e+07	9.61752e+07	3.81007e+07	3.67338e+07	2.25911e+07	2.95078e+07	5.12681e+07	5.32291e+06	1.13881e+07	0.717369	0.446174	0.853276	0.739296	0.429663	0.161595	0.503546	0.259651	0.598943	0.280695
FALSE	High	Master Protein	P54886	Delta-1-pyrroline-5-carboxylate synthase OS=Homo sapiens GN=ALDH18A1 PE=1 SV=2	2.54105e+07	5.72421e+07	3.23334e+07	2.72951e+07	4.86163e+07	6.76711e+07	2.54732e+07	2.26745e+07	9.27404e+07	6.46827e+07	8.44878e+07	4.01619e+07	1.39607e+06	8.01065e+06	5.56858e+07	5.33816e+07	1.15571	0.682748	1.9825	0.0449015	0.832677	0.726357	0.420013	0.0702236	0.720492	0.545108
FALSE	High	Master Protein	P34897	Serine hydroxymethyltransferase, mitochondrial OS=Homo sapiens GN=SHMT2 PE=1 SV=3	5.46326e+07	4.39686e+07	6.54367e+07	5.18607e+07	5.5857e+07	8.17327e+07	9.13191e+07	8.04945e+07	1.30523e+08	8.77203e+07	2.09383e+08	1.25506e+08	5.3939e+07	1.08945e+08	3.76698e+08	3.2029e+08	1.4331	0.0372242	2.562	0.0174503	3.98276	0.087312	1.55455	0.390064	2.77913	0.132603
FALSE	High	Master Protein	P49368	T-complex protein 1 subunit gamma OS=Homo sapiens GN=CCT3 PE=1 SV=4	5.71736e+07	7.30044e+07	1.0008e+08	9.82623e+07	5.37882e+07	4.65788e+07	1.10544e+08	1.00902e+08	8.93055e+07	5.31638e+07	7.34677e+07	8.11606e+07	3.01424e+07	6.2483e+07	7.2064e+07	6.04992e+07	0.949144	0.835396	0.904352	0.565942	0.685464	0.10987	0.757962	0.182596	0.722192	0.288191
FALSE	High	Master Protein	P18206	Vinculin OS=Homo sapiens GN=VCL PE=1 SV=4	2.92221e+07	2.82063e+07	1.23175e+07	1.77418e+07	2.06878e+07	3.69115e+07	1.73026e+07	1.81396e+07	1.54567e+07	1.77213e+07	2.64484e+07	1.75708e+07	4.12474e+07	1.47396e+07	1.39215e+07	1.33454e+07	1.06348	0.829486	0.882379	0.609593	0.951608	0.898556	1.07846	0.841266	0.894804	0.776199
FALSE	High	Master Protein	Q9Y678	Coatomer subunit gamma-1 OS=Homo sapiens GN=COPG1 PE=1 SV=1	1.27052e+07	2.73767e+07	1.23175e+07	1.36475e+07	2.17222e+07	1.58192e+07	1.63413e+07	1.81396e+07	3.77831e+07	3.81007e+07	2.90197e+07	2.59379e+07	3.49017e+06	1.13751e+07	3.02997e+06	7.82931e+06	1.09047	0.7128	1.98104	0.0145208	0.389489	0.0505229	0.196609	0.000369732	0.357175	0.00281604
FALSE	High	Master Protein	Q06210	Glutamine--fructose-6-phosphate aminotransferase [isomerizing] 1 OS=Homo sapiens GN=GFPT1 PE=1 SV=3	2.28694e+07	2.98654e+07	2.38651e+07	2.86599e+07	3.93068e+07	4.65788e+07	2.88376e+07	3.28781e+07	9.961e+07	6.73409e+07	4.04072e+07	4.01619e+07	2.98251e+07	7.53001e+07	1.8016e+07	2.49114e+07	1.40226	0.0470749	2.35151	0.0463194	1.40654	0.445495	0.598144	0.242269	1.00306	0.99363
FALSE	High	Master Protein	P26640	Valine--tRNA ligase OS=Homo sapiens GN=VARS PE=1 SV=4	4.31978e+07	3.0695e+07	1.73215e+07	1.63771e+07	3.62036e+07	1.1425e+08	1.73026e+07	1.58722e+07	5.83921e+07	3.54426e+07	5.87741e+07	1.75708e+07	3.17288e+07	5.76766e+07	6.05993e+06	1.53027e+07	1.70672	0.46021	1.58172	0.233112	1.02953	0.953171	0.650889	0.362412	0.603219	0.507533
FALSE	High	Master Protein	P02545	Prelamin-A/C OS=Homo sapiens GN=LMNA PE=1 SV=1	#VALUE!	#VALUE!	3.84922e+06	#VALUE!	#VALUE!	#VALUE!	#VALUE!	#VALUE!	#VALUE!	#VALUE!	#VALUE!	#VALUE!	#VALUE!	#VALUE!	#VALUE!	#VALUE!	#VALUE!	#VALUE!	#VALUE!	#VALUE!	#VALUE!	#VALUE!	#VALUE!	#VALUE!	#VALUE!	#VALUE!
FALSE	High	Master Protein	E7EW20	Unconventional myosin-VI OS=Homo sapiens GN=MYO6 PE=1 SV=1	1.52463e+07	1.32735e+07	2.23255e+07	4.23074e+06	8.17167e+06	1.66981e+07	1.58607e+07	5.89538e+06	3.77831e+07	2.03795e+07	2.13056e+07	1.58974e+07	2.41139e+07	4.32575e+07	3.19375e+06	1.01425e+07	0.846572	0.662911	1.73153	0.148254	1.46539	0.528926	0.846297	0.728023	1.73096	0.392298
FALSE	High	Master Protein	P00505	Aspartate aminotransferase, mitochondrial OS=Homo sapiens GN=GOT2 PE=1 SV=3	5.46326e+07	3.81614e+07	8.8532e+07	6.41435e+07	3.7238e+07	6.94288e+07	8.17066e+07	8.50294e+07	3.16004e+07	6.46827e+07	1.46935e+08	1.17139e+08	6.34576e+07	8.17086e+07	4.09455e+08	3.73672e+08	1.1138	0.661126	1.46803	0.343396	3.7817	0.11623	2.57603	0.189613	3.39533	0.129105
FALSE	High	Master Protein	P02545-2	Isoform C of Prelamin-A/C OS=Homo sapiens GN=LMNA	2.79515e+06	#VALUE!	#VALUE!	#VALUE!	#VALUE!	#VALUE!	#VALUE!	#VALUE!	#VALUE!	#VALUE!	#VALUE!	5.35493e+06	#VALUE!	#VALUE!	#VALUE!	#VALUE!	#VALUE!	#VALUE!	#VALUE!	#VALUE!	#VALUE!	#VALUE!	#VALUE!	#VALUE!	#VALUE!	#VALUE!
FALSE	High	Master Protein	P00367	Glutamate dehydrogenase 1, mitochondrial OS=Homo sapiens GN=GLUD1 PE=1 SV=2	2.54105e+07	3.65022e+07	2.92541e+07	3.68484e+07	2.58597e+07	4.39423e+07	4.61402e+07	4.64828e+07	9.961e+07	6.37966e+07	1.10202e+08	1.00405e+08	4.12474e+07	8.81171e+07	3.68509e+08	2.66908e+08	1.26879	0.181313	2.92163	0.00113334	5.97415	0.0828814	2.0448	0.252662	4.70853	0.0972068
FALSE	High	Master Protein	P05455	Lupus La protein OS=Homo sapiens GN=SSB PE=1 SV=2	9.65599e+07	6.88564e+07	6.54367e+07	5.32254e+07	5.79258e+07	4.57e+07	7.2094e+07	7.36922e+07	1.23654e+08	1.06328e+08	8.81612e+07	8.11606e+07	9.20135e+07	7.04937e+07	1.22836e+08	1.42351e+08	0.877969	0.471212	1.40561	0.0722688	1.50555	0.0988743	1.0711	0.715927	1.71481	0.041706
FALSE	High	Master Protein	P50991	T-complex protein 1 subunit delta OS=Homo sapiens GN=CCT4 PE=1 SV=4	9.78304e+07	1.16143e+08	1.07778e+08	1.18734e+08	8.7923e+07	1.49404e+08	1.05738e+08	1.2471e+08	1.27089e+08	6.9113e+07	5.14274e+07	9.20378e+07	6.98033e+07	9.29235e+07	6.46939e+07	8.89694e+07	1.06195	0.643108	0.771119	0.188662	0.718276	0.0102407	0.931472	0.754238	0.676373	0.0440827
FALSE	High	Master Protein	O95373	Importin-7 OS=Homo sapiens GN=IPO7 PE=1 SV=1	8.0043e+07	7.46636e+07	4.23414e+07	3.68484e+07	6.30977e+07	3.25173e+07	3.9892e+07	3.28781e+07	5.15224e+07	3.81007e+07	4.40806e+07	2.17544e+07	3.49017e+07	4.9666e+07	2.62051e+07	2.3132e+07	0.719913	0.259684	0.664645	0.173574	0.572496	0.0927393	0.861356	0.557719	0.79523	0.391617
FALSE	High	Master Protein	P35527	Keratin, type I cytoskeletal 9 OS=Homo sapiens GN=KRT9 PE=1 SV=3	#VALUE!	5.14349e+06	7.69843e+06	#VALUE!	4.75819e+07	4.48211e+06	6.24815e+06	#VALUE!	2.64482e+07	2.65819e+06	6.61209e+07	3.93252e+06	9.83593e+08	3.36447e+07	6.05993e+06	#VALUE!	#VALUE!	#VALUE!	#VALUE!	#VALUE!	#VALUE!	#VALUE!	#VALUE!	#VALUE!	#VALUE!	#VALUE!
FALSE	High	Master Protein	P04083	Annexin A1 OS=Homo sapiens GN=ANXA1 PE=1 SV=2	9.78304e+07	5.14349e+07	1.0008e+08	1.17369e+08	1.34471e+08	5.27308e+07	1.68219e+08	1.2471e+08	2.9883e+07	3.54426e+07	2.64484e+07	1.92443e+08	7.9322e+07	1.15353e+08	1.39215e+08	1.63704e+08	1.30928	0.351769	0.775036	0.647654	1.3569	0.202146	1.75076	0.274021	1.03637	0.889867
FALSE	High	Master Protein	Q9P2J5	Leucine--tRNA ligase, cytoplasmic OS=Homo sapiens GN=LARS PE=1 SV=2	4.19273e+07	3.31838e+07	1.53969e+07	1.91066e+07	2.27565e+07	2.98808e+07	1.63413e+07	1.92733e+07	5.83921e+07	4.25311e+07	3.56318e+07	2.42645e+07	2.15756e+07	3.6849e+07	8.1891e+06	1.65483e+07	0.805112	0.463859	1.46714	0.223734	0.758676	0.472302	0.517114	0.0828521	0.942324	0.855461
FALSE	High	Master Protein	P27824-2	Isoform 2 of Calnexin OS=Homo sapiens GN=CANX	1.07995e+08	1.32735e+08	7.31351e+07	6.82377e+07	1.34471e+08	8.78846e+07	1.00932e+08	1.09971e+08	2.95395e+08	2.30377e+08	1.02855e+08	1.17139e+08	1.93546e+08	8.97192e+07	3.02997e+08	2.49114e+08	1.13388	0.507032	1.95174	0.110741	2.18626	0.056384	1.12016	0.741631	1.92812	0.0744027
FALSE	High	Master Protein	P61978-2	Isoform 2 of Heterogeneous nuclear ribonucleoprotein K OS=Homo sapiens GN=HNRNPK	#VALUE!	4.23094e+07	6.15875e+07	#VALUE!	#VALUE!	#VALUE!	7.69003e+07	1.47384e+07	3.43483e+07	#VALUE!	#VALUE!	2.25911e+07	#VALUE!	2.56341e+07	3.43942e+07	2.13527e+07	#VALUE!	#VALUE!	#VALUE!	#VALUE!	#VALUE!	#VALUE!	#VALUE!	#VALUE!	#VALUE!	#VALUE!
FALSE	High	Master Protein	P55884-2	Isoform 2 of Eukaryotic translation initiation factor 3 subunit B OS=Homo sapiens GN=EIF3B	6.09852e+07	4.7287e+07	2.69445e+07	3.27541e+07	4.34443e+07	4.74577e+07	3.02795e+07	3.28781e+07	8.58707e+07	5.05056e+07	3.23258e+07	2.17544e+07	3.49017e+07	4.00532e+07	1.06458e+07	1.77939e+07	0.917181	0.702588	1.13387	0.737461	0.615551	0.169088	0.542878	0.214708	0.671134	0.168057
FALSE	High	Master Protein	P50990	T-complex protein 1 subunit theta OS=Homo sapiens GN=CCT8 PE=1 SV=4	6.60673e+07	6.63677e+07	7.31351e+07	7.91558e+07	4.96507e+07	8.26115e+07	8.17066e+07	8.38957e+07	7.21314e+07	5.22778e+07	9.5508e+07	7.02834e+07	5.07661e+07	4.80639e+07	5.15913e+07	5.16023e+07	1.04614	0.723331	1.01923	0.88899	0.709537	0.000684316	0.696151	0.0481125	0.67824	0.0281426
FALSE	High	Master Protein	Q13011	Delta(3,5)-Delta(2,4)-dienoyl-CoA isomerase, mitochondrial OS=Homo sapiens GN=ECH1 PE=1 SV=2	2.92221e+07	6.55381e+06	3.31033e+07	3.95779e+07	2.17222e+07	5.09731e+07	4.13339e+07	2.15408e+07	2.64482e+06	7.97457e+07	1.06528e+08	1.58974e+08	6.98033e+07	1.10547e+08	4.83157e+08	2.84702e+08	1.24999	0.533834	3.20766	0.122842	8.74272	0.0683123	2.72558	0.183366	6.99424	0.0754334
FALSE	High	Master Protein	P26641-2	Isoform 2 of Elongation factor 1-gamma OS=Homo sapiens GN=EEF1G	1.65168e+08	2.23991e+08	1.53969e+08	1.50123e+08	1.75846e+08	1.58192e+08	1.68219e+08	1.70059e+08	1.58002e+08	1.68352e+08	1.21222e+08	1.4224e+08	1.49125e+08	2.24298e+08	8.1891e+07	1.12101e+08	0.969803	0.775969	0.850798	0.244014	0.818486	0.406023	0.962022	0.868443	0.843971	0.429262
FALSE	High	Master Protein	Q14152	Eukaryotic translation initiation factor 3 subunit A OS=Homo sapiens GN=EIF3A PE=1 SV=1	4.57389e+07	3.81614e+07	5.77383e+07	2.72951e+07	3.10317e+07	2.81231e+07	2.59538e+07	2.60757e+07	6.86966e+07	3.27844e+07	3.04891e+07	3.4305e+07	4.75932e+07	5.92788e+07	1.39215e+07	2.66908e+07	0.658154	0.068575	0.984262	0.954235	0.873031	0.67169	0.88699	0.742479	1.32648	0.410659
FALSE	High	Master Protein	P41250	Glycine--tRNA ligase OS=Homo sapiens GN=GARS PE=1 SV=3	1.39758e+07	2.73767e+07	2.00159e+07	2.04713e+07	2.27565e+07	2.90019e+07	2.01863e+07	2.26745e+07	6.86966e+07	3.72147e+07	4.7754e+07	3.59784e+07	1.58644e+07	5.76766e+07	2.21106e+07	2.66908e+07	1.15615	0.373394	2.31726	0.0154716	1.4949	0.336491	0.645117	0.210154	1.293	0.492577
FALSE	High	Master Protein	P40926	Malate dehydrogenase, mitochondrial OS=Homo sapiens GN=MDH2 PE=1 SV=3	1.39758e+08	7.7982e+07	2.27104e+08	2.18361e+08	1.55158e+08	1.49404e+08	2.35507e+08	1.92733e+08	6.86966e+07	2.65819e+08	2.3877e+08	4.09986e+08	2.28447e+08	5.28703e+08	9.008e+08	1.10322e+09	1.10494	0.682348	1.48261	0.346582	4.16338	0.0378957	2.80815	0.0751387	3.76796	0.0410551
FALSE	High	Master Protein	Q96QK1	Vacuolar protein sorting-associated protein 35 OS=Homo sapiens GN=VPS35 PE=1 SV=2	2.92221e+07	3.23542e+07	2.27104e+07	2.32008e+07	4.55131e+07	1.93346e+07	2.54732e+07	2.72094e+07	7.55662e+07	4.87335e+07	4.7754e+07	2.8448e+07	1.74508e+07	5.76766e+07	1.55593e+07	2.13527e+07	1.09343	0.695262	1.86535	0.0583167	1.04235	0.915104	0.558795	0.162483	0.953281	0.908452
FALSE	High	Master Protein	Q92614	Unconventional myosin-XVIIIa OS=Homo sapiens GN=MYO18A PE=1 SV=3	2.79515e+07	1.90807e+07	9.62304e+06	8.87091e+06	1.75846e+07	3.60327e+06	7.69003e+06	4.98839e+06	5.49572e+07	2.92401e+07	2.3877e+07	2.0081e+07	#VALUE!	1.21762e+07	#VALUE!	2.13527e+06	0.516836	0.200035	1.95579	0.134845	#VALUE!	#VALUE!	#VALUE!	#VALUE!	#VALUE!	#VALUE!
FALSE	High	Master Protein	P16615	Sarcoplasmic/endoplasmic reticulum calcium ATPase 2 OS=Homo sapiens GN=ATP2A2 PE=1 SV=1	2.6681e+07	2.65471e+07	1.07778e+07	1.63771e+07	2.68941e+07	2.90019e+07	9.61254e+06	1.58722e+07	5.49572e+07	2.48098e+07	1.76322e+07	2.0081e+07	2.15756e+07	4.48596e+07	5.56858e+07	6.58374e+07	1.01241	0.96843	1.46151	0.367098	2.33829	0.0397241	1.59991	0.219329	2.30962	0.0448732
FALSE	High	Master Protein	Q58FF7	Putative heat shock protein HSP 90-beta-3 OS=Homo sapiens GN=HSP90AB3P PE=5 SV=1	#VALUE!	#VALUE!	6.54367e+06	6.00492e+07	#VALUE!	#VALUE!	#VALUE!	2.4942e+06	#VALUE!	#VALUE!	#VALUE!	#VALUE!	#VALUE!	#VALUE!	#VALUE!	#VALUE!	#VALUE!	#VALUE!	#VALUE!	#VALUE!	#VALUE!	#VALUE!	#VALUE!	#VALUE!	#VALUE!	#VALUE!
FALSE	High	Master Protein	P22234	Multifunctional protein ADE2 OS=Homo sapiens GN=PAICS PE=1 SV=3	1.05454e+08	9.95515e+07	9.62304e+07	6.6873e+07	9.72325e+07	3.60327e+07	9.61254e+07	1.07704e+08	1.13349e+08	8.77203e+07	2.20403e+08	9.20378e+07	1.04705e+08	1.31375e+08	5.73237e+07	7.47343e+07	0.915748	0.68848	1.395	0.304043	1.00008	0.999698	0.716904	0.341837	1.09209	0.748215
FALSE	High	Master Protein	P09525	Annexin A4 OS=Homo sapiens GN=ANXA4 PE=1 SV=4	9.14778e+07	2.73767e+07	8.08336e+07	7.36968e+07	7.55104e+07	1.23038e+08	7.69003e+07	5.44188e+07	2.47308e+07	8.329e+07	1.28568e+08	1.84076e+08	1.39607e+08	1.92255e+08	2.04727e+08	3.73672e+08	1.20661	0.511268	1.53873	0.353883	3.3296	0.0232547	2.16386	0.0913723	2.75947	0.0332137
FALSE	High	Master Protein	Q9Y230	RuvB-like 2 OS=Homo sapiens GN=RUVBL2 PE=1 SV=3	2.92221e+07	2.65471e+07	4.61906e+07	4.36722e+07	1.8619e+07	5.53673e+07	4.56595e+07	4.5349e+07	5.83921e+07	5.05056e+07	4.7754e+07	5.52227e+07	2.41139e+07	3.04405e+07	9.82691e+07	7.47343e+07	1.13296	0.622523	1.45486	0.0239351	1.56255	0.31037	1.07402	0.834455	1.37918	0.452581
FALSE	High	Master Protein	P13645	Keratin, type I cytoskeletal 10 OS=Homo sapiens GN=KRT10 PE=1 SV=6	4.95505e+06	1.07847e+07	1.23175e+07	3.27541e+06	1.75846e+07	2.98808e+07	1.10544e+07	1.81396e+07	1.88916e+07	4.78474e+06	1.13875e+08	7.86505e+06	1.90373e+08	2.72362e+07	1.55593e+07	#VALUE!	2.44663	0.0450942	4.64104	0.316586	#VALUE!	#VALUE!	#VALUE!	#VALUE!	#VALUE!	#VALUE!
FALSE	High	Master Protein	P31930	Cytochrome b-c1 complex subunit 1, mitochondrial OS=Homo sapiens GN=UQCRC1 PE=1 SV=3	1.23241e+07	9.95515e+06	2.73294e+07	3.00246e+07	8.17167e+06	1.49404e+06	1.68219e+07	1.92733e+07	3.77831e+07	4.07589e+07	1.94689e+07	5.94062e+07	3.80746e+07	3.52468e+07	2.62051e+08	1.95733e+08	0.574646	0.243249	1.97678	0.0903372	6.66939	0.0966157	3.37387	0.156581	11.6061	0.0784207
FALSE	High	Master Protein	Q9Y265	RuvB-like 1 OS=Homo sapiens GN=RUVBL1 PE=1 SV=1	6.60673e+07	6.05605e+07	6.92859e+07	6.82377e+07	3.93068e+07	6.59134e+07	7.2094e+07	7.48259e+07	1.13349e+08	6.20245e+07	6.97943e+07	9.20378e+07	6.02847e+07	5.12681e+07	1.71971e+08	1.53027e+08	0.954529	0.731623	1.27656	0.170986	1.65266	0.215945	1.29461	0.482585	1.73138	0.201548
FALSE	High	Master Protein	Q01082	Spectrin beta chain, non-erythrocytic 1 OS=Homo sapiens GN=SPTBN1 PE=1 SV=2	3.81157e+06	5.64125e+06	2.92541e+06	6.96025e+06	2.89629e+06	#VALUE!	#VALUE!	#VALUE!	1.09914e+07	1.15188e+07	2.93871e+07	1.84076e+07	1.33261e+06	1.10547e+07	1.63782e+07	1.38792e+07	#VALUE!	#VALUE!	3.63549	0.0269888	2.20517	0.139006	0.606568	0.247941	#VALUE!	#VALUE!
FALSE	High	Master Protein	P62258	14-3-3 protein epsilon OS=Homo sapiens GN=YWHAE PE=1 SV=1	5.84441e+07	4.56278e+07	1.23175e+08	1.50123e+08	9.10262e+07	9.66731e+07	1.34576e+08	5.782e+07	8.93055e+06	9.7467e+07	1.91016e+08	1.50607e+08	1.01532e+08	1.44192e+08	1.39215e+08	1.38792e+08	1.00722	0.982433	1.18722	0.718302	1.38784	0.224782	1.16899	0.657193	1.37789	0.101308
FALSE	High	Master Protein	P56470	Galectin-4 OS=Homo sapiens GN=LGALS4 PE=1 SV=1	2.15989e+08	3.15246e+08	1.38572e+08	1.63771e+08	6.82696e+08	4.30634e+08	1.97057e+08	1.58722e+08	6.18269e+08	1.50631e+09	1.79996e+09	3.59784e+08	1.84027e+08	7.20958e+08	9.82691e+07	1.24557e+08	1.76241	0.25833	5.13967	0.0476922	1.35298	0.646704	0.263242	0.0803408	0.767684	0.670407
FALSE	High	Master Protein	P40227	T-complex protein 1 subunit zeta OS=Homo sapiens GN=CCT6A PE=1 SV=3	5.97147e+07	8.29596e+07	5.3889e+07	7.64263e+07	6.30977e+07	8.52481e+07	7.2094e+07	7.59596e+07	1.23654e+08	7.88597e+07	1.02855e+08	6.44264e+07	4.75932e+07	6.88915e+07	5.97804e+07	4.80435e+07	1.08575	0.504293	1.35461	0.152187	0.821675	0.204364	0.606576	0.041209	0.756778	0.0395155
FALSE	High	Master Protein	P23526	Adenosylhomocysteinase OS=Homo sapiens GN=AHCY PE=1 SV=4	1.24511e+08	1.49327e+08	1.07778e+08	1.03721e+08	1.55158e+08	2.72442e+08	1.10544e+08	1.2471e+08	2.74786e+08	1.77213e+08	4.7754e+08	1.33873e+08	1.52298e+08	1.92255e+08	1.06458e+08	1.13881e+08	1.36576	0.289508	2.19107	0.110245	1.16392	0.40693	0.531208	0.165634	0.852212	0.578805
FALSE	High	Master Protein	P61978-3	Isoform 3 of Heterogeneous nuclear ribonucleoprotein K OS=Homo sapiens GN=HNRNPK	#VALUE!	#VALUE!	#VALUE!	#VALUE!	#VALUE!	#VALUE!	#VALUE!	#VALUE!	#VALUE!	6.82269e+06	#VALUE!	1.50607e+07	#VALUE!	#VALUE!	#VALUE!	1.95733e+07	#VALUE!	#VALUE!	#VALUE!	#VALUE!	#VALUE!	#VALUE!	#VALUE!	#VALUE!	#VALUE!	#VALUE!
FALSE	High	Master Protein	O60841	Eukaryotic translation initiation factor 5B OS=Homo sapiens GN=EIF5B PE=1 SV=4	4.31978e+07	2.07399e+07	1.73215e+07	1.77418e+07	1.44814e+07	1.75769e+07	1.77832e+07	1.47384e+07	2.71351e+07	1.59491e+07	4.04072e+07	1.33873e+07	6.02847e+06	4.32575e+07	4.58589e+06	9.6087e+06	0.652316	0.218342	0.978564	0.953575	0.641211	0.453571	0.655257	0.47913	0.982975	0.977216
FALSE	High	Master Protein	P22695	Cytochrome b-c1 complex subunit 2, mitochondrial OS=Homo sapiens GN=UQCRC2 PE=1 SV=3	9.91009e+06	1.07847e+07	3.61826e+07	3.68484e+07	4.34443e+06	#VALUE!	1.58607e+07	2.04071e+07	3.77831e+07	3.72147e+07	1.57955e+07	7.36302e+07	1.80854e+07	2.24298e+07	3.35753e+08	2.49114e+08	#VALUE!	#VALUE!	1.7543	0.258807	6.67246	0.151479	3.80348	0.206748	#VALUE!	#VALUE!
FALSE	High	Master Protein	Q15181	Inorganic pyrophosphatase OS=Homo sapiens GN=PPA1 PE=1 SV=2	7.24199e+07	4.14798e+07	1.0008e+08	1.36475e+08	1.03439e+08	8.78846e+07	1.77832e+08	1.47384e+08	3.36613e+07	7.26572e+07	1.54282e+08	2.42645e+08	1.55471e+08	2.08277e+08	1.63782e+08	1.56586e+08	1.47391	0.199767	1.43598	0.478579	1.95208	0.0127324	1.35941	0.382704	1.32442	0.13252
FALSE	High	Master Protein	P68032	Actin, alpha cardiac muscle 1 OS=Homo sapiens GN=ACTC1 PE=1 SV=1	2.15989e+09	1.41031e+09	6.54367e+07	8.87091e+08	1.55158e+09	1.75769e+08	2.49926e+07	1.05437e+09	2.19829e+09	3.18983e+09	6.61209e+08	1.00405e+09	1.36434e+09	2.08277e+09	3.19375e+08	4.44847e+08	0.620578	0.480892	1.55954	0.417778	0.931147	0.901868	0.597065	0.356754	1.50045	0.54764
FALSE	High	Master Protein	Q16891	MICOS complex subunit MIC60 OS=Homo sapiens GN=IMMT PE=1 SV=1	#VALUE!	#VALUE!	5.3889e+06	#VALUE!	#VALUE!	#VALUE!	#VALUE!	#VALUE!	#VALUE!	#VALUE!	#VALUE!	8.03239e+06	#VALUE!	#VALUE!	2.53862e+07	3.02496e+07	#VALUE!	#VALUE!	#VALUE!	#VALUE!	#VALUE!	#VALUE!	#VALUE!	#VALUE!	#VALUE!	#VALUE!
FALSE	High	Master Protein	Q9UBT2	SUMO-activating enzyme subunit 2 OS=Homo sapiens GN=UBA2 PE=1 SV=2	3.81157e+07	6.05605e+07	3.15636e+07	3.41189e+07	2.37909e+07	8.78846e+07	2.35507e+07	3.62792e+07	9.27404e+07	5.4936e+07	1.24895e+08	3.51417e+07	2.66522e+07	4.9666e+07	1.96538e+07	4.27053e+07	1.04348	0.918135	1.8722	0.139261	0.843748	0.528616	0.450671	0.0924831	0.808588	0.642494
FALSE	High	Master Protein	Q5JRX3-2	Isoform 2 of Presequence protease, mitochondrial OS=Homo sapiens GN=PITRM1	1.07995e+07	1.32735e+07	1.11627e+07	1.06451e+07	1.34471e+07	1.40615e+07	1.34576e+07	1.47384e+07	2.23264e+07	2.03795e+07	1.57955e+07	2.59379e+07	1.36434e+07	1.60213e+07	7.86153e+07	7.11755e+07	1.21411	0.011453	1.84041	0.00465279	3.91134	0.103741	2.12526	0.224416	3.22156	0.125978
FALSE	High	Master Protein	Q15029	116 kDa U5 small nuclear ribonucleoprotein component OS=Homo sapiens GN=EFTUD2 PE=1 SV=1	1.52463e+07	2.15695e+07	1.4627e+07	1.77418e+07	1.34471e+07	8.78846e+06	5.76752e+06	1.12239e+07	7.55662e+06	8.86064e+06	1.91016e+07	1.4224e+07	4.44203e+06	6.08809e+06	9.008e+06	1.40572e+07	0.566989	0.016731	0.718987	0.165892	0.485589	0.0148648	0.675379	0.278216	0.856435	0.617802
FALSE	High	Master Protein	Q00341	Vigilin OS=Homo sapiens GN=HDLBP PE=1 SV=2	4.57389e+07	3.4843e+07	2.4635e+07	2.45656e+07	2.17222e+07	2.285e+07	2.4512e+07	1.92733e+07	3.77831e+07	4.78474e+07	3.34278e+07	1.4224e+07	#VALUE!	4.00532e+06	#VALUE!	#VALUE!	0.680812	0.0917557	1.02697	0.922867	#VALUE!	#VALUE!	#VALUE!	#VALUE!	#VALUE!	#VALUE!
FALSE	High	Master Protein	P36578	60S ribosomal protein L4 OS=Homo sapiens GN=RPL4 PE=1 SV=5	8.13136e+07	1.99103e+08	1.19326e+08	1.36475e+08	1.0137e+08	2.285e+08	1.34576e+08	1.2471e+08	2.81656e+08	1.50631e+08	2.35097e+08	1.25506e+08	1.33261e+08	4.16554e+08	3.6032e+08	3.02496e+08	1.09872	0.734228	1.47867	0.193995	2.26145	0.0427203	1.52938	0.191067	2.05825	0.0597997
FALSE	High	Master Protein	P30153	Serine/threonine-protein phosphatase 2A 65 kDa regulatory subunit A alpha isoform OS=Homo sapiens GN=PPP2R1A PE=1 SV=4	6.47968e+07	6.13901e+07	6.54367e+07	6.00492e+07	4.86163e+07	9.66731e+06	6.24815e+07	7.59596e+07	7.9001e+07	6.02523e+07	5.51008e+07	6.94467e+07	2.63349e+07	4.00532e+07	5.32291e+07	6.04992e+07	0.781669	0.375842	1.04819	0.596456	0.715677	0.0578308	0.682774	0.0631064	0.915576	0.805895
FALSE	High	Master Protein	Q9BQG0-2	Isoform 2 of Myb-binding protein 1A OS=Homo sapiens GN=MYBBP1A	3.93863e+07	2.57175e+07	1.73215e+07	1.63771e+07	2.17222e+07	1.1425e+07	1.29769e+07	1.36047e+07	4.12179e+07	3.01262e+07	3.67338e+07	1.75708e+07	#VALUE!	7.69022e+06	#VALUE!	3.02496e+06	0.604529	0.143433	1.27172	0.399723	#VALUE!	#VALUE!	#VALUE!	#VALUE!	#VALUE!	#VALUE!
FALSE	High	Master Protein	O75083	WD repeat-containing protein 1 OS=Homo sapiens GN=WDR1 PE=1 SV=4	2.414e+07	4.81165e+07	6.54367e+07	5.73197e+07	5.37882e+07	1.23038e+07	7.2094e+07	6.12212e+07	7.21314e+07	7.44294e+07	4.04072e+07	8.36707e+07	1.58644e+07	3.36447e+07	2.7024e+07	2.66908e+07	1.02253	0.946929	1.3878	0.195589	0.529319	0.055162	0.381409	0.00608983	0.517654	0.126925
FALSE	High	Master Protein	P52272	Heterogeneous nuclear ribonucleoprotein M OS=Homo sapiens GN=HNRNPM PE=1 SV=3	6.35262e+07	6.47085e+07	5.3889e+07	5.45902e+07	5.68914e+07	2.02135e+07	7.2094e+07	7.70934e+07	1.88916e+08	1.24049e+08	1.10202e+08	9.20378e+07	4.44203e+08	#VALUE!	6.22371e+06	1.1744e+07	0.955973	0.849754	2.17648	0.0169863	#VALUE!	#VALUE!	#VALUE!	#VALUE!	#VALUE!	#VALUE!
FALSE	High	Master Protein	P13804	Electron transfer flavoprotein subunit alpha, mitochondrial OS=Homo sapiens GN=ETFA PE=1 SV=1	5.97147e+07	2.32287e+07	8.46828e+07	7.09673e+07	4.86163e+07	2.98808e+07	9.13191e+07	5.66863e+07	2.33568e+07	1.06328e+08	5.14274e+07	1.58974e+08	5.07661e+07	8.49128e+07	4.42211e+08	3.91465e+08	0.949324	0.87493	1.42538	0.46897	4.06279	0.124575	2.85032	0.187874	4.27967	0.119466
FALSE	High	Master Protein	P31040	Succinate dehydrogenase [ubiquinone] flavoprotein subunit, mitochondrial OS=Homo sapiens GN=SDHA PE=1 SV=2	8.25841e+06	2.32287e+07	1.30873e+07	1.77418e+07	2.48253e+07	1.1425e+07	2.4512e+07	2.72094e+07	6.18269e+07	3.10122e+07	2.46117e+07	2.92847e+07	2.22102e+07	6.08809e+07	1.63782e+08	1.19219e+08	1.4117	0.229753	2.35469	0.0589523	5.87474	0.0521293	2.49491	0.141475	4.16147	0.0692046
FALSE	High	Master Protein	M0QZR4	Rho guanine nucleotide exchange factor 1 OS=Homo sapiens GN=ARHGEF1 PE=1 SV=1	2.15989e+07	2.07399e+07	1.57818e+07	1.20098e+07	1.75846e+07	1.1425e+07	2.11476e+07	1.36047e+07	5.15224e+07	4.25311e+07	2.7183e+07	2.42645e+07	6.66305e+06	1.02536e+07	1.06458e+06	4.09259e+06	0.90919	0.626961	2.07472	0.0328093	0.314754	0.00678337	0.151709	0.00376062	0.346192	0.011536
FALSE	High	Master Protein	Q9UJS0-2	Isoform 2 of Calcium-binding mitochondrial carrier protein Aralar2 OS=Homo sapiens GN=SLC25A13	4.70094e+06	1.07847e+07	7.69843e+06	9.41681e+06	7.03384e+06	#VALUE!	4.80627e+06	5.66863e+06	3.12569e+07	2.30377e+07	5.14274e+07	1.58974e+07	1.14224e+07	4.64617e+07	9.82691e+07	6.22786e+07	#VALUE!	#VALUE!	3.73055	0.0289108	6.70017	0.0422572	1.79603	0.262768	#VALUE!	#VALUE!
FALSE	High	Master Protein	P11586	C-1-tetrahydrofolate synthase, cytoplasmic OS=Homo sapiens GN=MTHFD1 PE=1 SV=3	2.6681e+07	3.23542e+07	2.07858e+07	1.91066e+07	2.48253e+07	5.53673e+07	2.16282e+07	1.81396e+07	4.80876e+07	3.72147e+07	4.7754e+07	1.84076e+07	9.20135e+06	2.56341e+07	3.27564e+06	6.76168e+06	1.21261	0.58374	1.53106	0.13407	0.453592	0.0587061	0.29626	0.0206206	0.374063	0.106707
FALSE	High	Master Protein	Q13263	Transcription intermediary factor 1-beta OS=Homo sapiens GN=TRIM28 PE=1 SV=5	9.02072e+07	6.55381e+07	3.50279e+07	3.68484e+07	4.55131e+07	9.66731e+07	3.79695e+07	3.85467e+07	4.12179e+07	4.51893e+07	5.87741e+07	2.42645e+07	#VALUE!	#VALUE!	#VALUE!	5.87198e+06	0.960816	0.91161	0.744419	0.367254	#VALUE!	#VALUE!	#VALUE!	#VALUE!	#VALUE!	#VALUE!
FALSE	High	Master Protein	P53618	Coatomer subunit beta OS=Homo sapiens GN=COPB1 PE=1 SV=3	2.6681e+07	3.98206e+07	3.04088e+07	2.86599e+07	3.2066e+07	3.60327e+07	3.70083e+07	3.28781e+07	7.21314e+07	4.43032e+07	3.37951e+07	3.93252e+07	1.55471e+07	1.76234e+07	1.31026e+07	2.49114e+07	1.09887	0.362135	1.50955	0.126027	0.56689	0.0125742	0.375535	0.0158618	0.515886	0.00101917
FALSE	High	Master Protein	Q16531	DNA damage-binding protein 1 OS=Homo sapiens GN=DDB1 PE=1 SV=1	2.54105e+07	2.98654e+07	1.88612e+07	2.18361e+07	2.48253e+07	2.90019e+07	1.97057e+07	2.15408e+07	3.77831e+07	3.27844e+07	4.40806e+07	2.0081e+07	3.10942e+07	3.84511e+07	5.07724e+07	4.62641e+07	0.990628	0.945039	1.40382	0.135136	1.73571	0.0118068	1.23642	0.278813	1.75213	0.00977501
FALSE	High	Master Protein	Q16891-4	Isoform 4 of MICOS complex subunit MIC60 OS=Homo sapiens GN=IMMT	#VALUE!	#VALUE!	#VALUE!	#VALUE!	#VALUE!	#VALUE!	#VALUE!	#VALUE!	#VALUE!	#VALUE!	#VALUE!	#VALUE!	#VALUE!	#VALUE!	7.12451e+06	#VALUE!	#VALUE!	#VALUE!	#VALUE!	#VALUE!	#VALUE!	#VALUE!	#VALUE!	#VALUE!	#VALUE!	#VALUE!
FALSE	High	Master Protein	Q8TEX9-2	Isoform 2 of Importin-4 OS=Homo sapiens GN=IPO4	1.23241e+07	2.40583e+07	1.07778e+07	1.63771e+07	1.44814e+07	8.70057e+06	1.34576e+07	1.47384e+07	1.9235e+07	4.78474e+06	7.71411e+06	1.00405e+07	2.63349e+06	1.76234e+07	3.43942e+06	5.87198e+06	0.808628	0.390699	0.657479	0.253498	0.46537	0.112754	0.70781	0.538057	0.575505	0.196551
FALSE	High	Master Protein	P33991	DNA replication licensing factor MCM4 OS=Homo sapiens GN=MCM4 PE=1 SV=5	2.92221e+07	3.31838e+07	2.88691e+07	3.00246e+07	2.37909e+07	2.72442e+07	2.73957e+07	2.83431e+07	1.09914e+07	5.84802e+06	1.43262e+07	1.4224e+07	2.88732e+06	6.2483e+06	9.008e+06	2.66908e+07	0.88025	0.0410653	0.374195	0.000140429	0.369617	0.0122233	0.987767	0.981266	0.4199	0.0285806
FALSE	High	Master Protein	P56192	Methionine--tRNA ligase, cytoplasmic OS=Homo sapiens GN=MARS PE=1 SV=2	3.30336e+07	3.40134e+07	2.27104e+07	2.59303e+07	2.68941e+07	3.25173e+07	2.30701e+07	1.92733e+07	9.27404e+07	3.72147e+07	1.28568e+07	3.34683e+07	2.18929e+07	4.00532e+07	9.008e+06	1.19219e+07	0.879564	0.410593	1.52376	0.414997	0.716376	0.317694	0.470138	0.252947	0.814467	0.555334
FALSE	High	Master Protein	P49736	DNA replication licensing factor MCM2 OS=Homo sapiens GN=MCM2 PE=1 SV=4	2.92221e+07	4.06502e+07	3.57977e+07	2.72951e+07	2.48253e+07	1.84558e+07	3.79695e+07	3.40118e+07	1.13349e+07	7.88597e+06	3.52645e+07	1.00405e+07	4.44203e+06	8.6515e+06	1.63782e+07	2.66908e+07	0.866862	0.441966	0.485284	0.0528978	0.422386	0.0158601	0.870388	0.804147	0.487258	0.0660789
FALSE	High	Master Protein	P35606	Coatomer subunit beta' OS=Homo sapiens GN=COPB2 PE=1 SV=2	2.03284e+07	2.40583e+07	2.57898e+07	3.00246e+07	2.27565e+07	1.31827e+07	1.48994e+07	4.08141e+07	6.52617e+07	2.21516e+07	3.67338e+07	1.67341e+07	1.14224e+07	2.24298e+07	1.14647e+07	7.29549e+06	0.914689	0.758238	1.40599	0.392979	0.525068	0.0206554	0.373452	0.0996475	0.57404	0.218588
FALSE	High	Master Protein	P43304	Glycerol-3-phosphate dehydrogenase, mitochondrial OS=Homo sapiens GN=GPD2 PE=1 SV=3	8.13136e+06	2.15695e+07	1.50119e+07	9.82623e+06	2.06878e+07	1.31827e+07	1.00932e+07	1.70059e+07	2.57612e+07	3.01262e+07	1.57955e+07	2.17544e+07	8.88406e+06	3.36447e+07	1.06458e+08	6.4058e+07	1.11791	0.686902	1.71322	0.0640136	3.90629	0.111258	2.28008	0.208767	3.49429	0.122256
FALSE	High	Master Protein	P34931	Heat shock 70 kDa protein 1-like OS=Homo sapiens GN=HSPA1L PE=1 SV=2	1.77873e+07	6.88564e+06	#VALUE!	#VALUE!	#VALUE!	1.05462e+07	#VALUE!	6.46224e+07	2.23264e+06	2.30377e+08	2.24076e+07	#VALUE!	2.3162e+06	#VALUE!	#VALUE!	#VALUE!	#VALUE!	#VALUE!	#VALUE!	#VALUE!	#VALUE!	#VALUE!	#VALUE!	#VALUE!	#VALUE!	#VALUE!
FALSE	High	Master Protein	Q10567-3	Isoform C of AP-1 complex subunit beta-1 OS=Homo sapiens GN=AP1B1	1.90579e+07	2.15695e+07	5.3889e+06	7.50615e+06	1.34471e+07	2.285e+06	6.72878e+06	8.72969e+06	2.47308e+07	1.77213e+07	3.37951e+07	7.78138e+06	4.75932e+06	1.16955e+07	5.24102e+06	6.93961e+06	0.582756	0.277222	1.56997	0.307258	0.535019	0.203152	0.340783	0.0519126	0.918083	0.827394
FALSE	High	Master Protein	P63104	14-3-3 protein zeta/delta OS=Homo sapiens GN=YWHAZ PE=1 SV=1	5.46326e+07	4.89461e+07	2.11707e+08	2.04713e+08	1.34471e+08	3.4275e+07	2.30701e+08	5.44188e+07	1.85481e+07	1.4177e+08	1.43262e+08	2.8448e+08	8.24949e+07	2.08277e+08	1.88349e+08	3.02496e+08	0.87282	0.803411	1.13089	0.817776	1.50311	0.34527	1.32914	0.518893	1.72213	0.244369
FALSE	High	Master Protein	P09960	Leukotriene A-4 hydrolase OS=Homo sapiens GN=LTA4H PE=1 SV=2	1.90579e+07	1.90807e+07	2.80993e+07	2.86599e+07	1.65502e+07	3.4275e+07	2.93182e+07	3.06106e+07	9.27404e+07	3.54426e+07	2.35097e+07	3.84885e+07	1.30088e+07	4.64617e+07	3.76698e+07	3.2029e+07	1.16709	0.431652	2.00406	0.178592	1.36114	0.301159	0.679191	0.403034	1.16627	0.588768
FALSE	High	Master Protein	Q9H4A4	Aminopeptidase B OS=Homo sapiens GN=RNPEP PE=1 SV=2	1.39758e+07	3.98206e+07	2.77144e+07	2.04713e+07	3.41348e+07	3.33961e+07	3.26826e+07	2.94769e+07	7.55662e+07	5.22778e+07	8.44878e+07	3.76518e+07	1.6499e+07	8.33107e+07	2.45673e+07	2.66908e+07	1.2717	0.264788	2.45125	0.0219696	1.48132	0.480241	0.604311	0.234368	1.16483	0.739985
FALSE	High	Master Protein	P27797	Calreticulin OS=Homo sapiens GN=CALR PE=1 SV=1	7.11494e+07	7.46636e+07	9.23812e+07	6.96025e+07	4.24099e+07	4.21846e+07	9.61254e+07	8.95644e+07	1.23654e+08	8.06318e+07	4.40806e+07	9.20378e+07	4.44203e+07	3.20426e+07	2.29295e+08	1.7438e+08	0.878126	0.568912	1.10594	0.6531	1.55992	0.412076	1.41049	0.521346	1.77642	0.341257
FALSE	High	Master Protein	P49915	GMP synthase [glutamine-hydrolyzing] OS=Homo sapiens GN=GMPS PE=1 SV=1	1.09265e+07	1.16143e+07	2.57898e+07	4.36722e+07	6.9304e+06	2.285e+07	2.01863e+07	3.17443e+07	2.9883e+07	7.88597e+06	5.87741e+06	2.0081e+07	8.56677e+06	1.37783e+07	2.86618e+07	2.49114e+07	0.888137	0.790225	0.692668	0.485933	0.825175	0.671161	1.1913	0.691429	0.929108	0.841961
FALSE	High	Master Protein	G3V180	Dipeptidyl peptidase 3 OS=Homo sapiens GN=DPP3 PE=1 SV=1	1.01642e+07	1.65919e+07	1.80913e+07	1.77418e+07	1.96534e+07	1.66981e+07	1.63413e+07	1.92733e+07	4.80876e+07	3.36704e+07	2.09383e+07	2.59379e+07	9.83593e+06	2.88383e+07	1.88349e+07	1.95733e+07	1.14982	0.295025	2.05521	0.0374621	1.23156	0.432005	0.599237	0.118548	1.07109	0.758551
FALSE	High	Master Protein	P35580-4	Isoform 4 of Myosin-10 OS=Homo sapiens GN=MYH10	4.19273e+06	2.48879e+06	1.11627e+06	#VALUE!	#VALUE!	1.31827e+07	720940	#VALUE!	2.85091e+06	4.25311e+06	1.46935e+07	3.59784e+06	#VALUE!	7.04937e+06	#VALUE!	#VALUE!	#VALUE!	#VALUE!	#VALUE!	#VALUE!	#VALUE!	#VALUE!	#VALUE!	#VALUE!	#VALUE!	#VALUE!
FALSE	High	Master Protein	Q9Y6R7	IgGFc-binding protein OS=Homo sapiens GN=FCGBP PE=1 SV=3	#VALUE!	6.9686e+06	#VALUE!	#VALUE!	#VALUE!	#VALUE!	#VALUE!	#VALUE!	7.9001e+07	8.86064e+07	2.68157e+08	2.59379e+07	1.61817e+07	1.92255e+07	1.71971e+07	9.96457e+06	#VALUE!	#VALUE!	#VALUE!	#VALUE!	#VALUE!	#VALUE!	0.135518	0.10757	#VALUE!	#VALUE!
FALSE	High	Master Protein	P30084	Enoyl-CoA hydratase, mitochondrial OS=Homo sapiens GN=ECHS1 PE=1 SV=4	5.20915e+06	2.90358e+06	3.07937e+07	2.59303e+07	1.75846e+07	3.25173e+06	3.55664e+07	2.72094e+06	#VALUE!	3.54426e+07	8.81612e+07	3.09582e+07	2.66522e+07	4.9666e+07	1.96538e+08	1.63704e+08	0.911884	0.896269	#VALUE!	#VALUE!	6.73321	0.0708484	#VALUE!	#VALUE!	7.38385	0.0681793
FALSE	High	Master Protein	Q16881	Thioredoxin reductase 1, cytoplasmic OS=Homo sapiens GN=TXNRD1 PE=1 SV=3	2.92221e+07	5.64125e+07	4.23414e+07	4.36722e+07	3.51692e+07	3.51538e+07	4.80627e+07	4.87502e+07	3.12569e+07	7.26572e+06	1.17548e+07	2.51012e+07	9.51864e+06	1.37783e+07	2.7024e+07	1.95733e+07	0.973713	0.87271	0.439147	0.0225665	0.407195	0.0091677	0.927241	0.846211	0.418188	0.00404797
FALSE	High	Master Protein	Q5T4S7-2	Isoform 2 of E3 ubiquitin-protein ligase UBR4 OS=Homo sapiens GN=UBR4	6.98789e+06	1.32735e+07	7.31351e+06	3.82131e+06	1.0137e+07	1.58192e+07	8.17066e+06	8.2762e+06	4.12179e+07	8.86064e+06	2.57137e+07	9.20378e+06	#VALUE!	9.9332e+06	#VALUE!	4.09259e+06	1.35058	0.34217	2.7072	0.144067	#VALUE!	#VALUE!	#VALUE!	#VALUE!	#VALUE!	#VALUE!
FALSE	High	Master Protein	P26639	Threonine--tRNA ligase, cytoplasmic OS=Homo sapiens GN=TARS PE=1 SV=3	3.04926e+07	5.22645e+07	3.00239e+07	3.27541e+07	4.03412e+07	3.4275e+07	3.2202e+07	3.7413e+07	9.27404e+07	2.92401e+07	5.51008e+07	3.26316e+07	2.63349e+07	7.85043e+07	1.96538e+07	2.84702e+07	0.99104	0.955611	1.44098	0.342007	1.05104	0.902686	0.729394	0.503242	1.06054	0.878352
FALSE	High	Master Protein	P05091	Aldehyde dehydrogenase, mitochondrial OS=Homo sapiens GN=ALDH2 PE=1 SV=2	6.35262e+06	6.9686e+06	1.34723e+07	6.96025e+06	4.75819e+06	2.285e+07	9.13191e+06	1.04303e+07	3.77831e+07	3.10122e+07	8.81612e+07	2.51012e+07	2.82386e+07	3.36447e+07	9.008e+07	7.11755e+07	1.39749	0.458014	5.39371	0.0435721	6.61079	0.0195965	1.22565	0.638259	4.73049	0.0288678
FALSE	High	Master Protein	P45974-2	Isoform Short of Ubiquitin carboxyl-terminal hydrolase 5 OS=Homo sapiens GN=USP5	3.68452e+07	3.65022e+07	2.11707e+07	1.50123e+07	2.79285e+07	1.49404e+07	2.40313e+07	1.81396e+07	4.80876e+07	3.98729e+07	4.04072e+07	2.09177e+07	#VALUE!	4.32575e+06	#VALUE!	3.02496e+06	0.776404	0.36386	1.36296	0.259724	#VALUE!	#VALUE!	#VALUE!	#VALUE!	#VALUE!	#VALUE!
FALSE	High	Master Protein	P63244	Guanine nucleotide-binding protein subunit beta-2-like 1 OS=Homo sapiens GN=GNB2L1 PE=1 SV=3	3.81157e+07	3.0695e+07	1.03929e+08	1.33746e+08	6.20633e+07	2.02135e+08	1.29769e+08	5.782e+07	1.40828e+07	1.06328e+08	1.46935e+08	9.20378e+07	6.34576e+07	1.60213e+08	1.88349e+08	9.96457e+07	1.47409	0.423398	1.1726	0.736418	1.66946	0.224838	1.42373	0.374754	1.13254	0.746758
FALSE	High	Master Protein	Q99460	26S proteasome non-ATPase regulatory subunit 1 OS=Homo sapiens GN=PSMD1 PE=1 SV=2	1.77873e+07	2.82063e+07	1.77064e+07	2.32008e+07	1.8619e+07	1.05462e+07	1.97057e+07	1.47384e+07	3.77831e+07	2.03795e+07	1.83669e+07	1.84076e+07	1.04705e+07	2.24298e+07	1.8016e+07	2.3132e+07	0.731976	0.124549	1.09248	0.719482	0.852102	0.435398	0.779973	0.381723	1.16411	0.493064
FALSE	High	Master Protein	Q14566	DNA replication licensing factor MCM6 OS=Homo sapiens GN=MCM6 PE=1 SV=1	3.68452e+07	2.98654e+07	3.38731e+07	2.86599e+07	2.37909e+07	3.16385e+07	3.31633e+07	3.17443e+07	1.23654e+07	1.68352e+07	1.54282e+07	1.4224e+07	4.12474e+06	1.76234e+07	1.96538e+07	2.66908e+07	0.931086	0.462355	0.455363	0.000158454	0.526856	0.0236817	1.157	0.6482	0.565851	0.0450517
FALSE	High	Master Protein	O43143	Putative pre-mRNA-splicing factor ATP-dependent RNA helicase DHX15 OS=Homo sapiens GN=DHX15 PE=1 SV=2	2.15989e+07	6.63677e+07	3.23334e+07	5.04959e+07	6.30977e+07	3.95481e+07	3.31633e+07	4.08141e+07	1.13349e+08	8.77203e+07	7.71411e+07	4.35088e+07	1.61817e+07	8.6515e+07	4.34022e+07	6.93961e+07	1.03412	0.906188	1.88365	0.0747676	1.26171	0.563445	0.669823	0.255136	1.22008	0.581928
FALSE	High	Master Protein	E7EUI8	Glucose-6-phosphate 1-dehydrogenase (Fragment) OS=Homo sapiens GN=G6PD PE=1 SV=2	#VALUE!	3.31838e+06	#VALUE!	#VALUE!	1.24127e+06	3.95481e+06	#VALUE!	#VALUE!	#VALUE!	3.89868e+06	#VALUE!	1.67341e+06	#VALUE!	2.88383e+06	#VALUE!	#VALUE!	#VALUE!	#VALUE!	#VALUE!	#VALUE!	#VALUE!	#VALUE!	#VALUE!	#VALUE!	#VALUE!	#VALUE!
FALSE	High	Master Protein	Q01518	Adenylyl cyclase-associated protein 1 OS=Homo sapiens GN=CAP1 PE=1 SV=5	2.15989e+07	9.12555e+07	3.54128e+07	4.50369e+07	3.7238e+07	5.7125e+07	4.03727e+07	4.42153e+07	1.13349e+08	8.06318e+07	6.61209e+07	6.10796e+07	4.75932e+07	8.01065e+07	2.12916e+07	4.09259e+07	0.925748	0.826977	1.66154	0.14596	0.982479	0.966646	0.591308	0.101327	1.06128	0.839732
FALSE	High	Master Protein	Q92499	ATP-dependent RNA helicase DDX1 OS=Homo sapiens GN=DDX1 PE=1 SV=2	2.28694e+07	2.40583e+07	1.65516e+07	2.18361e+07	2.48253e+07	2.72442e+07	1.77832e+07	2.15408e+07	6.52617e+07	6.02523e+07	6.24475e+07	2.76113e+07	#VALUE!	1.76234e+07	#VALUE!	1.29895e+07	1.07124	0.585528	2.52678	0.0109842	#VALUE!	#VALUE!	#VALUE!	#VALUE!	#VALUE!	#VALUE!
FALSE	High	Master Protein	O75533	Splicing factor 3B subunit 1 OS=Homo sapiens GN=SF3B1 PE=1 SV=3	2.15989e+07	2.23991e+07	2.07858e+07	1.63771e+07	8.68886e+06	1.05462e+07	1.00932e+07	9.29655e+06	2.88526e+07	2.48098e+07	1.83669e+07	2.76113e+07	6.34576e+06	2.08277e+07	3.35753e+07	2.84702e+07	0.475904	0.000278875	1.22769	0.137728	1.09929	0.751665	0.895408	0.696918	2.30989	0.0774236
FALSE	High	Master Protein	P42765	3-ketoacyl-CoA thiolase, mitochondrial OS=Homo sapiens GN=ACAA2 PE=1 SV=2	2.414e+07	1.90807e+07	1.92461e+07	1.63771e+07	2.48253e+07	7.20654e+06	2.49926e+07	2.60757e+07	4.12179e+07	3.89868e+07	1.24895e+08	5.27125e+07	3.80746e+07	3.04405e+07	1.88349e+08	1.28116e+08	1.05398	0.832286	3.26991	0.0711198	4.88282	0.0900331	1.49326	0.487644	4.63272	0.0952129
FALSE	High	Master Protein	P52209	6-phosphogluconate dehydrogenase, decarboxylating OS=Homo sapiens GN=PGD PE=1 SV=3	5.59031e+07	5.22645e+07	5.00398e+07	4.09426e+07	5.27538e+07	3.25173e+07	4.80627e+07	5.21514e+07	3.77831e+07	7.26572e+07	1.35915e+08	6.02429e+07	7.61491e+07	5.92788e+07	4.25833e+07	4.62641e+07	0.931384	0.571297	1.53953	0.25352	1.12616	0.474405	0.731495	0.392851	1.20913	0.320007
FALSE	High	Master Protein	Q6P2Q9	Pre-mRNA-processing-splicing factor 8 OS=Homo sapiens GN=PRPF8 PE=1 SV=2	2.6681e+07	2.23991e+07	1.84762e+07	8.46148e+06	1.02404e+07	8.78846e+06	4.80627e+06	4.64828e+06	2.47308e+07	1.86073e+07	1.39589e+07	9.20378e+06	2.85559e+06	1.53804e+07	4.34022e+06	6.4058e+06	0.374694	0.0284616	0.874805	0.658095	0.381253	0.0498058	0.435815	0.0741396	1.0175	0.969656
FALSE	High	Master Protein	P31946	14-3-3 protein beta/alpha OS=Homo sapiens GN=YWHAB PE=1 SV=3	2.79515e+07	7.96412e+06	4.23414e+07	2.32008e+07	3.31004e+07	3.16385e+07	4.71014e+07	5.55526e+06	8.58707e+06	7.70876e+07	6.61209e+07	4.35088e+07	4.75932e+07	8.49128e+07	2.62051e+07	4.98229e+07	1.15709	0.734005	1.92498	0.209712	2.05538	0.105764	1.06774	0.870255	1.77634	0.17773
FALSE	High	Master Protein	P49321	Nuclear autoantigenic sperm protein OS=Homo sapiens GN=NASP PE=1 SV=2	3.43042e+07	3.98206e+07	3.84922e+07	4.36722e+07	2.79285e+07	1.05462e+08	3.31633e+07	4.76165e+07	6.18269e+07	2.30377e+07	5.87741e+06	3.26316e+07	2.22102e+07	1.506e+07	6.14182e+07	6.93961e+07	1.37034	0.449832	0.789393	0.51425	1.07547	0.838026	1.3624	0.557664	0.784819	0.626129
FALSE	High	Master Protein	P04181	Ornithine aminotransferase, mitochondrial OS=Homo sapiens GN=OAT PE=1 SV=1	2.15989e+07	9.12555e+06	1.57818e+07	1.63771e+07	2.06878e+07	2.02135e+07	2.25895e+07	1.58722e+07	2.54177e+07	2.48098e+07	9.18346e+06	3.09582e+07	3.17288e+07	2.24298e+07	8.02531e+07	8.00725e+07	1.26207	0.20859	1.43709	0.244956	3.41083	0.0517557	2.37342	0.102816	2.70258	0.0722087
FALSE	High	Master Protein	Q00839	Heterogeneous nuclear ribonucleoprotein U OS=Homo sapiens GN=HNRNPU PE=1 SV=6	8.63957e+07	9.95515e+07	5.77383e+07	5.04959e+07	4.86163e+07	1.31827e+08	5.2869e+07	2.72094e+07	1.16784e+08	9.7467e+07	1.57955e+08	3.34683e+07	4.75932e+07	1.76234e+08	4.25833e+07	7.65137e+07	0.885581	0.754557	1.379	0.364483	1.16569	0.726065	0.845318	0.711688	1.3163	0.612947
FALSE	High	Master Protein	Q05639	Elongation factor 1-alpha 2 OS=Homo sapiens GN=EEF1A2 PE=1 SV=1	1.27052e+07	1.32735e+07	1.03929e+07	5.86845e+06	9.61981e+06	#VALUE!	1.10544e+07	6.23549e+06	2.43873e+07	1.4177e+07	#VALUE!	1.08772e+07	1.01532e+07	1.55407e+07	6.05993e+06	8.00725e+06	#VALUE!	#VALUE!	#VALUE!	#VALUE!	0.94131	0.822794	#VALUE!	#VALUE!	#VALUE!	#VALUE!
FALSE	High	Master Protein	P54868	Hydroxymethylglutaryl-CoA synthase, mitochondrial OS=Homo sapiens GN=HMGCS2 PE=1 SV=1	1.11806e+07	3.0695e+07	1.0008e+07	1.50123e+07	3.10317e+07	6.94288e+07	3.94114e+07	4.30816e+07	4.46528e+07	9.7467e+07	6.24475e+07	5.4386e+07	4.12474e+07	6.72894e+07	1.14647e+08	1.10322e+08	2.7349	0.0230259	3.87099	0.00840514	4.98545	0.0107645	1.2879	0.41031	1.8229	0.101797
FALSE	High	Master Protein	P33176	Kinesin-1 heavy chain OS=Homo sapiens GN=KIF5B PE=1 SV=1	1.77873e+07	3.8991e+07	1.15477e+07	1.25557e+07	1.55158e+07	7.55807e+06	1.1535e+07	1.02035e+07	1.88916e+07	2.03795e+07	2.02036e+07	1.08772e+07	2.85559e+07	3.04405e+07	5.48669e+06	1.04984e+07	0.554049	0.221811	0.869811	0.711702	0.92705	0.875006	1.06581	0.868472	1.67323	0.291201
FALSE	High	Master Protein	P31150	Rab GDP dissociation inhibitor alpha OS=Homo sapiens GN=GDI1 PE=1 SV=2	3.81157e+06	6.47085e+06	7.69843e+06	6.82377e+06	8.17167e+06	8.78846e+06	9.13191e+06	1.08838e+07	1.64872e+07	1.4177e+07	#VALUE!	1.84076e+07	4.75932e+06	1.2016e+07	4.83157e+06	5.33816e+06	1.49068	0.0244853	#VALUE!	#VALUE!	1.08629	0.7933	#VALUE!	#VALUE!	0.72872	0.22581
FALSE	High	Master Protein	Q96P70	Importin-9 OS=Homo sapiens GN=IPO9 PE=1 SV=3	2.15989e+07	1.65919e+07	6.54367e+06	6.41435e+06	1.13783e+07	1.1425e+07	8.17066e+06	6.91573e+06	1.09914e+07	1.3291e+07	5.87741e+06	4.68556e+06	634576	6.72894e+06	2.21106e+06	#VALUE!	0.740772	0.433709	0.681254	0.380036	#VALUE!	#VALUE!	#VALUE!	#VALUE!	#VALUE!	#VALUE!
FALSE	High	Master Protein	Q9P258	Protein RCC2 OS=Homo sapiens GN=RCC2 PE=1 SV=2	3.17631e+07	3.81614e+07	3.38731e+07	3.13894e+07	1.96534e+07	7.82173e+07	4.03727e+07	4.08141e+07	9.61752e+07	4.96196e+07	9.91814e+07	3.68151e+07	2.22102e+07	8.01065e+07	7.37019e+07	6.04992e+07	1.32452	0.406665	2.08446	0.0621852	1.74956	0.10045	0.839337	0.601754	1.3209	0.450437
FALSE	High	Master Protein	O95831	Apoptosis-inducing factor 1, mitochondrial OS=Homo sapiens GN=AIFM1 PE=1 SV=1	4.70094e+06	2.32287e+07	1.57818e+07	1.36475e+07	1.34471e+07	8.08538e+06	1.68219e+07	1.47384e+07	4.80876e+07	3.89868e+07	1.91016e+07	2.76113e+07	8.56677e+06	6.88915e+07	9.82691e+07	5.33816e+07	0.925624	0.809974	2.33246	0.0419017	3.9943	0.0656149	1.71249	0.273329	4.31526	0.0578699
FALSE	High	Master Protein	P12277	Creatine kinase B-type OS=Homo sapiens GN=CKB PE=1 SV=1	5.46326e+07	3.8991e+07	4.61906e+07	3.68484e+07	9.20606e+07	2.02135e+07	6.72878e+07	8.16283e+07	6.52617e+07	6.73409e+07	8.44878e+07	1.4224e+08	1.14224e+07	2.40319e+07	7.53397e+06	2.84702e+07	1.47847	0.244099	2.03399	0.0479978	0.404491	0.00632498	0.198866	0.00841639	0.273588	0.0290883
FALSE	High	Master Protein	P52292	Importin subunit alpha-1 OS=Homo sapiens GN=KPNA2 PE=1 SV=1	4.44684e+07	3.15246e+07	7.31351e+07	8.59796e+07	1.55158e+07	3.33961e+07	6.24815e+07	6.12212e+07	9.61752e+07	9.7467e+06	#VALUE!	1.84076e+07	#VALUE!	#VALUE!	4.01266e+06	#VALUE!	0.734194	0.392547	#VALUE!	#VALUE!	#VALUE!	#VALUE!	#VALUE!	#VALUE!	#VALUE!	#VALUE!
FALSE	High	Master Protein	O75390	Citrate synthase, mitochondrial OS=Homo sapiens GN=CS PE=1 SV=2	3.93863e+07	2.57175e+07	2.23255e+07	4.23074e+07	2.17222e+07	7.9975e+06	4.56595e+07	5.10177e+07	4.46528e+07	4.07589e+07	1.24895e+07	8.36707e+07	3.80746e+07	3.20426e+07	1.88349e+08	1.77939e+08	0.974258	0.94332	1.39954	0.433631	3.36378	0.125606	2.40348	0.208805	3.45266	0.128637
FALSE	High	Master Protein	P09211	Glutathione S-transferase P OS=Homo sapiens GN=GSTP1 PE=1 SV=2	1.77873e+07	2.07399e+07	2.19405e+08	2.72951e+08	3.93068e+07	2.72442e+07	2.49926e+08	1.92733e+07	#VALUE!	1.50631e+08	6.61209e+07	8.11606e+07	6.02847e+07	6.2483e+07	1.39215e+08	3.38084e+08	0.632437	0.593375	#VALUE!	#VALUE!	1.13032	0.858821	#VALUE!	#VALUE!	1.78724	0.469956
FALSE	High	Master Protein	Q9BXJ9	N-alpha-acetyltransferase 15, NatA auxiliary subunit OS=Homo sapiens GN=NAA15 PE=1 SV=1	1.39758e+07	1.99103e+07	1.4627e+07	1.35111e+07	1.44814e+07	2.81231e+07	1.63413e+07	1.2471e+07	4.80876e+07	1.4177e+07	1.43262e+07	8.36707e+06	3.14115e+07	5.12681e+07	5.89615e+06	8.54106e+06	1.15144	0.560754	1.36975	0.555141	1.56579	0.446342	1.14312	0.835206	1.35986	0.58797
FALSE	High	Master Protein	O60716	Catenin delta-1 OS=Homo sapiens GN=CTNND1 PE=1 SV=1	4.82799e+07	2.07399e+07	3.19485e+07	3.82131e+07	1.65502e+07	1.05462e+07	2.93182e+07	3.28781e+07	6.52617e+07	4.60753e+07	2.75504e+07	5.02024e+07	#VALUE!	3.20426e+06	4.99535e+06	8.89694e+06	0.641556	0.161289	1.35859	0.244378	#VALUE!	#VALUE!	#VALUE!	#VALUE!	#VALUE!	#VALUE!
FALSE	High	Master Protein	P28838	Cytosol aminopeptidase OS=Homo sapiens GN=LAP3 PE=1 SV=3	1.07995e+07	1.24439e+07	2.80993e+07	2.04713e+07	8.37855e+06	8.78846e+06	3.07601e+07	3.06106e+07	3.16004e+07	3.10122e+07	1.94689e+07	3.84885e+07	2.98251e+06	8.49128e+06	3.43942e+07	2.49114e+07	1.09363	0.830638	1.67892	0.0726745	0.985594	0.976097	0.58704	0.182498	0.901216	0.847561
FALSE	High	Master Protein	P54136	Arginine--tRNA ligase, cytoplasmic OS=Homo sapiens GN=RARS PE=1 SV=2	5.0821e+07	2.73767e+07	2.38651e+07	2.45656e+07	7.24072e+06	3.16385e+06	2.64345e+07	2.83431e+07	7.21314e+07	3.10122e+07	9.18346e+06	3.93252e+07	9.20135e+06	3.6849e+07	1.55593e+07	2.66908e+07	0.514752	0.143235	1.19762	0.682354	0.697319	0.321572	0.582256	0.314027	1.35467	0.540056
FALSE	High	Master Protein	P23921	Ribonucleoside-diphosphate reductase large subunit OS=Homo sapiens GN=RRM1 PE=1 SV=1	1.06724e+07	1.90807e+07	2.07858e+07	2.32008e+07	1.0137e+07	1.49404e+07	2.25895e+07	2.60757e+07	#VALUE!	3.36704e+06	#VALUE!	2.42645e+06	2.72868e+06	8.33107e+06	2.45673e+06	6.22786e+06	1.00004	0.99988	#VALUE!	#VALUE!	0.267757	0.00458597	#VALUE!	#VALUE!	0.267747	0.0131961
FALSE	High	Master Protein	P09104	Gamma-enolase OS=Homo sapiens GN=ENO2 PE=1 SV=3	#VALUE!	#VALUE!	1.34723e+06	1.50123e+06	1.44814e+06	2.19711e+06	3.70083e+06	1.92733e+06	7.21314e+06	3.89868e+06	1.79996e+07	1.00405e+07	1.11051e+07	1.92255e+06	7.28829e+06	2.13527e+06	#VALUE!	#VALUE!	#VALUE!	#VALUE!	#VALUE!	#VALUE!	0.573438	0.306498	2.42103	0.195907
FALSE	High	Master Protein	Q08380	Galectin-3-binding protein OS=Homo sapiens GN=LGALS3BP PE=1 SV=1	4.31978e+07	8.29596e+07	8.08336e+07	8.325e+07	8.89574e+07	8.26115e+07	9.13191e+07	8.95644e+07	1.09914e+08	9.7467e+07	4.04072e+07	9.20378e+07	3.17288e+07	5.60745e+07	2.37484e+08	1.4413e+08	1.21434	0.170329	1.17084	0.520814	1.61734	0.384625	1.38134	0.53467	1.33186	0.555061
FALSE	High	Master Protein	P54577	Tyrosine--tRNA ligase, cytoplasmic OS=Homo sapiens GN=YARS PE=1 SV=4	3.17631e+07	1.90807e+07	2.38651e+07	2.59303e+07	2.48253e+07	3.4275e+07	3.17214e+07	2.94769e+07	5.83921e+07	3.18983e+07	4.40806e+07	4.51822e+07	3.14115e+07	4.00532e+07	2.7024e+07	2.66908e+07	1.19534	0.18758	1.78413	0.0168647	1.24384	0.182633	0.697173	0.0723892	1.04057	0.752869
FALSE	High	Master Protein	P05388	60S acidic ribosomal protein P0 OS=Homo sapiens GN=RPLP0 PE=1 SV=1	8.13136e+07	5.22645e+07	9.62304e+07	1.28287e+08	8.48199e+07	2.37288e+07	1.20157e+08	8.2762e+07	6.86966e+07	7.35433e+07	6.97943e+07	6.69366e+07	1.30088e+08	1.76234e+08	2.45673e+08	1.95733e+08	0.869789	0.663494	0.77904	0.259361	2.08807	0.0145803	2.68031	0.00274344	2.40066	0.0128564
FALSE	High	Master Protein	Q9BUF5	Tubulin beta-6 chain OS=Homo sapiens GN=TUBB6 PE=1 SV=1	1.90579e+07	1.24439e+08	#VALUE!	#VALUE!	1.96534e+07	#VALUE!	#VALUE!	#VALUE!	#VALUE!	#VALUE!	#VALUE!	1.25506e+08	#VALUE!	#VALUE!	#VALUE!	#VALUE!	#VALUE!	#VALUE!	#VALUE!	#VALUE!	#VALUE!	#VALUE!	#VALUE!	#VALUE!	#VALUE!	#VALUE!
FALSE	High	Master Protein	Q00796	Sorbitol dehydrogenase OS=Homo sapiens GN=SORD PE=1 SV=4	4.06568e+07	3.81614e+07	3.77223e+07	4.64017e+07	5.5857e+07	2.98808e+07	3.6047e+07	4.98839e+07	5.15224e+07	6.73409e+07	1.32242e+08	5.4386e+07	7.29762e+07	1.05741e+08	3.35753e+07	4.80435e+07	1.05356	0.742146	1.87484	0.110465	1.59772	0.177327	0.852187	0.663324	1.5165	0.237848
FALSE	High	Master Protein	E7ENR4	Hexokinase-1 OS=Homo sapiens GN=HK1 PE=1 SV=1	1.25782e+07	2.23991e+07	6.15875e+06	6.96025e+06	1.13783e+07	1.31827e+07	1.05738e+07	8.50294e+06	2.19829e+07	1.86073e+07	5.87741e+07	1.50607e+07	2.34793e+07	2.56341e+07	2.37484e+07	2.49114e+07	0.907299	0.782763	2.37908	0.176347	2.03286	0.0166235	0.854473	0.696426	2.24057	1.69486e-05
FALSE	High	Master Protein	P12268	Inosine-5'-monophosphate dehydrogenase 2 OS=Homo sapiens GN=IMPDH2 PE=1 SV=2	3.04926e+07	2.40583e+07	3.84922e+07	4.64017e+07	2.17222e+07	4.57e+07	4.03727e+07	4.30816e+07	5.15224e+07	1.59491e+07	1.06528e+07	2.59379e+07	1.6499e+07	7.69022e+06	1.96538e+07	2.13527e+07	1.08198	0.708541	0.746262	0.422917	0.467538	0.0176166	0.626506	0.349106	0.432113	0.0138675
FALSE	High	Master Protein	O95573	Long-chain-fatty-acid--CoA ligase 3 OS=Homo sapiens GN=ACSL3 PE=1 SV=3	1.77873e+06	1.41031e+07	1.07778e+07	8.87091e+06	6.30977e+06	8.78846e+06	1.48994e+07	1.58722e+07	3.43483e+07	8.68343e+06	4.04072e+07	1.84076e+07	#VALUE!	8.49128e+06	4.99535e+07	4.80435e+07	1.291	0.487031	2.86645	0.0753218	#VALUE!	#VALUE!	#VALUE!	#VALUE!	#VALUE!	#VALUE!
FALSE	High	Master Protein	P54652	Heat shock-related 70 kDa protein 2 OS=Homo sapiens GN=HSPA2 PE=1 SV=1	#VALUE!	#VALUE!	8.46828e+06	#VALUE!	#VALUE!	#VALUE!	4.42177e+06	2.4942e+06	1.40828e+07	#VALUE!	2.57137e+06	#VALUE!	7.29762e+06	#VALUE!	#VALUE!	#VALUE!	#VALUE!	#VALUE!	#VALUE!	#VALUE!	#VALUE!	#VALUE!	#VALUE!	#VALUE!	#VALUE!	#VALUE!
FALSE	High	Master Protein	P11940	Polyadenylate-binding protein 1 OS=Homo sapiens GN=PABPC1 PE=1 SV=2	1.09265e+07	3.56726e+07	3.07937e+07	3.13894e+07	7.55104e+06	1.1425e+07	3.6047e+07	3.28781e+07	4.12179e+07	2.30377e+07	1.06528e+07	2.76113e+07	#VALUE!	3.04405e+07	2.04727e+07	2.49114e+07	0.808047	0.588792	0.942431	0.858146	#VALUE!	#VALUE!	#VALUE!	#VALUE!	#VALUE!	#VALUE!
FALSE	High	Master Protein	Q9H2U2-2	Isoform 2 of Inorganic pyrophosphatase 2, mitochondrial OS=Homo sapiens GN=PPA2	3.04926e+07	9.12555e+06	2.30953e+07	5.32254e+07	2.89629e+07	3.51538e+07	2.54732e+07	4.64828e+07	1.0648e+07	2.39237e+07	4.7754e+07	8.19973e+07	7.29762e+07	7.36979e+07	1.39215e+08	1.04984e+08	1.17366	0.642553	1.41732	0.530158	3.37137	0.00925837	2.37869	0.0432797	2.87253	0.00808405
FALSE	High	Master Protein	P26599-3	Isoform 3 of Polypyrimidine tract-binding protein 1 OS=Homo sapiens GN=PTBP1	3.43042e+07	3.15246e+07	5.00398e+07	3.95779e+07	3.31004e+07	1.40615e+07	4.80627e+07	2.72094e+07	1.03045e+08	6.9999e+07	3.23258e+07	8.36707e+07	5.3939e+06	4.64617e+07	4.58589e+07	6.76168e+07	0.787628	0.350086	1.85942	0.0744177	1.06359	0.862097	0.572001	0.169415	1.35037	0.495723
FALSE	High	Master Protein	P06396-2	Isoform 2 of Gelsolin OS=Homo sapiens GN=GSN	8.38546e+07	1.99103e+07	1.19326e+07	1.13275e+07	1.65502e+07	1.93346e+07	1.97057e+07	1.70059e+07	8.58707e+07	8.86064e+07	1.06528e+08	7.11201e+07	3.17288e+07	3.36447e+07	2.78429e+07	3.73672e+07	0.571513	0.466236	2.7721	0.0248435	1.02802	0.9613	0.370844	0.000323204	1.79876	0.00050402
FALSE	High	Master Protein	P08195-4	Isoform 4 of 4F2 cell-surface antigen heavy chain OS=Homo sapiens GN=SLC3A2	4.31978e+07	4.14798e+07	3.61826e+07	3.95779e+07	3.51692e+07	7.29442e+06	3.50858e+07	3.51455e+07	5.15224e+07	2.8354e+07	7.34677e+06	3.68151e+07	3.80746e+07	2.24298e+07	9.82691e+07	8.36312e+07	0.70242	0.144693	0.773123	0.367908	1.51089	0.301319	1.95427	0.194804	2.15098	0.14486
FALSE	High	Master Protein	P08865	40S ribosomal protein SA OS=Homo sapiens GN=RPSA PE=1 SV=4	5.71736e+07	5.64125e+07	1.03929e+08	1.1191e+08	6.62009e+07	1.1425e+08	1.10544e+08	7.25585e+07	1.27089e+08	9.7467e+07	3.34278e+08	9.20378e+07	1.30088e+08	1.12149e+08	2.04727e+08	1.53027e+08	1.1036	0.675723	1.97578	0.2261	1.82133	0.035135	0.921829	0.841958	1.65035	0.0465591
FALSE	High	Master Protein	Q02790	Peptidyl-prolyl cis-trans isomerase FKBP4 OS=Homo sapiens GN=FKBP4 PE=1 SV=3	2.54105e+07	2.73767e+07	5.00398e+07	3.82131e+07	2.27565e+07	2.46077e+07	4.80627e+07	4.64828e+07	3.43483e+07	1.4177e+07	1.61629e+07	3.84885e+07	1.20569e+07	2.56341e+07	2.94807e+07	3.2029e+07	1.00617	0.981258	0.731542	0.303258	0.703351	0.196971	0.961464	0.900656	0.699041	0.237994
FALSE	High	Master Protein	P35232	Prohibitin OS=Homo sapiens GN=PHB PE=1 SV=1	7.87725e+06	6.88564e+06	8.08336e+07	6.00492e+07	1.55158e+07	5.00942e+06	5.76752e+07	9.29655e+06	#VALUE!	3.54426e+07	3.59992e+07	1.08772e+08	3.17288e+07	8.81171e+07	5.48669e+08	4.09259e+08	0.562155	0.473488	#VALUE!	#VALUE!	6.92454	0.117504	#VALUE!	#VALUE!	12.3178	0.0957623
FALSE	High	Master Protein	P02786	Transferrin receptor protein 1 OS=Homo sapiens GN=TFRC PE=1 SV=2	6.09852e+07	7.3834e+07	3.38731e+07	3.68484e+07	8.68886e+07	6.15192e+07	4.80627e+07	3.96804e+07	7.55662e+07	3.36704e+07	1.61629e+07	1.58974e+07	1.55471e+07	1.76234e+07	3.6032e+07	3.02496e+07	1.14893	0.607263	0.68744	0.382075	0.483856	0.0498379	0.703852	0.508586	0.421138	0.0243892
FALSE	High	Master Protein	P31948-2	Isoform 2 of Stress-induced-phosphoprotein 1 OS=Homo sapiens GN=STIP1	6.86083e+07	5.47533e+07	5.77383e+07	3.95779e+07	4.13755e+07	8.78846e+07	6.24815e+07	6.91573e+07	1.47698e+08	4.51893e+07	5.14274e+07	6.10796e+07	3.49017e+07	3.84511e+07	5.89615e+07	5.33816e+07	1.18226	0.408302	1.38389	0.424868	0.84148	0.33414	0.608054	0.271143	0.711754	0.144439
FALSE	High	Master Protein	Q96TA1	Niban-like protein 1 OS=Homo sapiens GN=FAM129B PE=1 SV=3	2.92221e+07	3.73318e+07	2.73294e+07	2.04713e+07	3.62036e+07	4.30634e+07	3.50858e+07	4.42153e+07	6.52617e+07	3.27844e+07	4.04072e+07	3.51417e+07	1.55471e+07	2.24298e+07	2.12916e+07	1.70821e+07	1.38663	0.0382703	1.51804	0.121903	0.667666	0.0481627	0.439821	0.0190222	0.481501	0.000363233
FALSE	High	Master Protein	P05141	ADP/ATP translocase 2 OS=Homo sapiens GN=SLC25A5 PE=1 SV=7	6.86083e+07	4.64574e+07	1.30873e+08	1.36475e+08	1.00336e+08	1.49404e+07	3.2202e+07	1.36047e+07	#VALUE!	1.77213e+08	4.04072e+07	1.4224e+08	8.88406e+07	4.80639e+08	7.28829e+08	5.87198e+08	0.421226	0.118516	#VALUE!	#VALUE!	4.93053	0.035504	#VALUE!	#VALUE!	11.7052	0.0209489
FALSE	High	Master Protein	J3KPX7	Prohibitin-2 OS=Homo sapiens GN=PHB2 PE=1 SV=1	1.65168e+07	4.39686e+07	8.08336e+07	7.2332e+07	7.34416e+07	3.60327e+07	6.24815e+07	3.85467e+07	1.85481e+07	1.68352e+08	7.71411e+07	1.33873e+08	1.30088e+08	2.56341e+08	6.38749e+08	4.62641e+08	0.985263	0.965054	1.86245	0.247712	6.96378	0.0306174	3.73904	0.0587194	7.06794	0.0297709
FALSE	High	Master Protein	O75153	Clustered mitochondria protein homolog OS=Homo sapiens GN=CLUH PE=1 SV=2	#VALUE!	2.48879e+07	3.38731e+06	1.50123e+07	3.51692e+06	1.93346e+06	9.13191e+06	1.2471e+07	7.55662e+06	#VALUE!	#VALUE!	#VALUE!	#VALUE!	865150	#VALUE!	1.01425e+07	#VALUE!	#VALUE!	#VALUE!	#VALUE!	#VALUE!	#VALUE!	#VALUE!	#VALUE!	#VALUE!	#VALUE!
FALSE	High	Master Protein	P33993	DNA replication licensing factor MCM7 OS=Homo sapiens GN=MCM7 PE=1 SV=4	2.414e+07	3.31838e+07	3.73374e+07	3.54836e+07	2.27565e+07	2.90019e+07	3.74889e+07	3.28781e+07	2.74786e+07	1.77213e+07	6.24475e+06	1.67341e+07	#VALUE!	1.05741e+07	1.39215e+07	2.66908e+07	0.938381	0.65568	0.523869	0.0252868	#VALUE!	#VALUE!	#VALUE!	#VALUE!	#VALUE!	#VALUE!
FALSE	High	Master Protein	Q7L576	Cytoplasmic FMR1-interacting protein 1 OS=Homo sapiens GN=CYFIP1 PE=1 SV=1	1.90579e+07	2.40583e+07	1.03929e+07	1.03721e+07	1.55158e+07	1.84558e+07	9.61254e+06	1.07704e+07	4.46528e+07	1.59491e+07	1.43262e+07	1.4224e+07	3.80746e+07	2.88383e+07	9.82691e+06	9.78664e+06	0.850869	0.569934	1.39559	0.470084	1.35449	0.497889	0.970548	0.95121	1.59189	0.317454
FALSE	High	Master Protein	P00390	Glutathione reductase, mitochondrial OS=Homo sapiens GN=GSR PE=1 SV=2	3.04926e+07	4.23094e+07	2.84842e+07	2.18361e+07	2.68941e+07	3.51538e+07	4.03727e+07	2.94769e+07	8.93055e+07	2.48098e+07	6.61209e+07	4.09986e+07	5.07661e+07	6.72894e+07	5.07724e+07	4.62641e+07	1.07127	0.688915	1.79687	0.148368	1.74698	0.0106683	0.972234	0.921277	1.63075	0.0093213
FALSE	High	Master Protein	Q8WUM4	Programmed cell death 6-interacting protein OS=Homo sapiens GN=PDCD6IP PE=1 SV=1	1.13077e+07	1.57623e+07	1.30873e+07	3.54836e+07	7.4476e+06	7.9975e+06	1.20157e+07	1.2471e+07	2.88526e+07	1.3291e+07	2.6081e+07	1.58974e+07	1.58644e+07	2.08277e+07	9.82691e+06	4.98229e+07	0.527912	0.171621	1.11212	0.764585	1.27367	0.639268	1.14526	0.762227	2.41266	0.166796
FALSE	High	Master Protein	P06748	Nucleophosmin OS=Homo sapiens GN=NPM1 PE=1 SV=2	9.78304e+07	8.29596e+07	8.8532e+07	1.50123e+08	8.58542e+07	1.84558e+08	6.24815e+07	8.61632e+07	1.58002e+08	1.50631e+08	5.51008e+08	1.58974e+08	1.11051e+08	2.08277e+08	2.7024e+08	3.91465e+08	0.999074	0.99762	2.42848	0.184782	2.33888	0.0600468	0.963105	0.937508	2.34105	0.0729253
FALSE	High	Master Protein	Q15393	Splicing factor 3B subunit 3 OS=Homo sapiens GN=SF3B3 PE=1 SV=4	1.90579e+07	1.74215e+07	2.65596e+07	2.18361e+07	1.03439e+07	1.84558e+07	1.20157e+07	1.02035e+07	2.12959e+07	1.06328e+07	1.10202e+07	2.34278e+07	6.98033e+06	1.42589e+07	1.88349e+07	4.62641e+06	0.601105	0.0229658	0.782051	0.281584	0.526664	0.0397106	0.673439	0.291944	0.876159	0.69273
FALSE	High	Master Protein	O15067	Phosphoribosylformylglycinamidine synthase OS=Homo sapiens GN=PFAS PE=1 SV=4	1.90579e+07	2.48879e+07	8.8532e+06	9.68976e+06	2.06878e+07	9.66731e+06	6.72878e+06	8.38957e+06	1.82046e+07	2.12655e+07	3.56318e+07	8.2834e+06	2.79213e+07	3.36447e+07	4.74968e+06	1.28116e+07	0.727706	0.426675	1.33441	0.474274	1.26627	0.608543	0.948936	0.907033	1.74008	0.297576
FALSE	High	Master Protein	P23229	Integrin alpha-6 OS=Homo sapiens GN=ITGA6 PE=1 SV=5	2.79515e+07	2.07399e+07	4.23414e+07	1.63771e+07	1.65502e+07	1.84558e+07	4.46983e+07	4.08141e+07	8.93055e+06	7.35433e+06	1.39589e+07	4.09986e+07	3.80746e+06	3.20426e+06	3.84887e+07	4.98229e+07	1.12204	0.736288	0.663276	0.387199	0.887473	0.827113	1.33801	0.688639	0.790944	0.669346
FALSE	High	Master Protein	Q99714	3-hydroxyacyl-CoA dehydrogenase type-2 OS=Homo sapiens GN=HSD17B10 PE=1 SV=3	1.65168e+06	1.41031e+06	1.73215e+07	2.04713e+07	6.30977e+06	2.98808e+07	2.01863e+07	2.4942e+06	#VALUE!	1.24049e+07	4.04072e+06	9.20378e+06	5.07661e+06	1.76234e+07	7.28829e+07	9.25282e+07	1.44098	0.598089	#VALUE!	#VALUE!	4.60438	0.141276	#VALUE!	#VALUE!	3.19531	0.193477
FALSE	High	Master Protein	B4DWW4	DNA replication licensing factor MCM3 OS=Homo sapiens GN=MCM3 PE=1 SV=1	3.68452e+07	4.47982e+07	2.65596e+07	3.00246e+07	2.89629e+07	2.54865e+07	3.2202e+07	2.83431e+07	2.78221e+07	1.06328e+07	3.04891e+07	1.17139e+07	3.80746e+06	1.506e+07	1.88349e+07	2.13527e+07	0.831922	0.221333	0.583515	0.0718706	0.427231	0.01219	0.732167	0.438114	0.513546	0.0144769
FALSE	High	Master Protein	O43776	Asparagine--tRNA ligase, cytoplasmic OS=Homo sapiens GN=NARS PE=1 SV=1	2.28694e+07	3.23542e+07	2.00159e+07	2.72951e+07	2.27565e+07	2.90019e+07	2.40313e+07	3.06106e+07	7.9001e+07	4.69614e+07	8.44878e+07	4.93657e+07	3.80746e+07	7.36979e+07	2.7024e+07	3.2029e+07	1.0377	0.779227	2.53393	0.00817582	1.66603	0.168734	0.657486	0.173245	1.6055	0.184494
FALSE	High	Master Protein	J3KN36	Nodal modulator 3 OS=Homo sapiens GN=NOMO3 PE=4 SV=1	8.51251e+06	1.07847e+07	7.31351e+06	1.36475e+07	7.34416e+06	8.61269e+06	6.72878e+06	3.7413e+06	3.12569e+06	6.9113e+07	6.97943e+06	6.19163e+06	3.17288e+07	1.92255e+07	3.27564e+07	2.49114e+07	0.656434	0.0933425	2.12154	0.507027	2.69813	0.00259959	1.27178	0.733278	4.11028	0.000830882
FALSE	High	Master Protein	P48735	Isocitrate dehydrogenase [NADP], mitochondrial OS=Homo sapiens GN=IDH2 PE=1 SV=2	2.92221e+07	2.07399e+07	2.4635e+07	1.91066e+07	3.41348e+07	1.31827e+07	3.07601e+07	2.83431e+07	5.15224e+07	6.64548e+07	4.7754e+07	6.44264e+07	5.3939e+07	8.01065e+07	1.31026e+08	1.33454e+08	1.13572	0.559574	2.45623	0.000577872	4.25304	0.00829197	1.73153	0.0813609	3.7448	0.0109614
FALSE	High	Master Protein	K7EJH8	Alpha-actinin-4 (Fragment) OS=Homo sapiens GN=ACTN4 PE=1 SV=1	#VALUE!	#VALUE!	#VALUE!	#VALUE!	#VALUE!	#VALUE!	#VALUE!	#VALUE!	#VALUE!	#VALUE!	#VALUE!	#VALUE!	#VALUE!	#VALUE!	#VALUE!	#VALUE!	#VALUE!	#VALUE!	#VALUE!	#VALUE!	#VALUE!	#VALUE!	#VALUE!	#VALUE!	#VALUE!	#VALUE!
FALSE	High	Master Protein	Q9NSE4	Isoleucine--tRNA ligase, mitochondrial OS=Homo sapiens GN=IARS2 PE=1 SV=2	1.14347e+07	1.57623e+07	8.46828e+06	8.46148e+06	1.13783e+07	1.23038e+07	1.00932e+07	6.12212e+06	2.0609e+07	2.39237e+07	2.93871e+07	1.50607e+07	1.90373e+07	1.92255e+07	4.58589e+07	4.44847e+07	0.904154	0.647507	2.01647	0.0177117	2.91448	0.0338925	1.44533	0.267136	3.22343	0.0273003
FALSE	High	Master Protein	P50570	Dynamin-2 OS=Homo sapiens GN=DNM2 PE=1 SV=2	8.38546e+06	1.07847e+07	1.19326e+07	1.06451e+07	1.75846e+07	9.66731e+06	1.53801e+07	1.2471e+07	3.057e+07	2.39237e+07	5.14274e+06	2.42645e+07	9.51864e+06	1.23364e+07	5.81426e+06	1.47689e+07	1.3199	0.125571	2.00971	0.106053	1.01654	0.936053	0.505813	0.125286	0.770162	0.266389
FALSE	High	Master Protein	P13929	Beta-enolase OS=Homo sapiens GN=ENO3 PE=1 SV=5	2.15989e+07	9.12555e+07	1.11627e+08	1.50123e+08	1.24127e+08	2.81231e+06	1.53801e+08	2.04071e+08	1.44263e+08	1.15188e+08	4.04072e+08	2.09177e+08	7.61491e+07	1.42589e+08	1.39215e+08	2.13527e+08	1.29419	0.605385	2.32966	0.127187	1.52555	0.25279	0.654841	0.328469	1.17877	0.686694
FALSE	High	Master Protein	P07384	Calpain-1 catalytic subunit OS=Homo sapiens GN=CAPN1 PE=1 SV=1	1.52463e+07	2.57175e+07	2.34802e+07	2.72951e+07	2.17222e+07	3.51538e+07	2.88376e+07	2.38082e+07	6.52617e+07	2.56959e+07	6.24475e+07	3.01215e+07	4.44203e+07	6.72894e+07	3.27564e+07	4.62641e+07	1.19384	0.310638	2.00053	0.0771519	2.07905	0.0179928	1.03925	0.891605	1.74148	0.0402292
FALSE	High	Master Protein	P63010-2	Isoform 2 of AP-2 complex subunit beta OS=Homo sapiens GN=AP2B1	2.15989e+06	5.64125e+06	4.23414e+06	3.13894e+06	3.62036e+06	#VALUE!	3.6047e+06	3.7413e+06	1.03045e+07	5.05056e+06	2.42443e+07	8.2834e+06	3.49017e+06	2.40319e+06	7.2064e+06	2.84702e+06	#VALUE!	#VALUE!	3.15554	0.105755	1.05091	0.889028	0.333038	0.117579	#VALUE!	#VALUE!
FALSE	High	Master Protein	P04040	Catalase OS=Homo sapiens GN=CAT PE=1 SV=3	1.05454e+07	1.41031e+07	8.08336e+06	1.1191e+07	1.13783e+07	1.58192e+07	1.00932e+07	1.2471e+07	2.71351e+07	2.48098e+07	2.6081e+07	2.17544e+07	1.80854e+07	3.04405e+07	7.86153e+07	5.5161e+07	1.13293	0.434272	2.27172	0.000175417	4.15051	0.0427485	1.82704	0.177124	3.66351	0.0494657
FALSE	High	Master Protein	Q9Y6N5	Sulfide:quinone oxidoreductase, mitochondrial OS=Homo sapiens GN=SQRDL PE=1 SV=1	#VALUE!	7.54932e+06	8.8532e+06	6.41435e+06	3.31004e+06	6.15192e+06	1.20157e+07	9.40993e+06	7.9001e+06	1.06328e+07	2.24076e+07	1.4224e+07	9.83593e+06	1.76234e+07	8.02531e+07	4.09259e+07	#VALUE!	#VALUE!	#VALUE!	#VALUE!	#VALUE!	#VALUE!	2.69446	0.197355	4.81224	0.113996
FALSE	High	Master Protein	Q12906-7	Isoform 7 of Interleukin enhancer-binding factor 3 OS=Homo sapiens GN=ILF3	7.24199e+06	7.30044e+06	1.30873e+07	1.00992e+07	4.75819e+06	2.19711e+07	6.24815e+06	6.91573e+06	1.68307e+07	1.4177e+07	#VALUE!	1.25506e+07	9.51864e+06	1.76234e+07	4.504e+07	4.09259e+07	1.05736	0.903026	#VALUE!	#VALUE!	2.99791	0.0760265	#VALUE!	#VALUE!	2.83527	0.104546
FALSE	High	Master Protein	P39656	Dolichyl-diphosphooligosaccharide--protein glycosyltransferase 48 kDa subunit OS=Homo sapiens GN=DDOST PE=1 SV=4	3.68452e+07	7.71524e+07	4.23414e+07	4.64017e+07	4.44787e+07	2.19711e+07	4.22952e+07	4.5349e+07	1.09914e+08	9.7467e+07	9.91814e+07	5.35493e+07	3.49017e+07	1.02536e+08	2.86618e+08	1.76159e+08	0.760055	0.295248	1.77622	0.0431986	2.96051	0.118862	1.66675	0.319499	3.89513	0.0852103
FALSE	High	Master Protein	P14868	Aspartate--tRNA ligase, cytoplasmic OS=Homo sapiens GN=DARS PE=1 SV=2	2.28694e+07	3.40134e+07	2.15556e+07	1.91066e+07	3.2066e+07	4.92154e+07	3.07601e+07	2.60757e+07	7.21314e+07	6.73409e+07	5.14274e+07	4.01619e+07	1.61817e+07	3.04405e+07	1.88349e+07	2.49114e+07	1.41593	0.144289	2.36877	0.00605933	0.926428	0.709518	0.391101	0.00461767	0.654288	0.0930598
FALSE	High	Master Protein	Q9HAW8	UDP-glucuronosyltransferase 1-10 OS=Homo sapiens GN=UGT1A10 PE=1 SV=1	533620	1.16143e+07	1.11627e+07	1.77418e+07	4.65475e+06	5.36096e+06	2.21088e+07	2.4942e+07	#VALUE!	425311	#VALUE!	1.17139e+07	#VALUE!	3.36447e+06	9.82691e+07	2.84702e+07	1.39009	0.558068	#VALUE!	#VALUE!	#VALUE!	#VALUE!	#VALUE!	#VALUE!	#VALUE!	#VALUE!
FALSE	High	Master Protein	P06737	Glycogen phosphorylase, liver form OS=Homo sapiens GN=PYGL PE=1 SV=4	3.30336e+06	6.71973e+06	3.61826e+06	3.95779e+06	3.93068e+06	2.72442e+06	3.31633e+06	6.23549e+06	8.93055e+06	1.06328e+07	3.12238e+06	7.53036e+06	1.17397e+07	1.05741e+07	#VALUE!	6.04992e+06	0.920892	0.762063	1.71691	0.12833	#VALUE!	#VALUE!	#VALUE!	#VALUE!	#VALUE!	#VALUE!
FALSE	High	Master Protein	Q9HDC9	Adipocyte plasma membrane-associated protein OS=Homo sapiens GN=APMAP PE=1 SV=2	4.82799e+07	1.49327e+07	1.88612e+07	1.77418e+07	2.48253e+07	4.92154e+07	2.0667e+07	2.38082e+07	2.95395e+07	3.81007e+07	2.46117e+07	3.17949e+07	2.79213e+07	2.56341e+07	1.31026e+08	9.25282e+07	1.18735	0.663596	1.24276	0.493223	2.77621	0.15088	2.23391	0.190332	2.33816	0.186642
FALSE	High	Master Protein	P21964	Catechol O-methyltransferase OS=Homo sapiens GN=COMT PE=1 SV=2	1.07995e+07	#VALUE!	4.23414e+07	3.41189e+07	1.34471e+07	8.17327e+06	6.72878e+07	1.2471e+06	#VALUE!	2.21516e+07	3.45298e+07	3.17949e+07	6.66305e+06	3.36447e+07	5.89615e+07	6.93961e+07	#VALUE!	#VALUE!	#VALUE!	#VALUE!	#VALUE!	#VALUE!	#VALUE!	#VALUE!	1.87083	0.377884
FALSE	High	Master Protein	O60506	Heterogeneous nuclear ribonucleoprotein Q OS=Homo sapiens GN=SYNCRIP PE=1 SV=2	2.28694e+07	3.56726e+07	3.61826e+07	5.73197e+07	3.31004e+07	2.10923e+07	3.94114e+07	4.98839e+07	9.27404e+07	4.69614e+07	3.04891e+07	6.44264e+07	1.14224e+07	4.16554e+07	6.38749e+07	9.43076e+07	0.943725	0.826381	1.54308	0.220594	1.38946	0.46356	0.900446	0.799553	1.47232	0.395598
FALSE	High	Master Protein	P39023	60S ribosomal protein L3 OS=Homo sapiens GN=RPL3 PE=1 SV=2	8.63957e+07	1.57623e+08	4.61906e+07	5.59549e+07	9.61981e+07	2.63654e+08	4.03727e+07	3.96804e+07	2.78221e+08	1.3291e+08	2.79177e+08	5.4386e+07	1.33261e+08	2.72362e+08	1.14647e+08	9.96457e+07	1.2708	0.703072	2.15127	0.154647	1.79081	0.195954	0.832444	0.664729	1.4092	0.52176
FALSE	High	Master Protein	Q14008-3	Isoform 3 of Cytoskeleton-associated protein 5 OS=Homo sapiens GN=CKAP5	2.15989e+07	1.57623e+07	8.08336e+06	8.73443e+06	8.89574e+06	1.40615e+07	9.13191e+06	7.59596e+06	1.44263e+07	9.7467e+06	1.10202e+07	5.4386e+06	4.75932e+06	9.45256e+06	3.52131e+06	5.16023e+06	0.732482	0.340416	0.749953	0.395135	0.422551	0.0638723	0.563437	0.0976452	0.576876	0.0714
FALSE	High	Master Protein	P30740	Leukocyte elastase inhibitor OS=Homo sapiens GN=SERPINB1 PE=1 SV=1	2.28694e+07	1.24439e+07	3.15636e+07	1.91066e+07	4.34443e+07	2.02135e+07	4.66208e+07	2.94769e+07	2.54177e+07	2.8354e+07	4.04072e+07	4.93657e+07	2.15756e+07	4.16554e+07	3.68509e+07	3.2029e+07	1.62537	0.11672	1.66944	0.0796206	1.53647	0.0966385	0.920346	0.697589	0.9453	0.807605
FALSE	High	Master Protein	P78347	General transcription factor II-I OS=Homo sapiens GN=GTF2I PE=1 SV=2	2.15989e+07	1.74215e+07	1.15477e+07	1.16004e+07	1.75846e+07	2.19711e+07	1.44188e+07	8.95644e+06	2.02655e+07	2.21516e+07	3.01217e+07	1.58974e+07	1.39607e+07	6.08809e+06	#VALUE!	6.04992e+06	1.01227	0.960271	1.42253	0.138967	#VALUE!	#VALUE!	#VALUE!	#VALUE!	#VALUE!	#VALUE!
FALSE	High	Master Protein	Q99613	Eukaryotic translation initiation factor 3 subunit C OS=Homo sapiens GN=EIF3C PE=1 SV=1	4.19273e+07	2.23991e+07	2.27104e+07	1.91066e+07	2.37909e+07	1.93346e+07	2.21088e+07	1.70059e+07	3.09135e+07	2.03795e+07	2.09383e+07	2.09177e+07	3.49017e+07	3.04405e+07	1.06458e+07	1.77939e+07	0.774804	0.311401	0.877576	0.59475	0.883539	0.699739	1.0068	0.980304	1.14034	0.63624
FALSE	High	Master Protein	Q9UQ80	Proliferation-associated protein 2G4 OS=Homo sapiens GN=PA2G4 PE=1 SV=3	8.0043e+07	5.39237e+07	4.61906e+07	5.18607e+07	4.34443e+07	8.61269e+07	3.94114e+07	6.34887e+07	9.961e+07	6.73409e+07	9.18346e+07	6.35897e+07	8.56677e+07	7.53001e+07	4.34022e+07	6.4058e+07	1.00195	0.993378	1.38944	0.100893	1.15693	0.468685	0.832657	0.329133	1.15467	0.545334
FALSE	High	Master Protein	I3L2B0	Clustered mitochondria protein homolog (Fragment) OS=Homo sapiens GN=CLUH PE=1 SV=2	6.47968e+06	5.06053e+06	4.61906e+06	3.27541e+06	2.48253e+06	6.06404e+06	2.64345e+06	5.66863e+06	4.12179e+06	#VALUE!	#VALUE!	8.36707e+06	1.52298e+06	2.08277e+06	#VALUE!	#VALUE!	0.867452	0.599818	#VALUE!	#VALUE!	#VALUE!	#VALUE!	#VALUE!	#VALUE!	#VALUE!	#VALUE!
FALSE	High	Master Protein	Q13045	Protein flightless-1 homolog OS=Homo sapiens GN=FLII PE=1 SV=2	2.15989e+07	1.49327e+07	5.77383e+06	7.7791e+06	1.03439e+07	1.23038e+07	6.72878e+06	8.72969e+06	1.61437e+07	6.29105e+06	#VALUE!	1.25506e+07	6.02847e+06	1.52202e+07	#VALUE!	7.47343e+06	0.760837	0.46041	#VALUE!	#VALUE!	#VALUE!	#VALUE!	#VALUE!	#VALUE!	#VALUE!	#VALUE!
FALSE	High	Master Protein	O75874	Isocitrate dehydrogenase [NADP] cytoplasmic OS=Homo sapiens GN=IDH1 PE=1 SV=2	4.31978e+07	2.73767e+07	4.23414e+07	3.82131e+07	3.2066e+07	2.10923e+07	5.2869e+07	5.10177e+07	1.09914e+08	9.7467e+07	8.81612e+07	1.25506e+08	1.07878e+08	1.2016e+08	7.45208e+07	8.18519e+07	1.03915	0.86735	2.78602	0.000267973	2.54359	0.00213587	0.912983	0.521272	2.44777	0.00506227
FALSE	High	Master Protein	B0QY89	Eukaryotic translation initiation factor 3 subunit L OS=Homo sapiens GN=EIF3L PE=1 SV=1	1.65168e+07	2.32287e+07	2.77144e+07	1.50123e+07	2.27565e+07	3.16385e+07	1.92251e+07	1.81396e+07	4.12179e+07	2.8354e+07	5.14274e+07	1.84076e+07	1.45952e+07	4.16554e+07	1.06458e+07	1.20998e+07	1.11261	0.605527	1.69035	0.118491	0.957854	0.916239	0.56666	0.193333	0.860904	0.702412
FALSE	High	Master Protein	Q93009	Ubiquitin carboxyl-terminal hydrolase 7 OS=Homo sapiens GN=USP7 PE=1 SV=2	1.52463e+07	2.40583e+07	1.50119e+07	1.50123e+07	1.8619e+07	1.58192e+07	1.58607e+07	1.2471e+07	1.37393e+07	1.68352e+07	1.83669e+07	1.00405e+07	1.07878e+07	2.40319e+07	3.19375e+07	3.02496e+07	0.905394	0.547226	0.850756	0.406902	1.39923	0.239306	1.64469	0.11386	1.54544	0.135241
FALSE	High	Master Protein	P54578	Ubiquitin carboxyl-terminal hydrolase 14 OS=Homo sapiens GN=USP14 PE=1 SV=3	2.79515e+07	2.48879e+07	3.84922e+07	3.68484e+07	2.79285e+07	2.81231e+07	4.61402e+07	4.64828e+07	6.18269e+07	4.43032e+07	2.86524e+07	5.60594e+07	1.30088e+07	3.20426e+07	2.78429e+07	3.02496e+07	1.15989	0.442899	1.48886	0.0993973	0.80468	0.296185	0.540468	0.0420865	0.693757	0.147015
FALSE	High	Master Protein	P09972	Fructose-bisphosphate aldolase C OS=Homo sapiens GN=ALDOC PE=1 SV=2	1.65168e+07	1.41031e+07	2.69445e+07	1.0918e+07	2.17222e+07	8.78846e+06	2.40313e+07	1.70059e+07	2.16394e+07	2.48098e+07	2.02036e+07	2.34278e+07	1.90373e+07	2.08277e+07	1.47404e+07	1.19219e+07	1.04476	0.879253	1.31538	0.185691	0.971448	0.907112	0.73853	0.0404453	0.929828	0.760164
FALSE	High	Master Protein	F5GWP8	Keratin, type I cytoskeletal 17 OS=Homo sapiens GN=KRT17 PE=1 SV=1	#VALUE!	#VALUE!	#VALUE!	#VALUE!	1.8619e+06	#VALUE!	#VALUE!	#VALUE!	#VALUE!	#VALUE!	#VALUE!	#VALUE!	#VALUE!	#VALUE!	2.04727e+06	#VALUE!	#VALUE!	#VALUE!	#VALUE!	#VALUE!	#VALUE!	#VALUE!	#VALUE!	#VALUE!	#VALUE!	#VALUE!
FALSE	High	Master Protein	P28331-2	Isoform 2 of NADH-ubiquinone oxidoreductase 75 kDa subunit, mitochondrial OS=Homo sapiens GN=NDUFS1	9.27483e+06	2.90358e+06	8.8532e+06	7.2332e+06	3.82724e+06	7.38231e+06	4.80627e+06	1.02035e+07	1.58002e+07	1.3291e+07	4.7754e+07	2.17544e+07	#VALUE!	6.88915e+06	5.15913e+07	5.87198e+07	0.927632	0.8104	3.48842	0.0712632	#VALUE!	#VALUE!	#VALUE!	#VALUE!	#VALUE!	#VALUE!
FALSE	High	Master Protein	O43242	26S proteasome non-ATPase regulatory subunit 3 OS=Homo sapiens GN=PSMD3 PE=1 SV=2	8.0043e+06	2.48879e+07	2.04009e+07	2.04713e+07	1.34471e+07	1.1425e+07	2.40313e+07	1.70059e+07	3.19439e+07	2.21516e+07	2.6081e+07	2.17544e+07	1.17397e+06	1.92255e+07	1.06458e+07	1.63704e+07	0.893511	0.682342	1.38185	0.155458	0.6428	0.267548	0.465175	0.02585	0.719409	0.377291
FALSE	High	Master Protein	P13489	Ribonuclease inhibitor OS=Homo sapiens GN=RNH1 PE=1 SV=2	2.54105e+07	2.15695e+07	2.15556e+07	2.04713e+07	1.96534e+07	1.84558e+07	2.30701e+07	3.17443e+07	1.71741e+07	2.39237e+07	3.41625e+07	3.34683e+07	1.14224e+07	1.76234e+07	6.3056e+06	1.60145e+07	1.044	0.769339	1.22157	0.286386	0.5771	0.0144434	0.472423	0.0244292	0.552776	0.0385127
FALSE	High	Master Protein	Q9P2E9	Ribosome-binding protein 1 OS=Homo sapiens GN=RRBP1 PE=1 SV=4	1.00371e+07	3.8991e+06	5.00398e+06	4.91312e+06	2.37909e+06	1.31827e+07	4.03727e+06	4.87502e+06	2.71351e+07	1.15188e+07	1.87343e+07	1.08772e+07	1.39607e+07	1.92255e+07	1.71971e+07	1.38792e+07	1.02602	0.957275	2.86188	0.0334499	2.69407	0.00180421	0.941363	0.811616	2.62574	0.0110001
FALSE	High	Master Protein	O60488	Long-chain-fatty-acid--CoA ligase 4 OS=Homo sapiens GN=ACSL4 PE=1 SV=2	5.20915e+06	2.23991e+07	1.15477e+07	1.36475e+07	3.41348e+07	2.19711e+07	1.63413e+07	1.81396e+07	6.18269e+07	3.63286e+07	1.06528e+07	1.58974e+07	#VALUE!	2.08277e+07	2.04727e+07	2.3132e+07	1.71555	0.128105	2.3617	0.189568	#VALUE!	#VALUE!	#VALUE!	#VALUE!	#VALUE!	#VALUE!
FALSE	High	Master Protein	P27348	14-3-3 protein theta OS=Homo sapiens GN=YWHAQ PE=1 SV=1	2.28694e+07	6.13901e+06	2.73294e+07	6.1414e+07	3.7238e+07	2.02135e+07	2.59538e+07	1.81396e+07	#VALUE!	4.87335e+07	4.04072e+07	4.93657e+07	2.82386e+07	3.20426e+07	4.17644e+07	3.91465e+07	0.862364	0.754174	#VALUE!	#VALUE!	1.19906	0.642827	#VALUE!	#VALUE!	1.39044	0.11067
FALSE	High	Master Protein	P35241-5	Isoform 5 of Radixin OS=Homo sapiens GN=RDX	#VALUE!	1.90807e+06	#VALUE!	#VALUE!	#VALUE!	#VALUE!	#VALUE!	#VALUE!	#VALUE!	#VALUE!	#VALUE!	#VALUE!	#VALUE!	#VALUE!	#VALUE!	#VALUE!	#VALUE!	#VALUE!	#VALUE!	#VALUE!	#VALUE!	#VALUE!	#VALUE!	#VALUE!	#VALUE!	#VALUE!
FALSE	High	Master Protein	P11217	Glycogen phosphorylase, muscle form OS=Homo sapiens GN=PYGM PE=1 SV=6	#VALUE!	#VALUE!	#VALUE!	#VALUE!	#VALUE!	#VALUE!	#VALUE!	1.0657e+07	4.46528e+07	#VALUE!	#VALUE!	2.34278e+08	#VALUE!	#VALUE!	#VALUE!	8.719e+07	#VALUE!	#VALUE!	#VALUE!	#VALUE!	#VALUE!	#VALUE!	#VALUE!	#VALUE!	#VALUE!	#VALUE!
FALSE	High	Master Protein	Q07021	Complement component 1 Q subcomponent-binding protein, mitochondrial OS=Homo sapiens GN=C1QBP PE=1 SV=1	2.79515e+07	1.16143e+07	7.31351e+07	7.50615e+07	6.9304e+07	2.90019e+07	8.17066e+07	5.89538e+07	3.40048e+07	1.15188e+08	4.7754e+07	1.25506e+08	5.71118e+07	8.01065e+07	2.7024e+08	2.66908e+08	1.2727	0.537679	1.71735	0.277638	3.59159	0.0893781	2.09136	0.208211	2.82202	0.114607
FALSE	High	Master Protein	P18669	Phosphoglycerate mutase 1 OS=Homo sapiens GN=PGAM1 PE=1 SV=2	8.25841e+06	2.98654e+06	6.92859e+07	5.32254e+07	2.27565e+07	7.64596e+06	6.72878e+07	8.16283e+06	#VALUE!	1.68352e+07	1.32242e+07	4.09986e+07	1.04705e+07	2.24298e+07	1.06458e+07	3.73672e+07	0.791388	0.757866	#VALUE!	#VALUE!	0.604931	0.481638	#VALUE!	#VALUE!	0.764392	0.700063
FALSE	High	Master Protein	Q02218	2-oxoglutarate dehydrogenase, mitochondrial OS=Homo sapiens GN=OGDH PE=1 SV=3	1.01642e+07	1.49327e+07	5.00398e+06	2.18361e+06	1.13783e+07	8.78846e+06	4.80627e+06	3.40118e+06	3.77831e+07	1.94934e+07	1.54282e+07	1.08772e+07	1.71335e+07	3.20426e+07	5.32291e+07	3.73672e+07	0.878879	0.781008	2.58892	0.0974915	4.3294	0.0149763	1.67228	0.189749	4.92604	0.0109523
FALSE	High	Master Protein	P47897	Glutamine--tRNA ligase OS=Homo sapiens GN=QARS PE=1 SV=1	8.76662e+06	1.82511e+07	1.77064e+07	1.77418e+07	1.65502e+07	1.05462e+07	1.48994e+07	1.47384e+07	4.46528e+07	2.21516e+07	8.81612e+06	1.4224e+07	1.14224e+06	1.76234e+07	3.27564e+07	1.20998e+07	0.908243	0.60422	1.4383	0.436512	1.01851	0.968249	0.708133	0.546875	1.1214	0.805819
FALSE	High	Master Protein	Q9NZM1	Myoferlin OS=Homo sapiens GN=MYOF PE=1 SV=1	5.71736e+06	6.71973e+06	1.27024e+07	3.54836e+06	5.0685e+06	1.40615e+07	1.10544e+07	6.00875e+06	#VALUE!	3.36704e+06	3.04891e+06	1.67341e+06	#VALUE!	1.92255e+06	1.39215e+07	8.719e+06	1.26162	0.540309	#VALUE!	#VALUE!	#VALUE!	#VALUE!	#VALUE!	#VALUE!	#VALUE!	#VALUE!
FALSE	High	Master Protein	O00571	ATP-dependent RNA helicase DDX3X OS=Homo sapiens GN=DDX3X PE=1 SV=3	2.03284e+07	3.56726e+07	2.00159e+07	3.13894e+07	2.06878e+07	1.75769e+07	1.82638e+07	2.26745e+07	3.43483e+07	3.63286e+07	1.94689e+07	1.33873e+07	#VALUE!	1.16955e+07	4.504e+06	3.91465e+06	0.737415	0.138132	0.963939	0.892468	#VALUE!	#VALUE!	#VALUE!	#VALUE!	#VALUE!	#VALUE!
FALSE	High	Master Protein	P62424	60S ribosomal protein L7a OS=Homo sapiens GN=RPL7A PE=1 SV=2	2.15989e+07	3.56726e+07	6.92859e+07	9.00738e+07	4.55131e+07	2.10923e+08	7.2094e+07	1.81396e+07	1.37393e+07	9.7467e+07	2.09383e+08	6.60999e+07	5.71118e+07	2.72362e+08	1.63782e+08	1.67262e+08	1.60028	0.502741	1.78501	0.373203	3.04904	0.0547849	1.70814	0.299851	1.90532	0.248385
FALSE	High	Master Protein	Q9BUJ2	Heterogeneous nuclear ribonucleoprotein U-like protein 1 OS=Homo sapiens GN=HNRNPUL1 PE=1 SV=2	8.0043e+06	3.23542e+07	2.19405e+07	2.45656e+07	1.8619e+07	4.04269e+07	2.25895e+07	2.4942e+07	7.21314e+07	3.89868e+07	2.3877e+07	2.92847e+07	#VALUE!	5.92788e+06	7.12451e+06	1.95733e+07	1.22694	0.506083	1.89122	0.156388	#VALUE!	#VALUE!	#VALUE!	#VALUE!	#VALUE!	#VALUE!
FALSE	High	Master Protein	Q9BSJ8-2	Isoform 2 of Extended synaptotagmin-1 OS=Homo sapiens GN=ESYT1	2.03284e+07	1.99103e+07	8.8532e+06	9.82623e+06	1.44814e+07	5.27308e+06	1.10544e+07	1.11105e+07	2.43873e+07	1.86073e+07	1.87343e+07	1.58974e+07	3.49017e+06	1.08945e+07	6.3056e+06	1.60145e+07	0.711486	0.289514	1.31753	0.240834	0.622979	0.2297	0.472839	0.0204198	0.875602	0.710055
FALSE	High	Master Protein	P12235	ADP/ATP translocase 1 OS=Homo sapiens GN=SLC25A4 PE=1 SV=4	#VALUE!	1.24439e+07	#VALUE!	#VALUE!	#VALUE!	#VALUE!	#VALUE!	#VALUE!	#VALUE!	1.06328e+07	#VALUE!	4.76923e+06	4.44203e+06	1.76234e+07	4.58589e+07	2.13527e+07	#VALUE!	#VALUE!	#VALUE!	#VALUE!	#VALUE!	#VALUE!	#VALUE!	#VALUE!	#VALUE!	#VALUE!
FALSE	High	Master Protein	O60218	Aldo-keto reductase family 1 member B10 OS=Homo sapiens GN=AKR1B10 PE=1 SV=2	3.68452e+07	2.07399e+07	6.92859e+07	6.6873e+07	4.34443e+07	6.59134e+06	7.2094e+07	5.32851e+07	1.03045e+07	4.25311e+07	1.39589e+07	5.60594e+07	4.44203e+07	9.45256e+07	1.47404e+07	3.55878e+07	0.905395	0.809061	0.634104	0.316353	0.976929	0.958579	1.54064	0.443316	1.07901	0.879019
FALSE	High	Master Protein	E9PK25	Cofilin-1 OS=Homo sapiens GN=CFL1 PE=1 SV=1	3.81157e+07	1.07847e+07	3.04088e+08	2.32008e+08	6.30977e+07	2.90019e+07	2.64345e+08	1.81396e+07	2.16394e+06	1.3291e+08	2.68157e+08	4.76923e+07	5.3939e+07	1.18558e+08	7.69775e+07	2.66908e+08	0.640318	0.589476	0.770812	0.73032	0.882709	0.849346	1.14517	0.835683	1.37855	0.652968
FALSE	High	Master Protein	Q14240-2	Isoform 2 of Eukaryotic initiation factor 4A-II OS=Homo sapiens GN=EIF4A2	1.01642e+07	1.41031e+06	8.46828e+06	4.09426e+06	#VALUE!	#VALUE!	1.39382e+06	5.10177e+06	#VALUE!	#VALUE!	3.52645e+06	1.08772e+07	#VALUE!	1.02536e+06	#VALUE!	1.01425e+07	#VALUE!	#VALUE!	#VALUE!	#VALUE!	#VALUE!	#VALUE!	#VALUE!	#VALUE!	#VALUE!	#VALUE!
FALSE	High	Master Protein	Q9HCC0	Methylcrotonoyl-CoA carboxylase beta chain, mitochondrial OS=Homo sapiens GN=MCCC2 PE=1 SV=1	1.05454e+07	6.80268e+06	5.3889e+06	6.27787e+06	1.02404e+06	1.40615e+07	7.69003e+06	4.98839e+06	2.50742e+07	1.06328e+07	3.04891e+07	1.17139e+07	1.23742e+07	1.13751e+07	6.38749e+07	3.73672e+07	0.956891	0.919467	2.68518	0.051969	4.30785	0.102862	1.60431	0.412445	4.50192	0.10469
FALSE	High	Master Protein	P30048	Thioredoxin-dependent peroxide reductase, mitochondrial OS=Homo sapiens GN=PRDX3 PE=1 SV=3	1.39758e+07	4.39686e+06	6.92859e+07	6.41435e+07	2.37909e+07	1.75769e+07	6.24815e+07	4.98839e+06	#VALUE!	6.64548e+07	3.67338e+07	2.8448e+07	2.95078e+07	7.36979e+07	4.01266e+08	4.44847e+08	0.716972	0.624679	#VALUE!	#VALUE!	6.25366	0.117852	#VALUE!	#VALUE!	8.72233	0.101377
FALSE	High	Master Protein	P00491	Purine nucleoside phosphorylase OS=Homo sapiens GN=PNP PE=1 SV=2	1.39758e+07	8.29596e+06	3.19485e+07	3.54836e+07	5.0685e+07	1.84558e+07	3.84501e+07	1.58722e+07	#VALUE!	3.36704e+07	1.83669e+07	6.02429e+07	2.98251e+07	7.85043e+07	4.83157e+07	5.16023e+07	1.37634	0.458315	#VALUE!	#VALUE!	2.3215	0.0490525	#VALUE!	#VALUE!	1.68672	0.154897
FALSE	High	Master Protein	P50993	Sodium/potassium-transporting ATPase subunit alpha-2 OS=Homo sapiens GN=ATP1A2 PE=1 SV=1	#VALUE!	#VALUE!	#VALUE!	#VALUE!	#VALUE!	#VALUE!	#VALUE!	#VALUE!	#VALUE!	#VALUE!	#VALUE!	#VALUE!	#VALUE!	#VALUE!	1.06458e+07	#VALUE!	#VALUE!	#VALUE!	#VALUE!	#VALUE!	#VALUE!	#VALUE!	#VALUE!	#VALUE!	#VALUE!	#VALUE!
FALSE	High	Master Protein	Q9Y4W6	AFG3-like protein 2 OS=Homo sapiens GN=AFG3L2 PE=1 SV=2	8.89367e+06	1.16143e+07	6.92859e+06	8.325e+06	9.3095e+06	7.90961e+06	2.64345e+06	9.75004e+06	3.77831e+07	2.03795e+07	7.71411e+06	1.58974e+07	7.9322e+06	1.92255e+07	5.24102e+07	3.2029e+07	0.828056	0.450898	2.28665	0.12346	3.12058	0.0953948	1.3647	0.539307	3.76856	0.078506
FALSE	High	Master Protein	P38117-2	Isoform 2 of Electron transfer flavoprotein subunit beta OS=Homo sapiens GN=ETFB	1.65168e+07	5.55829e+06	6.15875e+07	5.59549e+07	1.96534e+07	2.54865e+07	5.76752e+07	9.06981e+06	#VALUE!	5.84802e+07	1.02855e+08	7.36302e+07	3.49017e+07	5.28703e+07	3.19375e+08	3.55878e+08	0.801367	0.705465	#VALUE!	#VALUE!	5.4651	0.121113	#VALUE!	#VALUE!	6.81972	0.106711
FALSE	High	Master Protein	Q92896-2	Isoform 2 of Golgi apparatus protein 1 OS=Homo sapiens GN=GLG1	1.39758e+07	1.57623e+07	1.11627e+07	1.10545e+07	7.96479e+06	1.66981e+07	1.00932e+07	4.08141e+07	1.58002e+07	1.15188e+07	7.71411e+06	4.18354e+07	1.23742e+07	1.92255e+07	4.58589e+07	3.91465e+07	1.45452	0.468264	1.47951	0.455165	2.24434	0.090972	1.51694	0.404578	1.54301	0.385358
FALSE	High	Master Protein	Q9ULC5-3	Isoform 2 of Long-chain-fatty-acid--CoA ligase 5 OS=Homo sapiens GN=ACSL5	9.52893e+06	1.16143e+07	1.15477e+07	1.63771e+07	2.06878e+07	1.93346e+07	1.53801e+07	2.04071e+07	4.12179e+07	2.30377e+07	7.71411e+06	5.02024e+07	4.44203e+06	1.57009e+07	4.91346e+07	6.4058e+07	1.54499	0.0125693	2.48985	0.105284	2.71736	0.184092	1.09137	0.874075	1.75882	0.344427
FALSE	High	Master Protein	P30041	Peroxiredoxin-6 OS=Homo sapiens GN=PRDX6 PE=1 SV=3	4.57389e+07	1.49327e+07	1.42421e+08	1.35111e+08	9.41294e+07	7.90961e+07	1.58607e+08	1.47384e+07	#VALUE!	1.59491e+08	1.35915e+08	8.11606e+07	8.24949e+07	1.60213e+08	9.008e+07	1.26337e+08	1.02474	0.963217	#VALUE!	#VALUE!	1.35754	0.440879	#VALUE!	#VALUE!	1.32476	0.446328
FALSE	High	Master Protein	P15559	NAD(P)H dehydrogenase [quinone] 1 OS=Homo sapiens GN=NQO1 PE=1 SV=1	7.11494e+07	5.06053e+07	1.34723e+08	1.21463e+08	1.13783e+08	1.23038e+08	1.29769e+08	1.81396e+07	2.85091e+07	1.24049e+08	1.50609e+08	1.4224e+08	4.44203e+07	1.58611e+08	6.14182e+07	3.73672e+07	1.01796	0.960646	1.17851	0.642883	0.798582	0.60187	0.67762	0.402263	0.784489	0.609565
FALSE	High	Master Protein	P61221	ATP-binding cassette sub-family E member 1 OS=Homo sapiens GN=ABCE1 PE=1 SV=1	1.23241e+07	2.90358e+07	2.07858e+07	3.00246e+07	2.37909e+07	5.18519e+06	3.36439e+07	2.83431e+07	4.12179e+07	1.50631e+07	2.6081e+07	2.42645e+07	9.20135e+06	2.40319e+07	3.35753e+06	2.84702e+06	0.986903	0.968959	1.15684	0.614883	0.42788	0.0865202	0.369869	0.061885	0.433558	0.154888
FALSE	High	Master Protein	Q99497	Protein DJ-1 OS=Homo sapiens GN=PARK7 PE=1 SV=2	1.27052e+07	5.22645e+06	7.31351e+07	6.41435e+07	1.8619e+07	5.18519e+07	7.2094e+07	4.30816e+06	#VALUE!	6.64548e+07	6.97943e+07	3.4305e+07	3.49017e+07	5.12681e+07	4.01266e+07	9.07488e+07	0.946284	0.93149	#VALUE!	#VALUE!	1.39839	0.499063	#VALUE!	#VALUE!	1.47777	0.412917
FALSE	High	Master Protein	Q15067-2	Isoform 2 of Peroxisomal acyl-coenzyme A oxidase 1 OS=Homo sapiens GN=ACOX1	3.04926e+06	7.96412e+06	6.92859e+06	7.7791e+06	1.55158e+07	1.23038e+07	9.61254e+06	1.58722e+07	1.71741e+07	1.94934e+07	3.67338e+06	2.09177e+07	9.51864e+06	1.92255e+07	7.28829e+07	4.27053e+07	2.0724	0.0102387	2.38165	0.0744408	5.61145	0.0810222	2.35612	0.206097	2.7077	0.159731
FALSE	High	Master Protein	Q13838-2	Isoform 2 of Spliceosome RNA helicase DDX39B OS=Homo sapiens GN=DDX39B	2.54105e+07	5.30941e+06	3.54128e+07	2.45656e+07	2.79285e+06	1.05462e+07	2.21088e+07	2.72094e+07	3.77831e+07	1.15188e+07	5.87741e+06	2.34278e+07	1.6499e+07	1.10547e+07	5.89615e+07	4.80435e+07	0.690832	0.434601	0.866688	0.760139	1.48359	0.441707	1.71179	0.346554	2.14753	0.215143
FALSE	High	Master Protein	O00299	Chloride intracellular channel protein 1 OS=Homo sapiens GN=CLIC1 PE=1 SV=4	3.17631e+07	1.24439e+07	8.46828e+07	7.09673e+07	7.03384e+07	3.25173e+07	1.10544e+08	3.62792e+07	4.80876e+06	2.65819e+07	3.48971e+07	1.4224e+08	6.02847e+07	1.00934e+08	6.63317e+07	6.93961e+07	1.24929	0.632518	1.04339	0.952617	1.48579	0.2509	1.42401	0.515762	1.18931	0.581852
FALSE	High	Master Protein	Q10713	Mitochondrial-processing peptidase subunit alpha OS=Homo sapiens GN=PMPCA PE=1 SV=2	4.19273e+06	9.12555e+06	1.38572e+07	4.77664e+06	2.99973e+06	2.54865e+06	6.24815e+06	1.36047e+07	7.55662e+06	4.96196e+06	6.97943e+06	1.84076e+07	5.3939e+06	5.60745e+06	5.48669e+07	5.5161e+07	0.794979	0.64716	1.18632	0.706624	3.78784	0.174693	3.19292	0.204781	4.7647	0.150762
FALSE	High	Master Protein	O95202	LETM1 and EF-hand domain-containing protein 1, mitochondrial OS=Homo sapiens GN=LETM1 PE=1 SV=1	5.3362e+06	8.29596e+06	9.23812e+06	1.17369e+07	7.96479e+06	8.78846e+07	1.05738e+07	8.16283e+06	1.37393e+07	1.24049e+07	1.94689e+07	1.33873e+07	8.24949e+06	1.76234e+07	7.28829e+07	4.62641e+07	3.31105	0.351531	1.70486	0.0259448	4.19046	0.109556	2.45795	0.194616	1.2656	0.767475
FALSE	High	Master Protein	O00231	26S proteasome non-ATPase regulatory subunit 11 OS=Homo sapiens GN=PSMD11 PE=1 SV=3	3.43042e+07	2.07399e+07	3.4258e+07	3.13894e+07	2.17222e+07	1.05462e+07	3.55664e+07	2.94769e+07	1.09914e+07	2.48098e+07	5.51008e+06	2.51012e+07	7.9322e+06	1.32977e+07	1.88349e+07	1.95733e+07	0.806284	0.388144	0.550267	0.0612451	0.494137	0.0110208	0.897994	0.77433	0.612857	0.170017
FALSE	High	Master Protein	Q01105	Protein SET OS=Homo sapiens GN=SET PE=1 SV=3	#VALUE!	5.80717e+06	3.57977e+06	#VALUE!	3.41348e+06	#VALUE!	5.2869e+06	7.93608e+06	#VALUE!	#VALUE!	#VALUE!	1.17139e+07	5.07661e+06	#VALUE!	1.47404e+07	2.84702e+07	#VALUE!	#VALUE!	#VALUE!	#VALUE!	#VALUE!	#VALUE!	#VALUE!	#VALUE!	#VALUE!	#VALUE!
FALSE	High	Master Protein	Q96KP4	Cytosolic non-specific dipeptidase OS=Homo sapiens GN=CNDP2 PE=1 SV=2	2.54105e+07	2.98654e+07	2.61747e+07	2.32008e+07	1.13783e+07	9.66731e+06	2.25895e+07	2.38082e+07	4.46528e+07	3.81007e+07	1.46935e+07	3.68151e+07	1.84027e+07	4.00532e+07	1.96538e+07	2.13527e+07	0.644456	0.0560451	1.28295	0.309301	0.950416	0.814229	0.740807	0.333704	1.47476	0.250267
FALSE	High	Master Protein	Q3ZCM7	Tubulin beta-8 chain OS=Homo sapiens GN=TUBB8 PE=1 SV=2	8.51251e+06	3.40134e+07	1.11627e+07	1.20098e+08	#VALUE!	1.49404e+07	1.20157e+08	7.48259e+07	#VALUE!	2.39237e+07	#VALUE!	1.00405e+08	#VALUE!	1.44192e+07	4.34022e+07	6.58374e+07	#VALUE!	#VALUE!	#VALUE!	#VALUE!	#VALUE!	#VALUE!	#VALUE!	#VALUE!	#VALUE!	#VALUE!
FALSE	High	Master Protein	O60763-2	Isoform 2 of General vesicular transport factor p115 OS=Homo sapiens GN=USO1	1.65168e+07	1.90807e+07	8.46828e+06	9.82623e+06	1.24127e+07	6.94288e+06	1.10544e+07	1.04303e+07	4.46528e+07	2.48098e+07	4.7754e+07	1.25506e+07	1.20569e+07	1.76234e+07	3.11186e+06	4.98229e+06	0.757816	0.291029	2.40791	0.0730138	0.700929	0.375583	0.291095	0.0431179	0.924933	0.835574
FALSE	High	Master Protein	Q15758	Neutral amino acid transporter B(0) OS=Homo sapiens GN=SLC1A5 PE=1 SV=2	1.27052e+08	1.41031e+08	6.15875e+07	6.55082e+07	1.34471e+08	7.55807e+07	5.76752e+07	5.21514e+07	2.47308e+08	1.06328e+08	1.13875e+08	5.85695e+07	1.17397e+08	1.24966e+08	1.8016e+08	3.73672e+07	0.80945	0.52485	1.33124	0.498261	1.16375	0.667952	0.874183	0.752142	1.4377	0.35494
FALSE	High	Master Protein	P12236	ADP/ATP translocase 3 OS=Homo sapiens GN=SLC25A6 PE=1 SV=4	2.28694e+07	#VALUE!	5.00398e+07	6.41435e+07	4.44787e+07	1.31827e+06	2.64345e+07	#VALUE!	#VALUE!	4.34171e+07	1.79996e+07	1.17139e+08	4.12474e+07	3.20426e+07	1.55593e+08	1.33454e+08	#VALUE!	#VALUE!	#VALUE!	#VALUE!	#VALUE!	#VALUE!	#VALUE!	#VALUE!	#VALUE!	#VALUE!
FALSE	High	Master Protein	Q96HE7	ERO1-like protein alpha OS=Homo sapiens GN=ERO1L PE=1 SV=2	4.19273e+06	1.32735e+07	1.38572e+07	1.16004e+07	1.65502e+07	1.84558e+07	2.25895e+07	1.81396e+07	2.33568e+07	1.3291e+07	1.21222e+07	3.01215e+07	5.71118e+06	1.92255e+07	1.14647e+08	7.82931e+07	1.7644	0.0189805	1.83794	0.112104	5.0759	0.138481	2.76173	0.227752	2.87683	0.213533
FALSE	High	Master Protein	P61247	40S ribosomal protein S3a OS=Homo sapiens GN=RPS3A PE=1 SV=2	5.46326e+07	3.56726e+07	8.46828e+07	1.29652e+08	4.65475e+07	7.90961e+07	9.61254e+07	5.782e+07	9.27404e+06	8.59482e+07	1.61629e+08	1.00405e+08	6.98033e+07	1.40987e+08	1.8016e+08	1.61924e+08	0.91777	0.796881	1.17272	0.737238	1.81485	0.0978685	1.54756	0.26257	1.97746	0.0422685
FALSE	High	Master Protein	P27695	DNA-(apurinic or apyrimidinic site) lyase OS=Homo sapiens GN=APEX1 PE=1 SV=2	1.27052e+07	1.49327e+07	1.61667e+07	2.18361e+07	1.8619e+07	1.66981e+07	2.11476e+07	1.92733e+07	1.64872e+07	1.94934e+07	3.26931e+07	3.4305e+07	2.44312e+07	4.80639e+07	5.65048e+07	5.5161e+07	1.15383	0.285051	1.56882	0.107189	2.80559	0.00841715	1.78834	0.0585998	2.43155	0.0111349
FALSE	High	Master Protein	Q9NQC3-2	Isoform 2 of Reticulon-4 OS=Homo sapiens GN=RTN4	5.3362e+07	4.56278e+07	3.81073e+07	3.13894e+07	4.55131e+07	8.78846e+07	3.2202e+07	3.40118e+07	1.20219e+08	6.02523e+07	2.13056e+08	6.10796e+07	2.63349e+07	6.2483e+07	1.63782e+08	1.54807e+08	1.18473	0.594256	2.69818	0.0962577	2.41804	0.132754	0.896173	0.819601	2.041	0.203691
FALSE	High	Master Protein	Q00325-2	Isoform B of Phosphate carrier protein, mitochondrial OS=Homo sapiens GN=SLC25A3	2.28694e+07	2.98654e+07	3.65676e+07	4.91312e+07	5.37882e+07	4.57e+07	3.36439e+07	1.36047e+07	#VALUE!	1.50631e+08	1.54282e+08	6.77733e+07	8.56677e+07	2.08277e+08	2.62051e+08	1.77939e+08	1.05998	0.847978	#VALUE!	#VALUE!	5.30171	0.00725461	#VALUE!	#VALUE!	5.00171	0.00830384
FALSE	High	Master Protein	Q14839-2	Isoform 2 of Chromodomain-helicase-DNA-binding protein 4 OS=Homo sapiens GN=CHD4	8.25841e+06	2.15695e+07	6.15875e+06	4.91312e+06	1.55158e+07	6.59134e+06	3.65276e+06	4.42153e+06	1.9922e+07	1.94934e+07	8.44878e+06	3.93252e+06	7.9322e+06	6.2483e+06	#VALUE!	#VALUE!	0.737937	0.59037	1.26643	0.641268	#VALUE!	#VALUE!	#VALUE!	#VALUE!	#VALUE!	#VALUE!
FALSE	High	Master Protein	J3KTA4	Probable ATP-dependent RNA helicase DDX5 OS=Homo sapiens GN=DDX5 PE=1 SV=1	2.03284e+07	1.90807e+07	2.42501e+07	4.77664e+07	8.27511e+06	2.285e+07	2.25895e+07	2.38082e+07	1.37393e+07	1.94934e+07	#VALUE!	2.8448e+07	#VALUE!	#VALUE!	4.91346e+06	1.7438e+07	0.695736	0.312229	#VALUE!	#VALUE!	#VALUE!	#VALUE!	#VALUE!	#VALUE!	#VALUE!	#VALUE!
FALSE	High	Master Protein	P37802-2	Isoform 2 of Transgelin-2 OS=Homo sapiens GN=TAGLN2	7.7502e+06	#VALUE!	6.54367e+07	6.00492e+07	1.65502e+07	1.05462e+07	6.72878e+07	1.47384e+07	#VALUE!	3.89868e+07	4.04072e+07	5.77328e+07	3.49017e+07	2.72362e+07	3.6032e+07	8.719e+07	#VALUE!	#VALUE!	#VALUE!	#VALUE!	#VALUE!	#VALUE!	#VALUE!	#VALUE!	1.69864	0.359207
FALSE	High	Master Protein	P30520	Adenylosuccinate synthetase isozyme 2 OS=Homo sapiens GN=ADSS PE=1 SV=3	2.28694e+07	2.82063e+07	2.11707e+07	1.91066e+07	1.75846e+07	2.63654e+06	2.16282e+07	1.58722e+07	1.58002e+07	1.3291e+07	7.71411e+06	1.50607e+07	1.4278e+07	2.08277e+07	9.008e+06	9.96457e+06	0.631852	0.114139	0.567754	0.0101429	0.59197	0.0309838	1.04265	0.870638	0.936881	0.859092
FALSE	High	Master Protein	P52789	Hexokinase-2 OS=Homo sapiens GN=HK2 PE=1 SV=2	1.07995e+07	6.38789e+06	5.00398e+06	5.18607e+06	1.34471e+07	2.02135e+07	4.80627e+06	6.91573e+06	8.58707e+06	1.3291e+06	#VALUE!	4.68556e+06	#VALUE!	#VALUE!	#VALUE!	#VALUE!	1.65766	0.273547	#VALUE!	#VALUE!	#VALUE!	#VALUE!	#VALUE!	#VALUE!	#VALUE!	#VALUE!
FALSE	High	Master Protein	Q9H845	Acyl-CoA dehydrogenase family member 9, mitochondrial OS=Homo sapiens GN=ACAD9 PE=1 SV=1	1.39758e+07	1.82511e+07	1.0008e+07	1.20098e+07	1.65502e+07	7.9975e+06	1.10544e+07	8.84306e+06	4.12179e+07	3.98729e+07	2.09383e+07	2.09177e+07	1.04705e+07	3.36447e+07	4.99535e+07	3.55878e+07	0.819347	0.383815	2.26652	0.0275831	2.39022	0.0648923	1.05457	0.87158	2.91722	0.0441771
FALSE	High	Master Protein	A2A274	Aconitate hydratase, mitochondrial OS=Homo sapiens GN=ACO2 PE=1 SV=1	5.59031e+06	5.72421e+06	6.92859e+06	6.96025e+06	2.99973e+06	1.1425e+07	6.24815e+06	6.12212e+06	1.78611e+07	1.50631e+07	2.82851e+07	1.25506e+07	7.61491e+06	1.76234e+07	2.94807e+07	1.95733e+07	1.06315	0.830967	2.92659	0.0129521	2.94772	0.0342196	1.00722	0.981995	2.77262	0.0485106
FALSE	High	Master Protein	P18124	60S ribosomal protein L7 OS=Homo sapiens GN=RPL7 PE=1 SV=1	7.49609e+07	6.88564e+07	8.08336e+07	1.13275e+08	1.34471e+08	2.46077e+08	1.00932e+08	1.92733e+07	1.44263e+07	2.03795e+08	4.04072e+08	7.94872e+07	1.71335e+08	4.9666e+08	2.45673e+08	1.63704e+08	1.48184	0.429216	2.07673	0.332483	3.18819	0.0569576	1.5352	0.448796	2.15151	0.164496
FALSE	High	Master Protein	Q9HC35	Echinoderm microtubule-associated protein-like 4 OS=Homo sapiens GN=EML4 PE=1 SV=3	1.77873e+07	1.16143e+07	8.08336e+06	3.27541e+06	1.13783e+07	1.58192e+07	1.10544e+07	5.782e+06	4.12179e+07	2.92401e+07	7.71411e+07	1.08772e+07	3.10942e+07	3.04405e+07	9.008e+06	1.65483e+07	1.08031	0.831437	3.88799	0.0854143	2.13665	0.111885	0.549552	0.278803	1.97782	0.112564
FALSE	High	Master Protein	Q06830	Peroxiredoxin-1 OS=Homo sapiens GN=PRDX1 PE=1 SV=1	3.55747e+07	3.15246e+07	3.34882e+08	3.13894e+08	1.24127e+08	2.285e+08	3.12407e+08	1.47384e+07	8.58707e+06	2.92401e+08	4.7754e+08	5.18758e+07	8.24949e+07	1.58611e+08	1.39215e+08	3.91465e+08	0.949569	0.934889	1.15998	0.842566	1.0781	0.901435	0.92941	0.913238	1.13536	0.814451
FALSE	High	Master Protein	P13797	Plastin-3 OS=Homo sapiens GN=PLS3 PE=1 SV=4	1.05454e+07	1.49327e+07	2.15556e+07	2.32008e+07	1.55158e+07	2.90019e+07	1.53801e+07	2.72094e+07	3.22874e+07	1.59491e+07	4.40806e+06	2.09177e+07	1.49125e+07	6.72894e+06	9.008e+06	9.07488e+06	1.24023	0.404571	1.04738	0.902134	0.565596	0.0673791	0.54001	0.210811	0.45604	0.0268881
FALSE	High	Master Protein	P09622	Dihydrolipoyl dehydrogenase, mitochondrial OS=Homo sapiens GN=DLD PE=1 SV=2	1.207e+07	2.57175e+07	1.57818e+07	1.05086e+07	1.03439e+07	9.66731e+06	1.68219e+07	2.04071e+07	7.21314e+07	5.13917e+07	3.23258e+07	5.68961e+07	2.82386e+07	4.64617e+07	9.82691e+07	6.58374e+07	0.893291	0.704077	3.3201	0.00584794	3.72682	0.0294013	1.1225	0.716024	4.17201	0.0244132
FALSE	High	Master Protein	Q12905	Interleukin enhancer-binding factor 2 OS=Homo sapiens GN=ILF2 PE=1 SV=2	1.27052e+07	1.41031e+07	2.88691e+07	2.59303e+07	5.99945e+06	6.50346e+06	2.16282e+07	1.47384e+07	1.82046e+07	1.4177e+07	1.46935e+07	2.25911e+07	1.84027e+07	2.08277e+07	7.2064e+07	6.58374e+07	0.598834	0.189583	0.853671	0.534518	2.17052	0.159671	2.54258	0.112107	3.62458	0.0731588
FALSE	High	Master Protein	P61158	Actin-related protein 3 OS=Homo sapiens GN=ACTR3 PE=1 SV=3	2.92221e+07	2.23991e+07	3.27183e+07	3.00246e+07	1.24127e+07	1.58192e+07	3.74889e+07	3.40118e+07	4.46528e+07	2.8354e+07	2.3877e+07	4.51822e+07	1.30088e+07	3.04405e+07	2.12916e+07	2.84702e+07	0.872062	0.604474	1.24223	0.286917	0.815038	0.286667	0.656111	0.121632	0.934611	0.834215
FALSE	High	Master Protein	O00232	26S proteasome non-ATPase regulatory subunit 12 OS=Homo sapiens GN=PSMD12 PE=1 SV=3	1.39758e+07	3.40134e+07	3.04088e+07	2.59303e+07	1.75846e+07	1.1425e+07	2.78764e+07	3.06106e+07	1.13349e+07	1.68352e+07	#VALUE!	2.17544e+07	6.34576e+06	1.05741e+07	1.8016e+07	1.95733e+07	0.838665	0.525588	#VALUE!	#VALUE!	0.522476	0.0592654	#VALUE!	#VALUE!	0.622986	0.181241
FALSE	High	Master Protein	Q15021	Condensin complex subunit 1 OS=Homo sapiens GN=NCAPD2 PE=1 SV=3	1.52463e+07	1.41031e+07	9.23812e+06	8.05205e+06	6.10289e+06	2.63654e+06	1.00932e+07	7.70934e+06	1.88916e+06	1.86073e+06	5.14274e+06	1.92443e+06	#VALUE!	3.04405e+06	#VALUE!	943076	0.569086	0.0777626	0.231929	0.00372335	#VALUE!	#VALUE!	#VALUE!	#VALUE!	#VALUE!	#VALUE!
FALSE	High	Master Protein	P17066	Heat shock 70 kDa protein 6 OS=Homo sapiens GN=HSPA6 PE=1 SV=2	9.91009e+06	2.57175e+07	5.77383e+07	3.27541e+07	#VALUE!	#VALUE!	#VALUE!	4.5349e+07	1.09914e+08	3.27844e+07	#VALUE!	7.44669e+07	2.82386e+06	5.76766e+06	1.14647e+08	6.58374e+07	#VALUE!	#VALUE!	#VALUE!	#VALUE!	1.49918	0.601182	#VALUE!	#VALUE!	#VALUE!	#VALUE!
FALSE	High	Master Protein	P35908	Keratin, type II cytoskeletal 2 epidermal OS=Homo sapiens GN=KRT2 PE=1 SV=2	6.60673e+06	9.95515e+06	6.92859e+06	9.41681e+06	8.37855e+06	8.78846e+06	9.61254e+06	1.04303e+07	1.82046e+07	7.53154e+06	4.04072e+07	6.94467e+06	8.56677e+07	2.56341e+07	9.008e+06	#VALUE!	1.13075	0.308131	2.22103	0.248741	#VALUE!	#VALUE!	#VALUE!	#VALUE!	#VALUE!	#VALUE!
FALSE	High	Master Protein	P33992	DNA replication licensing factor MCM5 OS=Homo sapiens GN=MCM5 PE=1 SV=5	2.28694e+07	2.90358e+07	2.4635e+07	1.77418e+07	2.58597e+07	7.82173e+06	2.78764e+07	2.38082e+07	2.47308e+07	1.06328e+07	1.54282e+07	7.02834e+06	5.71118e+06	1.45794e+07	7.12451e+06	1.70821e+07	0.905432	0.679891	0.613267	0.0885647	0.471958	0.014008	0.76958	0.508149	0.521252	0.105248
FALSE	High	Master Protein	P08237-3	Isoform 3 of ATP-dependent 6-phosphofructokinase, muscle type OS=Homo sapiens GN=PFKM	1.24511e+07	1.65919e+07	1.0008e+07	1.50123e+07	1.44814e+07	6.32769e+06	1.44188e+07	1.36047e+07	3.43483e+07	1.77213e+07	1.28568e+07	1.50607e+07	3.80746e+06	2.40319e+07	6.05993e+06	5.69404e+06	0.903249	0.611968	1.47951	0.250521	0.732352	0.492703	0.494997	0.188366	0.810797	0.66836
FALSE	High	Master Protein	O95757	Heat shock 70 kDa protein 4L OS=Homo sapiens GN=HSPA4L PE=1 SV=3	1.65168e+07	9.12555e+06	1.11627e+07	3.13894e+06	7.34416e+06	1.05462e+07	1.05738e+07	5.782e+06	3.77831e+07	1.15188e+07	4.40806e+06	5.10391e+06	#VALUE!	2.40319e+06	#VALUE!	5.16023e+06	0.857352	0.652956	1.47241	0.5917	#VALUE!	#VALUE!	#VALUE!	#VALUE!	#VALUE!	#VALUE!
FALSE	High	Master Protein	A5YKK6	CCR4-NOT transcription complex subunit 1 OS=Homo sapiens GN=CNOT1 PE=1 SV=2	1.14347e+07	7.46636e+06	6.92859e+06	5.32254e+06	4.75819e+06	8.08538e+06	6.24815e+06	5.782e+06	1.88916e+07	7.35433e+06	1.02855e+07	5.60594e+06	#VALUE!	8.97192e+06	3.11186e+06	3.2029e+06	0.798457	0.327524	1.35263	0.42664	#VALUE!	#VALUE!	#VALUE!	#VALUE!	#VALUE!	#VALUE!
FALSE	High	Master Protein	P35222	Catenin beta-1 OS=Homo sapiens GN=CTNNB1 PE=1 SV=1	#VALUE!	9.12555e+06	3.84922e+06	4.36722e+06	3.82724e+06	5.36096e+06	8.65128e+06	9.06981e+06	2.12959e+07	1.24049e+07	3.15911e+07	1.08772e+07	#VALUE!	#VALUE!	3.52131e+06	5.87198e+06	#VALUE!	#VALUE!	#VALUE!	#VALUE!	#VALUE!	#VALUE!	#VALUE!	#VALUE!	#VALUE!	#VALUE!
FALSE	High	Master Protein	P21397	Amine oxidase [flavin-containing] A OS=Homo sapiens GN=MAOA PE=1 SV=1	#VALUE!	4.89461e+06	1.50119e+06	#VALUE!	#VALUE!	4.39423e+06	#VALUE!	#VALUE!	3.77831e+07	4.25311e+07	3.01217e+07	2.25911e+07	9.51864e+06	2.08277e+07	9.82691e+07	4.98229e+07	#VALUE!	#VALUE!	#VALUE!	#VALUE!	#VALUE!	#VALUE!	1.34137	0.595813	#VALUE!	#VALUE!
FALSE	High	Master Protein	Q9UJZ1	Stomatin-like protein 2, mitochondrial OS=Homo sapiens GN=STOML2 PE=1 SV=1	2.6681e+06	4.39686e+06	1.19326e+07	4.36722e+06	9.20606e+06	4.04269e+06	8.17066e+06	2.94769e+06	3.09135e+06	1.59491e+07	1.76322e+07	2.25911e+07	1.17397e+07	1.42589e+07	1.22836e+08	1.1744e+08	1.0429	0.925631	2.53646	0.101362	11.3964	0.0980202	4.49304	0.148563	10.9276	0.0988534
FALSE	High	Master Protein	P62701	40S ribosomal protein S4, X isoform OS=Homo sapiens GN=RPS4X PE=1 SV=2	2.92221e+07	2.23991e+07	8.08336e+07	1.18734e+08	5.5857e+07	5.09731e+07	9.13191e+07	1.70059e+07	#VALUE!	1.4177e+08	1.57955e+08	8.03239e+07	4.75932e+07	2.08277e+08	1.06458e+08	1.40572e+08	0.856548	0.753212	#VALUE!	#VALUE!	2.00208	0.171615	#VALUE!	#VALUE!	2.33738	0.0986812
FALSE	High	Master Protein	Q13310-3	Isoform 3 of Polyadenylate-binding protein 4 OS=Homo sapiens GN=PABPC4	1.05454e+07	1.07847e+07	1.77064e+07	1.77418e+07	7.86135e+06	2.285e+07	2.11476e+07	1.70059e+07	2.02655e+07	8.86064e+06	2.90197e+07	1.08772e+07	#VALUE!	6.40852e+06	6.55128e+06	6.76168e+06	1.21287	0.470314	1.21566	0.568106	#VALUE!	#VALUE!	#VALUE!	#VALUE!	#VALUE!	#VALUE!
FALSE	High	Master Protein	P51149	Ras-related protein Rab-7a OS=Homo sapiens GN=RAB7A PE=1 SV=1	2.03284e+07	7.7982e+06	3.61826e+07	3.82131e+07	2.17222e+07	4.92154e+07	4.22952e+07	#VALUE!	#VALUE!	4.25311e+07	1.72649e+07	6.19163e+06	4.44203e+07	5.60745e+07	1.22836e+08	1.77939e+08	#VALUE!	#VALUE!	#VALUE!	#VALUE!	3.91398	0.0578831	#VALUE!	#VALUE!	#VALUE!	#VALUE!
FALSE	High	Master Protein	P09651	Heterogeneous nuclear ribonucleoprotein A1 OS=Homo sapiens GN=HNRNPA1 PE=1 SV=5	1.77873e+07	1.65919e+07	5.77383e+07	6.55082e+07	3.7238e+07	9.66731e+06	4.08533e+07	2.94769e+07	#VALUE!	5.67081e+07	1.17548e+07	1.00405e+08	7.61491e+06	2.56341e+07	4.09455e+07	6.22786e+07	0.743758	0.517336	#VALUE!	#VALUE!	0.865804	0.771033	#VALUE!	#VALUE!	1.16409	0.734364
FALSE	High	Master Protein	P36776	Lon protease homolog, mitochondrial OS=Homo sapiens GN=LONP1 PE=1 SV=2	1.52463e+07	1.24439e+07	9.23812e+06	4.91312e+06	1.34471e+07	4.39423e+06	1.05738e+07	8.84306e+06	3.36613e+07	2.65819e+07	1.24895e+07	1.75708e+07	9.83593e+06	1.47396e+07	4.17644e+07	3.02496e+07	0.89046	0.708161	2.15823	0.0587477	2.30846	0.123308	1.06961	0.862482	2.59244	0.0970693
FALSE	High	Master Protein	P17812	CTP synthase 1 OS=Homo sapiens GN=CTPS1 PE=1 SV=2	8.38546e+06	2.07399e+07	1.73215e+07	2.04713e+07	1.75846e+07	6.94288e+06	1.97057e+07	2.15408e+07	1.85481e+07	9.7467e+06	2.13056e+07	1.25506e+07	#VALUE!	1.76234e+06	#VALUE!	4.27053e+06	0.982902	0.949837	0.928761	0.771644	#VALUE!	#VALUE!	#VALUE!	#VALUE!	#VALUE!	#VALUE!
FALSE	High	Master Protein	Q02878	60S ribosomal protein L6 OS=Homo sapiens GN=RPL6 PE=1 SV=3	1.39758e+08	9.95515e+07	8.46828e+07	9.28033e+07	6.51665e+07	2.285e+08	1.00932e+08	5.89538e+07	2.09525e+08	1.86073e+08	3.12238e+08	7.44669e+07	1.872e+08	2.72362e+08	2.53862e+08	1.95733e+08	1.08819	0.8314	1.87695	0.119164	2.1813	0.00234026	1.16215	0.572552	2.00453	0.0437815
FALSE	High	Master Protein	P43246	DNA mismatch repair protein Msh2 OS=Homo sapiens GN=MSH2 PE=1 SV=1	1.52463e+07	1.57623e+07	5.77383e+06	5.45902e+06	9.51637e+06	2.37288e+07	5.76752e+06	5.66863e+06	1.58002e+07	1.24049e+07	7.71411e+06	3.59784e+06	#VALUE!	4.64617e+06	1.63782e+06	4.09259e+06	1.05776	0.909526	0.935504	0.867468	#VALUE!	#VALUE!	#VALUE!	#VALUE!	#VALUE!	#VALUE!
FALSE	High	Master Protein	Q9HAV4	Exportin-5 OS=Homo sapiens GN=XPO5 PE=1 SV=1	2.28694e+07	2.82063e+07	1.03929e+07	7.2332e+06	1.75846e+07	5.36096e+06	1.05738e+07	6.91573e+06	1.54567e+07	1.06328e+07	1.24895e+07	8.11606e+06	3.07769e+06	1.55407e+07	2.04727e+06	8.54106e+06	0.588559	0.260203	0.679677	0.332949	0.425123	0.143683	0.625477	0.253136	0.72231	0.521091
FALSE	High	Master Protein	P23396	40S ribosomal protein S3 OS=Homo sapiens GN=RPS3 PE=1 SV=2	4.95505e+07	6.71973e+07	1.0008e+08	1.00992e+08	1.03439e+08	9.66731e+07	1.05738e+08	4.76165e+07	1.16784e+07	2.03795e+08	1.79996e+08	7.78138e+07	9.51864e+07	2.24298e+08	1.47404e+08	1.28116e+08	1.11216	0.650377	1.48916	0.436186	1.87215	0.0614982	1.25719	0.583549	1.68334	0.0962114
FALSE	High	Master Protein	O75534-4	Isoform 4 of Cold shock domain-containing protein E1 OS=Homo sapiens GN=CSDE1	1.65168e+07	2.40583e+07	1.0008e+07	1.14639e+07	9.3095e+06	2.02135e+07	1.1535e+07	6.68898e+06	1.9235e+07	1.4177e+07	1.54282e+07	4.35088e+06	3.80746e+07	8.17086e+07	#VALUE!	#VALUE!	0.769529	0.439484	0.857272	0.63908	#VALUE!	#VALUE!	#VALUE!	#VALUE!	#VALUE!	#VALUE!
FALSE	High	Master Protein	P62495	Eukaryotic peptide chain release factor subunit 1 OS=Homo sapiens GN=ETF1 PE=1 SV=3	2.03284e+07	1.82511e+07	2.27104e+07	1.91066e+07	1.8619e+07	2.63654e+07	2.40313e+07	2.38082e+07	2.9883e+07	2.12655e+07	2.09383e+07	2.34278e+07	1.6499e+07	3.04405e+07	1.55593e+07	2.3132e+07	1.15458	0.153195	1.18805	0.150137	1.06511	0.727545	0.89652	0.561997	0.922507	0.654277
FALSE	High	Master Protein	J3KQE5	GTP-binding nuclear protein Ran (Fragment) OS=Homo sapiens GN=RAN PE=1 SV=1	1.00371e+08	5.22645e+07	1.84762e+08	1.77418e+08	1.34471e+08	3.86692e+08	2.0667e+08	1.2471e+07	9.961e+06	2.21516e+08	5.87741e+08	7.02834e+07	1.36434e+08	3.52468e+08	9.008e+07	1.4413e+08	1.43799	0.529378	1.7278	0.509217	1.4046	0.463797	0.812941	0.779784	0.976779	0.966332
FALSE	High	Master Protein	P50995	Annexin A11 OS=Homo sapiens GN=ANXA11 PE=1 SV=1	1.77873e+07	1.99103e+07	1.34723e+07	1.63771e+07	1.13783e+07	3.16385e+07	2.25895e+07	1.81396e+07	3.43483e+07	1.77213e+07	3.41625e+07	2.51012e+07	2.15756e+07	2.08277e+07	5.4048e+07	4.80435e+07	1.23982	0.398521	1.64823	0.0411233	2.13918	0.071648	1.29786	0.420055	1.7254	0.167874
FALSE	High	Master Protein	Q15365	Poly(rC)-binding protein 1 OS=Homo sapiens GN=PCBP1 PE=1 SV=2	5.3362e+07	2.48879e+07	7.31351e+07	7.7791e+07	3.62036e+07	8.26115e+06	7.69003e+07	5.89538e+07	2.02655e+07	4.78474e+07	3.37951e+07	1.17139e+08	2.22102e+07	2.24298e+07	2.37484e+07	5.87198e+07	0.786813	0.546057	0.955803	0.921599	0.554631	0.140183	0.580278	0.36278	0.704908	0.472116
FALSE	High	Master Protein	Q01105-2	Isoform 2 of Protein SET OS=Homo sapiens GN=SET	#VALUE!	#VALUE!	#VALUE!	#VALUE!	#VALUE!	#VALUE!	#VALUE!	#VALUE!	#VALUE!	#VALUE!	#VALUE!	1.08772e+07	#VALUE!	#VALUE!	#VALUE!	#VALUE!	#VALUE!	#VALUE!	#VALUE!	#VALUE!	#VALUE!	#VALUE!	#VALUE!	#VALUE!	#VALUE!	#VALUE!
FALSE	High	Master Protein	Q27J81	Inverted formin-2 OS=Homo sapiens GN=INF2 PE=1 SV=2	1.04183e+07	7.54932e+06	6.92859e+06	5.73197e+06	5.79258e+06	4.30634e+06	8.17066e+06	3.7413e+06	2.74786e+06	8.50621e+06	6.61209e+06	5.10391e+06	#VALUE!	#VALUE!	#VALUE!	2.3132e+06	0.718648	0.175465	0.749965	0.268897	#VALUE!	#VALUE!	#VALUE!	#VALUE!	#VALUE!	#VALUE!
FALSE	High	Master Protein	Q12797	Aspartyl/asparaginyl beta-hydroxylase OS=Homo sapiens GN=ASPH PE=1 SV=3	6.73378e+06	1.07847e+07	1.42421e+07	9.96271e+06	6.62009e+06	1.23038e+07	1.39382e+07	1.04303e+07	2.9883e+07	1.4177e+07	6.61209e+07	1.75708e+07	1.30088e+07	2.72362e+07	8.1891e+07	5.87198e+07	1.03761	0.864555	3.06188	0.122833	4.33464	0.0671607	1.41568	0.522236	4.17754	0.0695701
FALSE	High	Master Protein	P35998	26S protease regulatory subunit 7 OS=Homo sapiens GN=PSMC2 PE=1 SV=3	3.17631e+08	4.47982e+08	1.57818e+07	1.36475e+07	9.3095e+07	2.37288e+08	1.77832e+07	1.81396e+07	9.27404e+08	1.77213e+08	2.35097e+07	2.0081e+07	1.93546e+07	2.88383e+08	1.55593e+07	1.10322e+07	0.460738	0.410274	1.44421	0.72849	0.420518	0.406602	0.291175	0.404759	0.912704	0.928676
FALSE	High	Master Protein	P46777	60S ribosomal protein L5 OS=Homo sapiens GN=RPL5 PE=1 SV=3	5.71736e+07	2.40583e+07	4.23414e+07	8.325e+07	9.51637e+06	1.31827e+08	4.18145e+07	4.19479e+07	2.30133e+07	9.7467e+07	7.71411e+07	7.11201e+07	6.34576e+07	1.08945e+08	1.39215e+08	9.78664e+07	1.0884	0.880486	1.29938	0.470958	1.97987	0.0446779	1.52371	0.164192	1.81907	0.182821
FALSE	High	Master Protein	P31153	S-adenosylmethionine synthase isoform type-2 OS=Homo sapiens GN=MAT2A PE=1 SV=1	2.6681e+07	5.47533e+07	5.00398e+07	4.77664e+07	4.44787e+07	3.51538e+07	4.80627e+07	4.30816e+07	6.52617e+07	5.13917e+07	1.39589e+07	3.09582e+07	2.82386e+07	3.04405e+07	7.28829e+07	5.5161e+07	0.95278	0.765743	0.901417	0.74332	1.04175	0.884436	1.15568	0.699363	1.09337	0.729407
FALSE	High	Master Protein	Q9Y5B9	FACT complex subunit SPT16 OS=Homo sapiens GN=SUPT16H PE=1 SV=1	2.28694e+07	4.3139e+07	4.23414e+06	6.00492e+06	1.65502e+07	1.75769e+07	1.39382e+07	1.13373e+07	2.09525e+07	3.45565e+07	1.17548e+07	3.68151e+06	#VALUE!	2.56341e+06	#VALUE!	#VALUE!	0.779076	0.662072	0.930461	0.909825	#VALUE!	#VALUE!	#VALUE!	#VALUE!	#VALUE!	#VALUE!
FALSE	High	Master Protein	Q562R1	Beta-actin-like protein 2 OS=Homo sapiens GN=ACTBL2 PE=1 SV=2	1.39758e+08	3.81614e+06	#VALUE!	#VALUE!	6.62009e+06	#VALUE!	4.42177e+06	7.0291e+07	1.09914e+08	5.67081e+06	1.21222e+07	1.17139e+06	888406	1.76234e+07	8.1891e+07	6.93961e+07	#VALUE!	#VALUE!	#VALUE!	#VALUE!	#VALUE!	#VALUE!	1.31751	0.764129	#VALUE!	#VALUE!
FALSE	High	Master Protein	P51858	Hepatoma-derived growth factor OS=Homo sapiens GN=HDGF PE=1 SV=1	9.14778e+06	6.71973e+07	2.77144e+07	1.63771e+07	2.79285e+07	5.53673e+07	3.94114e+07	3.85467e+07	1.09914e+08	1.06328e+08	2.09383e+08	5.35493e+07	4.75932e+07	8.17086e+07	7.04262e+06	5.16023e+07	1.33891	0.497119	3.97865	0.042783	1.56055	0.43254	0.39223	0.0893121	1.16553	0.697282
FALSE	High	Master Protein	Q15738	Sterol-4-alpha-carboxylate 3-dehydrogenase, decarboxylating OS=Homo sapiens GN=NSDHL PE=1 SV=2	1.27052e+07	1.32735e+07	1.4627e+07	1.36475e+07	9.93013e+06	2.72442e+06	2.30701e+07	1.81396e+07	1.37393e+07	8.24039e+06	7.34677e+06	2.0081e+07	3.80746e+06	3.04405e+07	7.04262e+07	4.80435e+07	0.992828	0.983486	0.91068	0.697134	2.8149	0.131097	3.09098	0.122659	2.83523	0.145479
FALSE	High	Master Protein	Q7L2H7	Eukaryotic translation initiation factor 3 subunit M OS=Homo sapiens GN=EIF3M PE=1 SV=1	1.65168e+07	2.23991e+07	3.11787e+07	1.91066e+07	3.2066e+07	1.31827e+07	2.97989e+07	2.72094e+07	1.75176e+07	1.24049e+07	1.43262e+06	3.68151e+07	1.01532e+07	3.36447e+07	1.22836e+07	1.54807e+07	1.14636	0.561528	0.764231	0.538184	0.802257	0.5065	1.04976	0.929071	0.699827	0.304828
FALSE	High	Master Protein	Q8N766	ER membrane protein complex subunit 1 OS=Homo sapiens GN=EMC1 PE=1 SV=1	4.57389e+06	1.57623e+07	7.69843e+06	5.32254e+06	1.03439e+07	#VALUE!	7.2094e+06	3.85467e+06	1.13349e+07	6.9999e+06	4.7754e+06	6.60999e+06	5.71118e+06	2.24298e+07	3.76698e+07	3.2029e+07	#VALUE!	#VALUE!	0.890969	0.765632	2.9331	0.0737162	3.29203	0.0542159	#VALUE!	#VALUE!
FALSE	High	Master Protein	Q15046-2	Isoform Mitochondrial of Lysine--tRNA ligase OS=Homo sapiens GN=KARS	1.24511e+07	2.07399e+07	2.65596e+07	2.45656e+07	2.37909e+07	2.63654e+07	2.73957e+07	2.94769e+07	4.12179e+07	2.48098e+07	2.35097e+07	2.76113e+07	#VALUE!	4.32575e+07	1.55593e+07	2.3132e+07	1.26938	0.139584	1.3894	0.160444	#VALUE!	#VALUE!	#VALUE!	#VALUE!	#VALUE!	#VALUE!
FALSE	High	Master Protein	G3V0E4	Mitochondrial-processing peptidase subunit beta OS=Homo sapiens GN=PMPCB PE=1 SV=1	#VALUE!	6.9686e+06	1.07778e+07	7.7791e+06	1.34471e+06	1.58192e+07	1.05738e+07	1.07704e+07	#VALUE!	8.86064e+06	8.44878e+06	1.33873e+07	9.83593e+06	7.53001e+06	4.34022e+07	4.09259e+07	#VALUE!	#VALUE!	#VALUE!	#VALUE!	#VALUE!	#VALUE!	#VALUE!	#VALUE!	2.64085	0.170578
FALSE	High	Master Protein	B0QZ18	Copine-1 OS=Homo sapiens GN=CPNE1 PE=1 SV=1	7.87725e+06	2.90358e+07	3.81073e+07	1.77418e+07	2.48253e+07	6.67923e+06	4.32564e+07	2.38082e+07	1.0648e+08	3.63286e+07	4.40806e+07	3.01215e+07	1.68163e+07	3.84511e+07	2.21106e+07	2.3132e+07	1.0626	0.8889	2.33943	0.150148	1.08352	0.818197	0.463157	0.16152	1.01969	0.957828
FALSE	High	Master Protein	O00429-6	Isoform 6 of Dynamin-1-like protein OS=Homo sapiens GN=DNM1L	7.36904e+06	1.24439e+07	1.23175e+07	1.06451e+07	5.89601e+06	2.98808e+06	1.24963e+07	1.05437e+07	1.03045e+07	6.11384e+06	#VALUE!	1.00405e+07	8.24949e+06	1.12149e+07	#VALUE!	2.13527e+06	0.746315	0.313491	#VALUE!	#VALUE!	#VALUE!	#VALUE!	#VALUE!	#VALUE!	#VALUE!	#VALUE!
FALSE	High	Master Protein	P15880	40S ribosomal protein S2 OS=Homo sapiens GN=RPS2 PE=1 SV=2	7.11494e+07	8.04708e+07	7.31351e+07	9.55328e+07	1.34471e+08	2.54865e+08	8.17066e+07	2.72094e+07	2.09525e+07	2.03795e+08	5.51008e+08	5.68961e+07	1.07878e+08	2.72362e+08	1.39215e+08	1.1744e+08	1.55564	0.398475	2.59969	0.330737	1.9885	0.0866567	0.764899	0.712939	1.27826	0.595768
FALSE	High	Master Protein	P46977	Dolichyl-diphosphooligosaccharide--protein glycosyltransferase subunit STT3A OS=Homo sapiens GN=STT3A PE=1 SV=2	1.77873e+07	2.57175e+07	1.88612e+07	1.77418e+07	1.96534e+07	2.37288e+07	2.16282e+07	2.4942e+07	6.86966e+07	1.59491e+07	4.04072e+07	3.51417e+07	1.80854e+07	4.16554e+07	1.31026e+08	8.719e+07	1.12289	0.314388	1.99974	0.120412	3.46978	0.0962866	1.73512	0.322271	3.09004	0.109783
FALSE	High	Master Protein	P07954	Fumarate hydratase, mitochondrial OS=Homo sapiens GN=FH PE=1 SV=3	1.39758e+07	1.49327e+07	2.61747e+07	1.91066e+07	6.9304e+06	9.66731e+06	2.8357e+07	2.38082e+07	1.71741e+07	2.03795e+07	1.65302e+07	2.17544e+07	2.98251e+07	2.08277e+07	9.82691e+07	8.36312e+07	0.926852	0.8268	1.02222	0.896816	3.13457	0.0881777	3.06644	0.0887529	3.38195	0.0861583
FALSE	High	Master Protein	E9PEB5	Far upstream element-binding protein 1 OS=Homo sapiens GN=FUBP1 PE=1 SV=1	1.25782e+07	1.65919e+07	1.38572e+07	1.24193e+07	1.13783e+07	2.37288e+07	1.58607e+07	1.2471e+07	4.46528e+07	2.03795e+07	5.51008e+07	2.34278e+07	3.80746e+06	5.44724e+06	2.62051e+07	3.55878e+07	1.14414	0.523917	2.58917	0.0399635	1.28137	0.638558	0.494895	0.164896	1.11994	0.826571
FALSE	High	Master Protein	P63241-2	Isoform 2 of Eukaryotic translation initiation factor 5A-1 OS=Homo sapiens GN=EIF5A	1.19429e+07	5.39237e+06	1.34723e+08	9.68976e+07	4.13755e+07	1.1425e+07	1.20157e+08	1.36047e+07	1.51132e+07	3.36704e+07	9.5508e+07	2.17544e+07	1.71335e+07	6.2483e+07	4.91346e+07	8.89694e+07	0.749379	0.715435	0.666971	0.594006	0.874536	0.831934	1.31121	0.605369	1.16701	0.800551
FALSE	High	Master Protein	P02533	Keratin, type I cytoskeletal 14 OS=Homo sapiens GN=KRT14 PE=1 SV=4	#VALUE!	#VALUE!	#VALUE!	#VALUE!	#VALUE!	#VALUE!	#VALUE!	#VALUE!	#VALUE!	#VALUE!	#VALUE!	#VALUE!	3.14115e+07	#VALUE!	#VALUE!	#VALUE!	#VALUE!	#VALUE!	#VALUE!	#VALUE!	#VALUE!	#VALUE!	#VALUE!	#VALUE!	#VALUE!	#VALUE!
FALSE	High	Master Protein	E9PRY8	Elongation factor 1-delta OS=Homo sapiens GN=EEF1D PE=1 SV=1	6.73378e+07	1.82511e+07	7.69843e+07	7.91558e+07	3.10317e+07	3.69115e+07	4.80627e+07	6.80236e+07	2.02655e+07	2.48098e+07	1.61629e+07	6.19163e+07	5.71118e+07	1.92255e+07	3.19375e+07	6.22786e+07	0.761305	0.414284	0.509473	0.145947	0.705556	0.350562	1.38487	0.450454	0.926773	0.805383
FALSE	High	Master Protein	Q08043	Alpha-actinin-3 OS=Homo sapiens GN=ACTN3 PE=1 SV=2	#VALUE!	#VALUE!	#VALUE!	#VALUE!	#VALUE!	#VALUE!	#VALUE!	#VALUE!	#VALUE!	3.27844e+06	#VALUE!	#VALUE!	#VALUE!	#VALUE!	#VALUE!	#VALUE!	#VALUE!	#VALUE!	#VALUE!	#VALUE!	#VALUE!	#VALUE!	#VALUE!	#VALUE!	#VALUE!	#VALUE!
FALSE	High	Master Protein	P26196	Probable ATP-dependent RNA helicase DDX6 OS=Homo sapiens GN=DDX6 PE=1 SV=2	1.09265e+07	1.82511e+07	3.54128e+07	3.82131e+07	1.24127e+07	1.31827e+07	1.20157e+07	1.81396e+07	4.80876e+07	2.7468e+07	1.21222e+07	4.09986e+07	1.14224e+07	2.56341e+07	1.14647e+07	1.06763e+07	0.542303	0.132643	1.25167	0.554193	0.575831	0.198178	0.460049	0.093435	1.06183	0.831841
FALSE	High	Master Protein	P35573	Glycogen debranching enzyme OS=Homo sapiens GN=AGL PE=1 SV=3	1.65168e+07	1.07847e+07	8.46828e+06	5.18607e+06	3.31004e+06	5.88827e+06	8.65128e+06	9.29655e+06	2.88526e+07	1.3291e+07	2.31423e+07	1.08772e+07	1.84027e+07	3.52468e+07	1.39215e+07	1.4591e+07	0.662814	0.256693	1.85963	0.118895	2.00611	0.112357	1.07876	0.826171	3.02665	0.0379184
FALSE	High	Master Protein	P15924	Desmoplakin OS=Homo sapiens GN=DSP PE=1 SV=3	1.15618e+07	1.49327e+07	1.53969e+06	5.04959e+06	1.24127e+07	2.285e+07	1.87444e+06	2.72094e+06	3.43483e+07	1.06328e+07	1.94689e+07	4.60189e+06	9.20135e+06	#VALUE!	4.66778e+06	2.13527e+07	1.20476	0.779373	2.08718	0.254726	#VALUE!	#VALUE!	#VALUE!	#VALUE!	#VALUE!	#VALUE!
FALSE	High	Master Protein	P62136	Serine/threonine-protein phosphatase PP1-alpha catalytic subunit OS=Homo sapiens GN=PPP1CA PE=1 SV=1	7.36904e+06	4.14798e+06	8.8532e+06	8.59796e+06	5.37882e+06	#VALUE!	9.13191e+06	8.50294e+06	#VALUE!	9.7467e+06	#VALUE!	1.33873e+07	8.24949e+06	1.36181e+07	1.06458e+07	8.54106e+06	#VALUE!	#VALUE!	#VALUE!	#VALUE!	1.41723	0.115769	#VALUE!	#VALUE!	#VALUE!	#VALUE!
FALSE	High	Master Protein	Q9Y266	Nuclear migration protein nudC OS=Homo sapiens GN=NUDC PE=1 SV=1	5.84441e+07	3.73318e+07	6.54367e+07	3.95779e+07	1.96534e+07	5.80038e+07	3.36439e+07	4.08141e+07	4.12179e+07	3.81007e+07	3.01217e+07	3.59784e+07	4.12474e+07	2.88383e+07	2.29295e+07	2.13527e+07	0.757582	0.293671	0.724232	0.107759	0.569588	0.0401995	0.786472	0.177773	0.75185	0.342958
FALSE	High	Master Protein	Q9UBE0	SUMO-activating enzyme subunit 1 OS=Homo sapiens GN=SAE1 PE=1 SV=1	2.414e+07	2.48879e+07	3.00239e+07	2.32008e+07	2.48253e+07	4.65788e+07	3.74889e+07	3.51455e+07	2.67917e+07	4.51893e+07	6.61209e+07	4.76923e+07	1.71335e+07	3.6849e+07	2.04727e+07	3.2029e+07	1.40865	0.0689732	1.81701	0.0434448	1.04138	0.836637	0.57313	0.0770326	0.739276	0.196591
FALSE	High	Master Protein	P51572-2	Isoform 2 of B-cell receptor-associated protein 31 OS=Homo sapiens GN=BCAP31	2.414e+07	1.90807e+07	2.61747e+07	1.36475e+07	3.62036e+07	5.80038e+07	1.20157e+07	5.66863e+06	2.54177e+07	1.24049e+08	4.04072e+08	2.8448e+07	8.88406e+07	9.77299e+07	9.008e+07	7.29549e+07	1.3474	0.579049	7.00827	0.211616	4.20994	2.90211e-05	0.60071	0.539572	3.1245	0.00388819
FALSE	High	Master Protein	P50454	Serpin H1 OS=Homo sapiens GN=SERPINH1 PE=1 SV=2	1.52463e+07	1.32735e+07	2.50199e+07	2.72951e+07	1.75846e+07	1.58192e+07	2.8357e+07	3.17443e+07	1.23654e+08	1.50631e+07	#VALUE!	2.59379e+07	3.49017e+06	6.56873e+06	1.71971e+07	1.58366e+07	1.15674	0.568834	#VALUE!	#VALUE!	0.533094	0.100368	#VALUE!	#VALUE!	0.460858	0.0512445
FALSE	High	Master Protein	P43490	Nicotinamide phosphoribosyltransferase OS=Homo sapiens GN=NAMPT PE=1 SV=1	8.13136e+06	2.07399e+07	3.38731e+07	2.32008e+07	1.44814e+07	2.02135e+07	1.97057e+07	2.72094e+07	1.37393e+07	2.21516e+07	1.43262e+07	3.68151e+07	6.66305e+06	2.40319e+06	5.65048e+06	1.7438e+07	0.949559	0.860218	1.01265	0.972407	0.374131	0.0735706	0.369458	0.0717967	0.394005	0.0253413
FALSE	High	Master Protein	P09327	Villin-1 OS=Homo sapiens GN=VIL1 PE=1 SV=4	1.39758e+07	1.32735e+07	1.38572e+07	2.04713e+07	1.24127e+07	1.49404e+07	1.58607e+07	1.70059e+07	2.02655e+07	2.39237e+07	5.14274e+07	2.0081e+07	4.75932e+06	2.24298e+06	2.37484e+06	4.62641e+06	0.977944	0.86816	1.87888	0.131116	0.227412	0.00063849	0.121036	0.0153796	0.232541	7.03387e-05
FALSE	High	Master Protein	O00116	Alkyldihydroxyacetonephosphate synthase, peroxisomal OS=Homo sapiens GN=AGPS PE=1 SV=1	6.22557e+06	1.41031e+07	1.42421e+07	1.50123e+07	1.44814e+07	3.69115e+06	1.53801e+07	1.47384e+07	2.40438e+07	2.56959e+07	#VALUE!	1.75708e+07	#VALUE!	1.60213e+07	4.74968e+07	3.73672e+07	0.973942	0.929074	#VALUE!	#VALUE!	#VALUE!	#VALUE!	#VALUE!	#VALUE!	#VALUE!	#VALUE!
FALSE	High	Master Protein	Q9Y2A7-2	Isoform 2 of Nck-associated protein 1 OS=Homo sapiens GN=NCKAP1	1.19429e+07	2.40583e+07	7.69843e+06	8.46148e+06	1.34471e+07	6.15192e+06	9.13191e+06	9.18318e+06	1.61437e+07	3.10122e+07	4.04072e+07	6.02429e+06	9.51864e+06	3.84511e+07	5.48669e+06	4.27053e+06	0.726864	0.415541	1.7942	0.270492	1.1067	0.881255	0.616824	0.451207	1.52257	0.568969
FALSE	High	Master Protein	P52597	Heterogeneous nuclear ribonucleoprotein F OS=Homo sapiens GN=HNRNPF PE=1 SV=3	5.59031e+06	5.72421e+06	2.42501e+07	2.32008e+07	1.55158e+06	1.58192e+07	1.82638e+07	1.92733e+07	1.44263e+07	1.3291e+07	3.59992e+07	3.76518e+07	#VALUE!	1.40987e+06	#VALUE!	1.31675e+07	0.934359	0.889479	1.72496	0.254231	#VALUE!	#VALUE!	#VALUE!	#VALUE!	#VALUE!	#VALUE!
FALSE	High	Master Protein	P62195	26S protease regulatory subunit 8 OS=Homo sapiens GN=PSMC5 PE=1 SV=1	1.77873e+07	9.12555e+06	2.38651e+07	2.59303e+07	7.34416e+06	4.83365e+06	2.11476e+07	2.15408e+07	1.03045e+07	1.15188e+07	1.46935e+07	2.92847e+07	1.80854e+06	3.84511e+06	1.88349e+07	2.3132e+07	0.715257	0.384354	0.857815	0.653595	0.620801	0.307981	0.7237	0.53436	0.867941	0.802641
FALSE	High	Master Protein	Q14764	Major vault protein OS=Homo sapiens GN=MVP PE=1 SV=4	6.09852e+06	1.07847e+07	6.92859e+06	8.05205e+06	1.34471e+07	3.33961e+06	1.53801e+07	4.64828e+06	1.16784e+07	6.37966e+06	#VALUE!	1.92443e+07	#VALUE!	1.16955e+06	7.04262e+06	1.13881e+07	1.15538	0.713269	#VALUE!	#VALUE!	#VALUE!	#VALUE!	#VALUE!	#VALUE!	#VALUE!	#VALUE!
FALSE	High	Master Protein	P00387-3	Isoform 3 of NADH-cytochrome b5 reductase 3 OS=Homo sapiens GN=CYB5R3	1.07995e+07	5.39237e+06	2.04009e+07	1.77418e+06	2.99973e+07	2.72442e+07	2.16282e+07	1.70059e+07	2.9883e+06	2.30377e+07	7.34677e+07	3.17949e+07	1.17397e+07	5.76766e+07	1.71971e+08	1.04984e+08	2.49892	0.0278858	3.42192	0.181509	9.02787	0.0669508	2.63824	0.199628	3.61272	0.118202
FALSE	High	Master Protein	P54920	Alpha-soluble NSF attachment protein OS=Homo sapiens GN=NAPA PE=1 SV=3	6.73378e+06	3.65022e+06	1.30873e+07	1.36475e+07	3.10317e+06	3.07596e+06	1.63413e+07	1.47384e+07	5.49572e+06	2.39237e+06	1.50609e+07	1.75708e+07	9.83593e+06	4.9666e+06	1.8016e+07	1.22778e+07	1.00377	0.993855	1.09162	0.853292	1.21492	0.604712	1.11294	0.810192	1.21035	0.679474
FALSE	High	Master Protein	P12429	Annexin A3 OS=Homo sapiens GN=ANXA3 PE=1 SV=3	2.28694e+07	#VALUE!	2.57898e+07	3.27541e+07	2.17222e+07	3.60327e+07	3.26826e+07	2.4942e+07	#VALUE!	1.3291e+07	2.97544e+07	4.35088e+07	1.96719e+07	2.08277e+07	3.11186e+07	3.38084e+07	#VALUE!	#VALUE!	#VALUE!	#VALUE!	#VALUE!	#VALUE!	#VALUE!	#VALUE!	0.913737	0.628366
FALSE	High	Master Protein	O75116	Rho-associated protein kinase 2 OS=Homo sapiens GN=ROCK2 PE=1 SV=4	1.27052e+07	1.16143e+07	9.23812e+06	7.09673e+06	6.82696e+06	1.84558e+07	8.65128e+06	8.16283e+06	1.58002e+07	4.96196e+06	1.21222e+07	7.02834e+06	1.17397e+07	8.97192e+06	#VALUE!	#VALUE!	1.03548	0.906729	0.981755	0.948551	#VALUE!	#VALUE!	#VALUE!	#VALUE!	#VALUE!	#VALUE!
FALSE	High	Master Protein	P12081	Histidine--tRNA ligase, cytoplasmic OS=Homo sapiens GN=HARS PE=1 SV=2	2.6681e+07	1.49327e+07	1.9631e+07	1.63771e+07	7.13728e+06	7.64596e+06	2.35507e+07	2.15408e+07	3.02265e+07	2.21516e+07	9.91814e+06	2.09177e+07	1.4278e+07	1.76234e+07	3.76698e+06	1.20998e+07	0.771365	0.419055	1.07204	0.786131	0.615397	0.107371	0.574041	0.133773	0.797802	0.588318
FALSE	High	Master Protein	P37837	Transaldolase OS=Homo sapiens GN=TALDO1 PE=1 SV=2	7.49609e+07	2.73767e+07	9.62304e+07	1.13275e+08	7.65448e+07	5.88827e+07	1.1535e+08	1.36047e+08	3.43483e+07	1.3291e+08	2.05709e+08	1.67341e+08	1.01532e+08	1.76234e+08	2.62051e+08	2.49114e+08	1.24045	0.492058	1.73263	0.214575	2.5299	0.0282114	1.46015	0.278567	2.03951	0.049882
FALSE	High	Master Protein	P51148-2	Isoform 2 of Ras-related protein Rab-5C OS=Homo sapiens GN=RAB5C	4.57389e+06	1.99103e+07	3.11787e+07	3.13894e+07	1.44814e+07	1.31827e+07	2.49926e+07	#VALUE!	#VALUE!	2.8354e+07	1.87343e+07	1.08772e+07	6.34576e+06	4.64617e+07	7.61586e+07	6.4058e+07	#VALUE!	#VALUE!	#VALUE!	#VALUE!	2.21734	0.15954	#VALUE!	#VALUE!	#VALUE!	#VALUE!
FALSE	High	Master Protein	O75746	Calcium-binding mitochondrial carrier protein Aralar1 OS=Homo sapiens GN=SLC25A12 PE=1 SV=2	5.3362e+06	1.07847e+07	5.00398e+06	1.24193e+07	9.10262e+06	#VALUE!	5.76752e+06	6.46224e+06	4.46528e+07	6.73409e+06	#VALUE!	1.08772e+07	1.14224e+07	3.52468e+07	3.93077e+07	3.02496e+07	#VALUE!	#VALUE!	#VALUE!	#VALUE!	3.46488	0.0184386	#VALUE!	#VALUE!	#VALUE!	#VALUE!
FALSE	High	Master Protein	P38606	V-type proton ATPase catalytic subunit A OS=Homo sapiens GN=ATP6V1A PE=1 SV=2	5.20915e+06	9.95515e+06	1.53969e+07	1.50123e+07	6.9304e+06	7.11865e+06	1.29769e+07	1.13373e+07	1.82046e+07	1.06328e+07	6.97943e+06	1.33873e+07	#VALUE!	4.48596e+06	9.82691e+06	8.18519e+06	0.841789	0.549753	1.07967	0.796905	#VALUE!	#VALUE!	#VALUE!	#VALUE!	#VALUE!	#VALUE!
FALSE	High	Master Protein	P15170-3	Isoform 3 of Eukaryotic peptide chain release factor GTP-binding subunit ERF3A OS=Homo sapiens GN=GSPT1	2.54105e+07	2.48879e+07	2.38651e+07	2.59303e+07	1.55158e+07	2.285e+07	2.78764e+07	2.04071e+07	1.40828e+07	2.39237e+07	7.34677e+07	2.59379e+07	1.33261e+07	2.24298e+07	1.06458e+07	1.22778e+07	0.86568	0.245168	1.37283	0.509295	0.586245	0.00834808	0.427033	0.196639	0.677207	0.106848
FALSE	High	Master Protein	Q15019-2	Isoform 2 of Septin-2 OS=Homo sapiens GN=SEPT2	2.54105e+07	1.99103e+07	2.30953e+07	2.45656e+07	1.96534e+07	1.49404e+07	2.8357e+07	2.15408e+07	3.02265e+07	3.98729e+07	3.04891e+07	3.59784e+07	3.49017e+07	4.9666e+07	1.71971e+07	2.13527e+07	0.90869	0.510393	1.46875	0.00596744	1.3241	0.350443	0.901518	0.677722	1.45716	0.264823
FALSE	High	Master Protein	E7EUC7	UTP--glucose-1-phosphate uridylyltransferase OS=Homo sapiens GN=UGP2 PE=1 SV=1	2.15989e+07	2.32287e+07	2.07858e+07	2.18361e+07	1.75846e+07	2.72442e+07	2.35507e+07	2.4942e+07	3.43483e+07	1.77213e+07	7.34677e+07	2.25911e+07	1.872e+07	1.15353e+07	1.96538e+07	1.24557e+07	1.06715	0.515069	1.69387	0.275551	0.713153	0.0269268	0.421019	0.145171	0.66828	0.0388238
FALSE	High	Master Protein	Q9NUQ9	Protein FAM49B OS=Homo sapiens GN=FAM49B PE=1 SV=1	1.00371e+07	5.64125e+06	3.61826e+07	3.27541e+07	2.27565e+07	4.65788e+06	4.22952e+07	1.92733e+07	#VALUE!	3.18983e+07	2.05709e+07	4.51822e+07	2.15756e+07	3.6849e+07	2.78429e+07	2.49114e+07	1.05162	0.923978	#VALUE!	#VALUE!	1.31394	0.46102	#VALUE!	#VALUE!	1.24944	0.534019
FALSE	High	Master Protein	P60228	Eukaryotic translation initiation factor 3 subunit E OS=Homo sapiens GN=EIF3E PE=1 SV=1	2.03284e+07	1.82511e+07	1.9631e+07	2.18361e+07	1.13783e+07	1.93346e+07	1.92251e+07	2.04071e+07	2.16394e+07	2.03795e+07	2.82851e+07	2.17544e+07	2.22102e+07	1.07343e+07	9.008e+06	1.37013e+07	0.878801	0.315659	1.15006	0.171441	0.695267	0.0903118	0.604548	0.0378911	0.791154	0.34665
FALSE	High	Master Protein	P22059	Oxysterol-binding protein 1 OS=Homo sapiens GN=OSBP PE=1 SV=1	4.95505e+06	9.95515e+06	5.3889e+06	9.00738e+06	7.96479e+06	8.61269e+06	6.72878e+06	8.61632e+06	2.43873e+07	9.7467e+06	1.46935e+07	1.25506e+07	8.56677e+06	2.08277e+07	9.008e+06	1.51248e+07	1.08927	0.64234	2.09435	0.0575567	1.82646	0.103903	0.87209	0.664301	1.67678	0.115043
FALSE	High	Master Protein	M0QXF9	Branched-chain-amino-acid aminotransferase (Fragment) OS=Homo sapiens GN=BCAT2 PE=1 SV=1	2.15989e+06	4.39686e+06	1.15477e+07	1.17369e+07	#VALUE!	7.03077e+06	1.77832e+07	1.2471e+07	2.19829e+06	1.3291e+07	8.08144e+06	2.25911e+07	1.17397e+07	2.56341e+07	7.86153e+07	6.22786e+07	#VALUE!	#VALUE!	1.54691	0.443417	5.97386	0.0567416	3.8618	0.0869859	#VALUE!	#VALUE!
FALSE	High	Master Protein	Q9BPW8	Protein NipSnap homolog 1 OS=Homo sapiens GN=NIPSNAP1 PE=1 SV=1	#VALUE!	#VALUE!	2.11707e+07	1.91066e+07	1.02404e+07	3.25173e+06	2.30701e+07	#VALUE!	#VALUE!	3.01262e+07	1.83669e+07	2.25911e+07	4.12474e+06	1.92255e+07	1.55593e+08	1.67262e+08	#VALUE!	#VALUE!	#VALUE!	#VALUE!	#VALUE!	#VALUE!	#VALUE!	#VALUE!	#VALUE!	#VALUE!
FALSE	High	Master Protein	J3KN16	Proteasome-associated protein ECM29 homolog OS=Homo sapiens GN=KIAA0368 PE=1 SV=1	9.91009e+06	9.95515e+06	5.77383e+06	5.18607e+06	7.65448e+06	5.36096e+06	5.76752e+06	8.04945e+06	1.09914e+07	8.86064e+06	4.04072e+06	5.85695e+06	4.75932e+06	7.20958e+06	818910	4.09259e+06	0.870472	0.518229	0.965114	0.898191	0.547618	0.107597	0.567413	0.164275	0.629105	0.143246
FALSE	High	Master Protein	Q9H223	EH domain-containing protein 4 OS=Homo sapiens GN=EHD4 PE=1 SV=1	7.11494e+06	9.12555e+06	1.30873e+07	1.25557e+07	1.13783e+07	7.38231e+06	1.10544e+07	1.47384e+07	1.95785e+07	1.06328e+07	9.91814e+06	1.33873e+07	4.44203e+06	7.69022e+06	4.17644e+06	4.62641e+06	1.06374	0.758006	1.27775	0.309065	0.49984	0.0189177	0.391188	0.0132949	0.469887	0.0137406
FALSE	High	Master Protein	Q15392	Delta(24)-sterol reductase OS=Homo sapiens GN=DHCR24 PE=1 SV=2	1.52463e+07	2.82063e+07	1.42421e+07	8.18853e+06	2.37909e+07	2.10923e+07	3.12407e+06	4.98839e+06	5.83921e+07	3.98729e+07	1.83669e+07	2.42645e+07	2.15756e+07	8.49128e+07	1.31026e+08	4.62641e+07	0.804389	0.652763	2.13858	0.106933	4.30729	0.0658763	2.01409	0.211092	5.35474	0.0565703
FALSE	High	Master Protein	M0QZM1	Heterogeneous nuclear ribonucleoprotein M (Fragment) OS=Homo sapiens GN=HNRNPM PE=1 SV=1	#VALUE!	#VALUE!	3.38731e+06	1.20098e+06	#VALUE!	#VALUE!	1.34576e+06	1.58722e+06	#VALUE!	#VALUE!	#VALUE!	1.58974e+06	#VALUE!	#VALUE!	#VALUE!	#VALUE!	#VALUE!	#VALUE!	#VALUE!	#VALUE!	#VALUE!	#VALUE!	#VALUE!	#VALUE!	#VALUE!	#VALUE!
FALSE	High	Master Protein	Q9BZZ5-2	Isoform 2 of Apoptosis inhibitor 5 OS=Homo sapiens GN=API5	5.20915e+06	8.213e+06	1.57818e+07	1.77418e+07	3.93068e+06	7.29442e+06	1.97057e+07	1.13373e+07	2.26699e+07	4.34171e+06	1.10202e+07	1.58974e+07	1.04705e+07	5.12681e+06	4.34022e+07	2.84702e+07	0.90036	0.80494	1.14875	0.733454	1.86321	0.315023	1.62194	0.414288	2.06941	0.273772
FALSE	High	Master Protein	Q16576	Histone-binding protein RBBP7 OS=Homo sapiens GN=RBBP7 PE=1 SV=1	7.24199e+06	1.07847e+07	2.27104e+07	3.00246e+07	1.8619e+06	6.59134e+06	2.64345e+07	3.51455e+07	3.43483e+06	6.20245e+06	4.04072e+06	1.75708e+07	2.22102e+06	1.45794e+06	5.15913e+06	1.7438e+07	0.989705	0.985366	0.441607	0.16379	0.371332	0.135463	0.840866	0.810808	0.375195	0.258038
FALSE	High	Master Protein	E7ESC6	Exportin-7 OS=Homo sapiens GN=XPO7 PE=1 SV=1	2.6681e+07	6.30493e+07	5.77383e+06	3.13894e+06	4.75819e+06	1.23038e+07	7.2094e+06	7.93608e+06	6.18269e+07	3.89868e+07	#VALUE!	5.77328e+06	7.9322e+06	1.92255e+07	1.22836e+07	8.00725e+06	0.326506	0.278038	#VALUE!	#VALUE!	0.481013	0.398712	#VALUE!	#VALUE!	1.47322	0.263235
FALSE	High	Master Protein	Q96AG4	Leucine-rich repeat-containing protein 59 OS=Homo sapiens GN=LRRC59 PE=1 SV=1	2.79515e+07	9.95515e+06	6.15875e+07	6.96025e+07	3.93068e+07	1.66981e+07	6.72878e+07	3.96804e+07	#VALUE!	3.45565e+07	2.82851e+07	7.44669e+07	4.12474e+07	5.12681e+07	3.68509e+08	3.2029e+08	0.963786	0.932958	#VALUE!	#VALUE!	4.62052	0.131861	#VALUE!	#VALUE!	4.79414	0.126878
FALSE	High	Master Protein	P13646	Keratin, type I cytoskeletal 13 OS=Homo sapiens GN=KRT13 PE=1 SV=4	5.59031e+07	2.32287e+07	1.53969e+07	1.14639e+07	3.7238e+07	8.26115e+06	4.80627e+06	2.83431e+07	5.15224e+07	3.45565e+07	3.48971e+08	4.93657e+07	3.80746e+07	1.08945e+07	3.76698e+07	7.82931e+07	0.74202	0.611918	4.57028	0.263629	1.55607	0.42396	0.340476	0.341367	2.09708	0.224901
FALSE	High	Master Protein	P13647	Keratin, type II cytoskeletal 5 OS=Homo sapiens GN=KRT5 PE=1 SV=3	#VALUE!	#VALUE!	#VALUE!	#VALUE!	#VALUE!	#VALUE!	4.22952e+06	#VALUE!	#VALUE!	#VALUE!	#VALUE!	51875.8	3.80746e+07	#VALUE!	#VALUE!	#VALUE!	#VALUE!	#VALUE!	#VALUE!	#VALUE!	#VALUE!	#VALUE!	#VALUE!	#VALUE!	#VALUE!	#VALUE!
FALSE	High	Master Protein	Q16762	Thiosulfate sulfurtransferase OS=Homo sapiens GN=TST PE=1 SV=4	1.39758e+07	#VALUE!	1.11627e+07	1.25557e+07	1.75846e+06	6.59134e+06	1.44188e+07	1.04303e+07	#VALUE!	2.21516e+07	2.31423e+07	5.60594e+07	1.39607e+07	2.08277e+07	1.31026e+08	1.06763e+08	#VALUE!	#VALUE!	#VALUE!	#VALUE!	#VALUE!	#VALUE!	#VALUE!	#VALUE!	8.21043	0.0919944
FALSE	High	Master Protein	O43491	Band 4.1-like protein 2 OS=Homo sapiens GN=EPB41L2 PE=1 SV=1	1.27052e+07	1.74215e+07	9.62304e+06	8.325e+06	1.34471e+07	7.9975e+06	1.00932e+07	9.5233e+06	2.26699e+07	7.62015e+06	1.39589e+07	2.51012e+06	3.80746e+06	1.29772e+07	5.15913e+06	8.719e+06	0.854107	0.479364	0.97263	0.947504	0.637815	0.181429	0.655763	0.434392	0.746763	0.311239
FALSE	High	Master Protein	P62140	Serine/threonine-protein phosphatase PP1-beta catalytic subunit OS=Homo sapiens GN=PPP1CB PE=1 SV=3	4.57389e+06	#VALUE!	6.54367e+06	7.7791e+06	3.31004e+06	2.285e+07	9.61254e+06	1.2471e+07	#VALUE!	7.70876e+06	4.04072e+07	3.01215e+07	#VALUE!	1.02536e+07	2.86618e+06	7.65137e+06	#VALUE!	#VALUE!	#VALUE!	#VALUE!	#VALUE!	#VALUE!	#VALUE!	#VALUE!	#VALUE!	#VALUE!
FALSE	High	Master Protein	P51665	26S proteasome non-ATPase regulatory subunit 7 OS=Homo sapiens GN=PSMD7 PE=1 SV=2	3.17631e+06	6.63677e+06	2.73294e+07	2.45656e+07	1.13783e+07	5.00942e+06	2.54732e+07	1.36047e+07	1.58002e+07	9.7467e+06	8.44878e+07	2.42645e+07	3.49017e+06	5.28703e+06	2.37484e+07	3.02496e+07	0.898839	0.841696	2.17636	0.359444	1.01729	0.977482	0.467428	0.37053	1.13179	0.825268
FALSE	High	Master Protein	E7EX90	Uncharacterized protein OS=Homo sapiens GN=DCTN1 PE=1 SV=1	9.91009e+06	6.38789e+06	4.23414e+06	3.54836e+06	6.62009e+06	8.52481e+06	4.80627e+06	9.40993e+06	9.61752e+06	5.40499e+06	1.57955e+06	4.35088e+06	1.20569e+07	1.23364e+07	#VALUE!	1.77939e+06	1.21929	0.481692	0.870121	0.734156	#VALUE!	#VALUE!	#VALUE!	#VALUE!	#VALUE!	#VALUE!
FALSE	High	Master Protein	P61981	14-3-3 protein gamma OS=Homo sapiens GN=YWHAG PE=1 SV=2	2.03284e+07	1.07847e+07	2.77144e+07	1.63771e+07	2.27565e+07	1.49404e+07	2.49926e+07	2.4942e+06	2.02655e+06	4.43032e+07	2.35097e+07	2.25911e+07	2.57003e+07	3.04405e+07	9.008e+06	1.77939e+07	0.866752	0.700274	1.22905	0.66086	1.10289	0.753917	0.897352	0.817326	1.27244	0.544888
FALSE	High	Master Protein	P41091	Eukaryotic translation initiation factor 2 subunit 3 OS=Homo sapiens GN=EIF2S3 PE=1 SV=3	2.03284e+07	2.73767e+07	2.07858e+07	1.63771e+07	1.13783e+07	1.05462e+07	2.54732e+07	1.58722e+07	4.12179e+07	2.56959e+07	1.06528e+07	2.09177e+07	2.44312e+07	2.24298e+07	2.21106e+07	2.66908e+07	0.745509	0.2373	1.16044	0.632337	1.12719	0.324142	0.971346	0.91644	1.51197	0.064605
FALSE	High	Master Protein	Q08257	Quinone oxidoreductase OS=Homo sapiens GN=CRYZ PE=1 SV=1	3.81157e+06	2.65471e+06	1.42421e+07	9.82623e+06	8.58542e+06	2.98808e+06	1.77832e+07	1.47384e+07	#VALUE!	2.65819e+07	2.90197e+07	3.51417e+07	2.0941e+07	2.72362e+07	8.1891e+07	6.93961e+07	1.4441	0.456577	#VALUE!	#VALUE!	6.5324	0.0335817	#VALUE!	#VALUE!	4.5235	0.0462308
FALSE	High	Master Protein	Q16555	Dihydropyrimidinase-related protein 2 OS=Homo sapiens GN=DPYSL2 PE=1 SV=1	1.18159e+08	4.64574e+06	1.65516e+06	#VALUE!	2.79285e+07	8.26115e+07	#VALUE!	2.4942e+06	1.82046e+07	1.77213e+07	4.40806e+06	1.4224e+07	#VALUE!	1.76234e+07	#VALUE!	4.98229e+06	#VALUE!	#VALUE!	#VALUE!	#VALUE!	#VALUE!	#VALUE!	#VALUE!	#VALUE!	#VALUE!	#VALUE!
FALSE	High	Master Protein	P55084	Trifunctional enzyme subunit beta, mitochondrial OS=Homo sapiens GN=HADHB PE=1 SV=3	7.7502e+06	1.49327e+07	1.30873e+07	1.07816e+07	3.51692e+06	2.02135e+07	1.1535e+07	1.2471e+07	2.95395e+07	2.48098e+07	9.5508e+07	2.59379e+07	8.56677e+06	9.9332e+06	4.83157e+07	5.16023e+07	1.02545	0.939605	3.77633	0.110795	2.54379	0.18107	0.673613	0.517305	2.48066	0.19955
FALSE	High	Master Protein	P39687	Acidic leucine-rich nuclear phosphoprotein 32 family member A OS=Homo sapiens GN=ANP32A PE=1 SV=1	2.79515e+07	3.4843e+07	4.61906e+07	4.64017e+07	4.13755e+06	8.52481e+07	4.03727e+07	1.58722e+07	4.12179e+06	4.96196e+07	5.87741e+07	7.19568e+07	3.14115e+07	5.60745e+07	9.008e+07	1.22778e+08	0.937212	0.899454	1.18718	0.653691	1.93288	0.126619	1.62812	0.286841	2.06237	0.199368
FALSE	High	Master Protein	Q9UJ72	Annexin A10 OS=Homo sapiens GN=ANXA10 PE=1 SV=3	3.93863e+07	1.57623e+07	5.3889e+07	5.86845e+07	4.86163e+07	2.02135e+07	6.24815e+07	3.40118e+07	9.961e+06	5.5822e+07	2.53463e+07	1.25506e+08	2.88732e+07	1.05741e+08	1.06458e+08	1.06763e+08	0.985696	0.965431	1.29163	0.670749	2.07388	0.0825303	1.60562	0.346491	2.10397	0.0770535
FALSE	High	Master Protein	B4DNJ6	Serine-threonine kinase receptor-associated protein OS=Homo sapiens GN=STRAP PE=1 SV=1	2.28694e+07	3.40134e+07	3.19485e+07	2.18361e+07	3.41348e+07	2.98808e+07	2.78764e+07	3.62792e+07	1.82046e+07	3.10122e+07	#VALUE!	3.34683e+07	1.6499e+07	2.72362e+07	1.22836e+07	1.06763e+07	1.15817	0.275921	#VALUE!	#VALUE!	0.602663	0.0640323	#VALUE!	#VALUE!	0.52036	0.0105357
FALSE	High	Master Protein	Q08J23	tRNA (cytosine(34)-C(5))-methyltransferase OS=Homo sapiens GN=NSUN2 PE=1 SV=2	1.27052e+07	1.16143e+07	9.23812e+06	1.07816e+07	8.17167e+06	1.05462e+06	1.24963e+07	1.03169e+07	1.75176e+07	1.15188e+07	9.18346e+06	1.17139e+07	3.80746e+06	#VALUE!	#VALUE!	#VALUE!	0.722598	0.279363	1.12618	0.493431	#VALUE!	#VALUE!	#VALUE!	#VALUE!	#VALUE!	#VALUE!
FALSE	High	Master Protein	Q15437	Protein transport protein Sec23B OS=Homo sapiens GN=SEC23B PE=1 SV=2	2.6681e+06	4.97757e+06	9.23812e+06	1.0918e+07	7.13728e+06	5.7125e+06	9.13191e+06	1.2471e+07	2.95395e+07	8.15179e+06	#VALUE!	8.2834e+06	#VALUE!	2.72362e+06	6.38749e+06	7.29549e+06	1.23922	0.513845	#VALUE!	#VALUE!	#VALUE!	#VALUE!	#VALUE!	#VALUE!	#VALUE!	#VALUE!
FALSE	High	Master Protein	B4DR61	Protein transport protein Sec61 subunit alpha isoform 1 OS=Homo sapiens GN=SEC61A1 PE=1 SV=1	5.97147e+06	9.12555e+06	1.30873e+07	1.35111e+07	7.4476e+06	1.75769e+07	1.24963e+07	1.13373e+07	2.30133e+07	2.21516e+07	2.79177e+07	1.75708e+07	1.74508e+07	1.92255e+07	9.82691e+07	7.29549e+07	1.17178	0.538449	2.17418	0.00447606	4.98617	0.0851481	2.29335	0.19716	4.25519	0.0966681
FALSE	High	Master Protein	P22626	Heterogeneous nuclear ribonucleoproteins A2/B1 OS=Homo sapiens GN=HNRNPA2B1 PE=1 SV=2	1.90579e+07	3.15246e+07	5.77383e+07	6.6873e+07	4.03412e+07	2.46077e+07	3.12407e+07	2.72094e+07	1.44263e+07	6.9113e+07	6.61209e+07	9.20378e+07	1.872e+07	5.28703e+07	1.71971e+07	2.84702e+07	0.704357	0.309351	1.3796	0.433633	0.669302	0.336174	0.485141	0.140821	0.950231	0.869155
FALSE	High	Master Protein	P11166	Solute carrier family 2, facilitated glucose transporter member 1 OS=Homo sapiens GN=SLC2A1 PE=1 SV=2	3.93863e+07	4.23094e+07	2.15556e+07	2.45656e+07	1.8619e+08	1.05462e+08	6.72878e+07	7.36922e+07	4.80876e+07	4.1645e+07	8.08144e+06	4.68556e+07	3.17288e+07	9.13214e+07	1.63782e+08	1.53027e+08	3.38478	0.033722	1.13185	0.709992	3.44133	0.045586	3.04044	0.0606348	1.01671	0.966277
FALSE	High	Master Protein	P08240	Signal recognition particle receptor subunit alpha OS=Homo sapiens GN=SRPR PE=1 SV=2	7.24199e+06	3.65022e+06	1.53969e+07	9.55328e+06	8.48199e+06	5.09731e+06	1.20157e+07	9.18318e+06	1.82046e+07	3.10122e+06	2.93871e+06	1.33873e+07	#VALUE!	1.92255e+06	1.31026e+07	2.49114e+07	0.970308	0.928558	1.04993	0.924779	#VALUE!	#VALUE!	#VALUE!	#VALUE!	#VALUE!	#VALUE!
FALSE	High	Master Protein	Q92973	Transportin-1 OS=Homo sapiens GN=TNPO1 PE=1 SV=2	1.10536e+07	1.32735e+07	1.19326e+07	9.41681e+06	3.93068e+06	1.05462e+07	1.10544e+07	1.58722e+07	1.37393e+07	6.82269e+06	1.21222e+06	1.33873e+07	5.3939e+06	#VALUE!	6.71506e+06	7.65137e+06	0.906449	0.693595	0.769795	0.427929	#VALUE!	#VALUE!	#VALUE!	#VALUE!	#VALUE!	#VALUE!
FALSE	High	Master Protein	Q92945	Far upstream element-binding protein 2 OS=Homo sapiens GN=KHSRP PE=1 SV=4	1.27052e+07	1.90807e+07	9.62304e+06	1.63771e+07	1.55158e+07	8.61269e+06	1.05738e+07	1.2471e+07	2.9196e+07	1.4177e+07	#VALUE!	1.84076e+07	2.03064e+07	9.9332e+06	1.71971e+07	4.80435e+07	0.816344	0.336475	#VALUE!	#VALUE!	1.65231	0.315156	#VALUE!	#VALUE!	2.02403	0.204001
FALSE	High	Master Protein	P06756	Integrin alpha-V OS=Homo sapiens GN=ITGAV PE=1 SV=2	6.47968e+06	6.05605e+06	5.3889e+06	4.23074e+06	5.89601e+06	1.23038e+07	7.2094e+06	5.782e+06	6.86966e+06	6.82269e+06	1.17548e+07	1.08772e+07	2.60176e+07	2.88383e+07	2.86618e+07	1.95733e+07	1.40784	0.210879	1.63953	0.0438012	4.6531	9.79553e-05	2.83807	0.000578663	3.30513	0.000506943
FALSE	High	Master Protein	P10515	Dihydrolipoyllysine-residue acetyltransferase component of pyruvate dehydrogenase complex, mitochondrial OS=Homo sapiens GN=DLAT PE=1 SV=3	8.63957e+06	1.65919e+07	1.0008e+07	9.68976e+06	2.37909e+07	#VALUE!	9.13191e+06	1.13373e+07	3.40048e+07	2.39237e+07	1.87343e+07	2.0081e+07	1.07878e+07	1.34579e+07	8.1891e+07	7.11755e+07	#VALUE!	#VALUE!	2.15325	0.0159497	3.94648	0.129107	1.8328	0.330954	#VALUE!	#VALUE!
FALSE	High	Master Protein	B1AK88	Capping protein (Actin filament) muscle Z-line, beta, isoform CRA_d OS=Homo sapiens GN=CAPZB PE=1 SV=1	9.78304e+06	3.81614e+06	2.23255e+07	2.45656e+07	1.8619e+07	3.51538e+07	2.59538e+07	4.19479e+06	#VALUE!	2.12655e+07	2.53463e+07	3.26316e+07	5.07661e+06	4.48596e+07	1.22836e+07	2.84702e+07	1.38736	0.502715	#VALUE!	#VALUE!	1.49925	0.485841	#VALUE!	#VALUE!	1.08065	0.882961
FALSE	High	Master Protein	Q96I99	Succinyl-CoA ligase [GDP-forming] subunit beta, mitochondrial OS=Homo sapiens GN=SUCLG2 PE=1 SV=2	2.03284e+07	#VALUE!	6.15875e+06	4.91312e+06	2.17222e+06	1.1425e+07	7.2094e+06	6.00875e+06	1.37393e+07	3.89868e+06	4.04072e+07	2.0081e+07	7.61491e+06	5.76766e+06	4.74968e+07	3.91465e+07	#VALUE!	#VALUE!	#VALUE!	#VALUE!	#VALUE!	#VALUE!	1.28031	0.692838	3.73017	0.143684
FALSE	High	Master Protein	Q6NUK1	Calcium-binding mitochondrial carrier protein SCaMC-1 OS=Homo sapiens GN=SLC25A24 PE=1 SV=2	7.87725e+06	#VALUE!	7.31351e+06	5.45902e+06	3.2066e+06	263654	187444	6.91573e+06	3.12569e+06	1.59491e+07	2.46117e+07	2.0081e+07	6.34576e+06	8.49128e+06	9.82691e+07	6.22786e+07	#VALUE!	#VALUE!	#VALUE!	#VALUE!	#VALUE!	#VALUE!	2.75038	0.266059	16.5873	0.114665
FALSE	High	Master Protein	P43686	26S protease regulatory subunit 6B OS=Homo sapiens GN=PSMC4 PE=1 SV=2	1.27052e+07	3.81614e+06	2.19405e+07	2.04713e+07	5.68914e+06	2.285e+06	2.25895e+07	2.15408e+07	1.40828e+07	1.06328e+07	#VALUE!	2.59379e+07	7.9322e+06	#VALUE!	1.8016e+07	1.4591e+07	0.884126	0.80784	#VALUE!	#VALUE!	#VALUE!	#VALUE!	#VALUE!	#VALUE!	#VALUE!	#VALUE!
FALSE	High	Master Protein	Q9UHD8	Septin-9 OS=Homo sapiens GN=SEPT9 PE=1 SV=2	6.22557e+06	2.23991e+07	2.77144e+07	2.32008e+07	2.27565e+07	1.1425e+07	1.87444e+07	1.58722e+07	4.12179e+07	1.50631e+07	1.83669e+07	1.67341e+07	1.45952e+07	2.88383e+07	1.47404e+07	1.51248e+07	0.864952	0.628696	1.14888	0.715613	0.921535	0.799108	0.802113	0.547204	1.06542	0.799689
FALSE	High	Master Protein	O43592	Exportin-T OS=Homo sapiens GN=XPOT PE=1 SV=2	1.39758e+07	2.15695e+07	5.3889e+06	4.23074e+06	1.44814e+07	1.66981e+07	6.24815e+06	7.36922e+06	3.33178e+07	1.59491e+07	4.04072e+06	9.20378e+06	1.80854e+07	2.72362e+07	#VALUE!	5.33816e+06	0.991852	0.985362	1.38407	0.58713	#VALUE!	#VALUE!	#VALUE!	#VALUE!	#VALUE!	#VALUE!
FALSE	High	Master Protein	P01009	Alpha-1-antitrypsin OS=Homo sapiens GN=SERPINA1 PE=1 SV=3	4.19273e+07	5.64125e+06	1.50119e+08	1.91066e+07	3.82724e+07	2.98808e+07	2.97989e+07	2.38082e+07	1.71741e+07	1.4177e+07	2.7183e+06	1.17139e+07	2.34793e+06	7.69022e+06	5.73237e+07	3.02496e+07	0.561639	0.498288	0.211183	0.242568	0.450248	0.429102	2.13203	0.354317	0.801669	0.655732
FALSE	High	Master Protein	Q32MZ4	Leucine-rich repeat flightless-interacting protein 1 OS=Homo sapiens GN=LRRFIP1 PE=1 SV=2	1.39758e+07	6.13901e+06	2.34802e+06	#VALUE!	4.44787e+06	2.81231e+06	961254	1.58722e+06	1.54567e+07	8.15179e+06	5.87741e+06	5.02024e+06	1.36434e+07	5.92788e+06	1.14647e+06	4.27053e+06	#VALUE!	#VALUE!	#VALUE!	#VALUE!	#VALUE!	#VALUE!	0.724168	0.528857	2.54757	0.219164
FALSE	High	Master Protein	P24752	Acetyl-CoA acetyltransferase, mitochondrial OS=Homo sapiens GN=ACAT1 PE=1 SV=1	5.71736e+06	6.80268e+06	1.23175e+07	1.18734e+07	9.20606e+06	6.59134e+06	1.44188e+07	1.58722e+07	1.82046e+07	1.4177e+07	2.93871e+07	2.8448e+07	2.18929e+07	1.34579e+07	8.1891e+07	8.719e+07	1.25544	0.428999	2.45749	0.0178143	5.56869	0.0748905	2.26601	0.198808	4.43565	0.0890558
FALSE	High	Master Protein	P48637	Glutathione synthetase OS=Homo sapiens GN=GSS PE=1 SV=1	7.24199e+06	8.29596e+06	1.38572e+07	1.20098e+07	#VALUE!	2.37288e+07	1.53801e+07	1.70059e+07	1.20219e+07	1.24049e+07	4.7754e+07	2.67746e+07	6.66305e+06	1.52202e+07	1.63782e+07	1.65483e+07	#VALUE!	#VALUE!	2.38994	0.143296	1.32375	0.280996	0.553884	0.253108	#VALUE!	#VALUE!
FALSE	High	Master Protein	Q9UNM6	26S proteasome non-ATPase regulatory subunit 13 OS=Homo sapiens GN=PSMD13 PE=1 SV=2	1.10536e+07	9.95515e+06	1.9631e+07	1.91066e+07	1.8619e+07	9.66731e+06	2.35507e+07	2.60757e+07	1.27089e+07	7.97457e+06	2.24076e+07	2.59379e+07	1.07878e+06	2.08277e+06	1.31026e+07	7.11755e+06	1.30406	0.345689	1.15537	0.652485	0.391349	0.0524334	0.338722	0.0625631	0.300101	0.0240953
FALSE	High	Master Protein	P61160	Actin-related protein 2 OS=Homo sapiens GN=ACTR2 PE=1 SV=1	4.06568e+06	9.95515e+06	1.38572e+07	1.77418e+07	1.44814e+07	3.60327e+06	1.1535e+07	2.83431e+07	1.61437e+07	2.21516e+07	2.57137e+07	3.51417e+07	1.11051e+07	1.92255e+07	4.25833e+06	1.24557e+07	1.27056	0.621169	2.17341	0.0349395	1.03123	0.935679	0.474477	0.0409991	0.811634	0.665189
FALSE	High	Master Protein	P40925-3	Isoform 3 of Malate dehydrogenase, cytoplasmic OS=Homo sapiens GN=MDH1	2.28694e+07	8.29596e+06	3.38731e+07	3.95779e+07	3.31004e+07	2.81231e+07	4.80627e+07	4.5349e+07	9.27404e+06	3.54426e+07	7.34677e+07	7.78138e+07	2.41139e+07	6.2483e+07	4.25833e+07	6.93961e+07	1.47812	0.186669	1.87349	0.244356	1.89814	0.105555	1.01315	0.974376	1.28416	0.368439
FALSE	High	Master Protein	P11766	Alcohol dehydrogenase class-3 OS=Homo sapiens GN=ADH5 PE=1 SV=4	1.65168e+07	1.90807e+07	3.65676e+07	3.82131e+07	2.06878e+07	6.06404e+07	4.66208e+07	4.5349e+07	2.0609e+07	3.18983e+07	7.71411e+07	7.02834e+07	3.49017e+07	4.80639e+07	3.76698e+07	4.62641e+07	1.57004	0.169127	1.81133	0.188116	1.51207	0.0738005	0.834782	0.585317	0.963078	0.863313
FALSE	High	Master Protein	P49419-2	Isoform 2 of Alpha-aminoadipic semialdehyde dehydrogenase OS=Homo sapiens GN=ALDH7A1	2.03284e+06	7.54932e+06	1.11627e+07	1.63771e+07	7.75791e+06	316385	1.20157e+07	1.13373e+07	2.78221e+07	2.56959e+07	1.76322e+07	2.09177e+07	2.15756e+07	2.72362e+07	5.56858e+07	4.44847e+07	0.846594	0.736492	2.48015	0.0111402	4.01332	0.0158574	1.61818	0.132396	4.74055	0.0121368
FALSE	High	Master Protein	H3BLZ8	Probable ATP-dependent RNA helicase DDX17 OS=Homo sapiens GN=DDX17 PE=1 SV=1	2.79515e+06	3.4843e+06	7.31351e+06	7.64263e+06	3.51692e+06	3.16385e+06	1.1535e+07	5.66863e+06	3.19439e+06	7.26572e+06	#VALUE!	1.84076e+07	#VALUE!	#VALUE!	1.31026e+07	1.76159e+07	1.12474	0.784058	#VALUE!	#VALUE!	#VALUE!	#VALUE!	#VALUE!	#VALUE!	#VALUE!	#VALUE!
FALSE	High	Master Protein	Q9Y617	Phosphoserine aminotransferase OS=Homo sapiens GN=PSAT1 PE=1 SV=2	1.23241e+07	1.07847e+07	2.57898e+07	2.59303e+07	1.13783e+07	2.02135e+07	2.64345e+07	2.72094e+07	1.9235e+07	2.39237e+07	6.24475e+07	5.35493e+07	3.01424e+07	3.04405e+07	2.21106e+07	2.84702e+07	1.13907	0.654542	2.12693	0.116078	1.48557	0.0942794	0.698459	0.312655	1.30419	0.168904
FALSE	High	Master Protein	P12004	Proliferating cell nuclear antigen OS=Homo sapiens GN=PCNA PE=1 SV=1	2.92221e+07	8.29596e+06	5.77383e+07	5.32254e+07	1.65502e+07	5.27308e+07	5.2869e+07	7.36922e+07	#VALUE!	2.8354e+07	6.24475e+07	5.52227e+07	1.58644e+07	2.24298e+07	3.35753e+07	3.91465e+07	1.31896	0.50013	#VALUE!	#VALUE!	0.747675	0.485992	#VALUE!	#VALUE!	0.566865	0.153695
FALSE	High	Master Protein	P48449	Lanosterol synthase OS=Homo sapiens GN=LSS PE=1 SV=1	#VALUE!	6.47085e+06	#VALUE!	#VALUE!	1.24127e+07	1.49404e+07	4.80627e+06	4.30816e+06	1.68307e+07	1.68352e+07	7.71411e+06	1.08772e+07	#VALUE!	1.92255e+07	5.07724e+07	3.2029e+07	#VALUE!	#VALUE!	#VALUE!	#VALUE!	#VALUE!	#VALUE!	#VALUE!	#VALUE!	#VALUE!	#VALUE!
FALSE	High	Master Protein	Q8NBS9	Thioredoxin domain-containing protein 5 OS=Homo sapiens GN=TXNDC5 PE=1 SV=2	6.98789e+07	4.97757e+07	5.77383e+07	5.18607e+07	3.31004e+07	3.33961e+07	6.72878e+07	5.89538e+07	9.61752e+07	7.53154e+07	1.50609e+07	6.94467e+07	6.02847e+07	4.32575e+07	1.47404e+08	1.29895e+08	0.84072	0.391217	1.11666	0.721174	1.66122	0.194719	1.48767	0.350991	1.97595	0.132659
FALSE	High	Master Protein	P21796	Voltage-dependent anion-selective channel protein 1 OS=Homo sapiens GN=VDAC1 PE=1 SV=2	2.15989e+06	#VALUE!	1.03929e+07	7.36968e+06	#VALUE!	#VALUE!	9.13191e+06	884306	#VALUE!	2.03795e+07	#VALUE!	2.67746e+07	3.07769e+06	1.26568e+07	1.47404e+08	1.31675e+08	#VALUE!	#VALUE!	#VALUE!	#VALUE!	#VALUE!	#VALUE!	#VALUE!	#VALUE!	#VALUE!	#VALUE!
FALSE	High	Master Protein	P31947	14-3-3 protein sigma OS=Homo sapiens GN=SFN PE=1 SV=1	1.90579e+07	4.89461e+06	3.15636e+07	2.32008e+07	2.79285e+07	1.84558e+07	3.36439e+07	1.13373e+06	#VALUE!	1.24049e+07	5.14274e+07	3.17949e+07	2.98251e+07	3.36447e+07	2.21106e+07	1.03205e+07	1.03106	0.948261	#VALUE!	#VALUE!	1.2183	0.591643	#VALUE!	#VALUE!	1.1816	0.689272
FALSE	High	Master Protein	P17858	ATP-dependent 6-phosphofructokinase, liver type OS=Homo sapiens GN=PFKL PE=1 SV=6	3.81157e+06	8.13004e+06	7.31351e+06	1.1191e+07	1.13783e+07	3.33961e+06	1.00932e+07	7.25585e+06	2.0609e+07	1.77213e+07	1.28568e+07	1.50607e+07	#VALUE!	9.29235e+06	6.3056e+06	4.44847e+06	1.05323	0.868188	2.1759	0.00745486	#VALUE!	#VALUE!	#VALUE!	#VALUE!	#VALUE!	#VALUE!
FALSE	High	Master Protein	P05198	Eukaryotic translation initiation factor 2 subunit 1 OS=Homo sapiens GN=EIF2S1 PE=1 SV=3	1.39758e+07	1.41031e+07	1.50119e+07	1.91066e+07	1.44814e+07	4.13058e+07	1.97057e+07	1.81396e+07	1.16784e+07	1.94934e+07	4.40806e+07	1.84076e+07	1.4278e+07	2.40319e+07	1.31026e+07	2.3132e+07	1.50541	0.250877	1.50585	0.316795	1.19851	0.360007	0.795906	0.5557	0.796139	0.503719
FALSE	High	Master Protein	O14818	Proteasome subunit alpha type-7 OS=Homo sapiens GN=PSMA7 PE=1 SV=1	1.23241e+07	3.40134e+06	3.84922e+07	3.54836e+07	1.65502e+07	3.25173e+07	3.9892e+07	#VALUE!	#VALUE!	3.36704e+07	1.54282e+07	1.50607e+07	1.52298e+07	3.52468e+07	4.34022e+07	4.98229e+07	#VALUE!	#VALUE!	#VALUE!	#VALUE!	1.602	0.282621	#VALUE!	#VALUE!	#VALUE!	#VALUE!
FALSE	High	Master Protein	Q5T5C7	Serine--tRNA ligase, cytoplasmic OS=Homo sapiens GN=SARS PE=1 SV=1	1.65168e+07	1.41031e+07	1.9631e+07	2.04713e+07	1.44814e+07	8.08538e+06	2.54732e+07	2.60757e+07	2.74786e+07	3.01262e+07	2.57137e+07	4.60189e+07	9.83593e+06	2.40319e+07	1.55593e+07	1.76159e+07	1.04798	0.860417	1.82881	0.0238441	0.947977	0.788284	0.518358	0.0298279	0.904573	0.748784
FALSE	High	Master Protein	P43034	Platelet-activating factor acetylhydrolase IB subunit alpha OS=Homo sapiens GN=PAFAH1B1 PE=1 SV=2	9.78304e+06	1.65919e+07	8.08336e+06	7.64263e+06	1.44814e+07	1.1425e+07	8.17066e+06	9.18318e+06	3.77831e+07	1.50631e+07	4.7754e+07	1.00405e+07	5.71118e+06	1.60213e+07	1.47404e+07	1.12101e+07	1.02754	0.911545	2.62799	0.113444	1.13259	0.66858	0.430972	0.141725	1.10224	0.696088
FALSE	High	Master Protein	O95994	Anterior gradient protein 2 homolog OS=Homo sapiens GN=AGR2 PE=1 SV=1	2.03284e+06	#VALUE!	1.42421e+07	3.95779e+06	2.79285e+06	#VALUE!	1.29769e+07	1.70059e+06	#VALUE!	3.01262e+07	1.43262e+07	2.42645e+07	1.33261e+07	1.45794e+07	5.32291e+07	1.61924e+08	#VALUE!	#VALUE!	#VALUE!	#VALUE!	#VALUE!	#VALUE!	#VALUE!	#VALUE!	#VALUE!	#VALUE!
FALSE	High	Master Protein	Q8TCS8	Polyribonucleotide nucleotidyltransferase 1, mitochondrial OS=Homo sapiens GN=PNPT1 PE=1 SV=2	4.19273e+06	6.9686e+06	1.11627e+07	7.64263e+06	6.51665e+06	2.19711e+06	8.65128e+06	2.72094e+07	1.16784e+07	1.24049e+07	3.67338e+07	8.36707e+06	4.12474e+06	1.07343e+07	2.21106e+07	2.13527e+07	1.48747	0.545672	2.3087	0.19335	1.94623	0.172363	0.842999	0.741248	1.30842	0.642106
FALSE	High	Master Protein	P50851-2	Isoform 2 of Lipopolysaccharide-responsive and beige-like anchor protein OS=Homo sapiens GN=LRBA	5.46326e+06	4.97757e+06	3.61826e+06	#VALUE!	3.93068e+06	6.67923e+06	3.17214e+06	3.06106e+06	1.44263e+07	1.06328e+07	8.08144e+06	5.94062e+06	4.44203e+06	1.92255e+07	#VALUE!	5.69404e+06	#VALUE!	#VALUE!	#VALUE!	#VALUE!	#VALUE!	#VALUE!	#VALUE!	#VALUE!	#VALUE!	#VALUE!
FALSE	High	Master Protein	J3KQ32	Obg-like ATPase 1 OS=Homo sapiens GN=OLA1 PE=1 SV=1	2.79515e+07	3.40134e+07	3.84922e+07	3.41189e+07	3.7238e+07	1.58192e+07	3.89308e+07	4.19479e+07	4.46528e+07	3.98729e+07	3.52645e+07	3.68151e+07	2.25274e+07	2.40319e+07	1.55593e+07	1.76159e+07	0.995243	0.980707	1.16369	0.115541	0.592488	0.00350209	0.509144	0.000546194	0.595319	0.0748299
FALSE	High	Master Protein	P50552	Vasodilator-stimulated phosphoprotein OS=Homo sapiens GN=VASP PE=1 SV=3	2.92221e+07	2.32287e+07	3.38731e+07	3.00246e+07	1.96534e+07	1.40615e+07	4.08533e+07	2.94769e+07	6.18269e+07	1.59491e+07	1.61629e+07	4.68556e+07	2.69695e+07	8.17086e+07	8.1891e+06	4.09259e+07	0.894254	0.641808	1.21011	0.619442	1.35621	0.535199	1.12073	0.833553	1.51658	0.451083
FALSE	High	Master Protein	P36873-2	Isoform Gamma-2 of Serine/threonine-protein phosphatase PP1-gamma catalytic subunit OS=Homo sapiens GN=PPP1CC	3.43042e+06	#VALUE!	2.84842e+06	#VALUE!	#VALUE!	#VALUE!	769003	4.08141e+06	#VALUE!	#VALUE!	#VALUE!	#VALUE!	#VALUE!	#VALUE!	630560	#VALUE!	#VALUE!	#VALUE!	#VALUE!	#VALUE!	#VALUE!	#VALUE!	#VALUE!	#VALUE!	#VALUE!	#VALUE!
FALSE	High	Master Protein	P46459	Vesicle-fusing ATPase OS=Homo sapiens GN=NSF PE=1 SV=3	5.59031e+06	8.13004e+06	9.23812e+06	7.64263e+06	5.5857e+06	9.66731e+06	1.00932e+07	7.0291e+06	2.19829e+07	8.06318e+06	4.40806e+06	1.00405e+07	#VALUE!	5.12681e+06	3.35753e+06	8.00725e+06	1.05798	0.748203	1.45402	0.405041	#VALUE!	#VALUE!	#VALUE!	#VALUE!	#VALUE!	#VALUE!
FALSE	High	Master Protein	Q9Y3I0	tRNA-splicing ligase RtcB homolog OS=Homo sapiens GN=RTCB PE=1 SV=1	6.35262e+06	9.95515e+06	1.27024e+07	4.23074e+06	5.17194e+06	8.52481e+06	1.20157e+07	9.97679e+06	1.71741e+07	2.12655e+07	1.43262e+07	3.09582e+07	#VALUE!	7.20958e+06	4.66778e+06	9.43076e+06	1.07365	0.8048	2.5187	0.0215309	#VALUE!	#VALUE!	#VALUE!	#VALUE!	#VALUE!	#VALUE!
FALSE	High	Master Protein	Q8NE71	ATP-binding cassette sub-family F member 1 OS=Homo sapiens GN=ABCF1 PE=1 SV=2	1.23241e+07	1.49327e+07	9.62304e+06	1.03721e+07	9.72325e+06	9.66731e+06	1.20157e+07	1.11105e+07	2.12959e+07	8.86064e+06	6.97943e+06	5.68961e+06	3.14115e+06	1.40987e+07	5.81426e+06	7.82931e+06	0.899787	0.40284	0.906324	0.779579	0.65359	0.168881	0.721144	0.511641	0.726383	0.271383
FALSE	High	Master Protein	Q9H3U1	Protein unc-45 homolog A OS=Homo sapiens GN=UNC45A PE=1 SV=1	4.95505e+06	7.46636e+06	5.77383e+06	6.1414e+06	6.72353e+06	6.41558e+06	5.76752e+06	5.21514e+06	8.93055e+06	7.44294e+06	#VALUE!	7.78138e+06	349017	1.15353e+06	#VALUE!	3.02496e+06	0.991171	0.934024	#VALUE!	#VALUE!	#VALUE!	#VALUE!	#VALUE!	#VALUE!	#VALUE!	#VALUE!
FALSE	High	Master Protein	O96008	Mitochondrial import receptor subunit TOM40 homolog OS=Homo sapiens GN=TOMM40 PE=1 SV=1	1.14347e+07	2.65471e+07	8.46828e+06	1.28287e+07	7.86135e+06	1.58192e+07	3.41245e+06	4.64828e+06	2.47308e+07	2.03795e+07	1.13875e+07	2.42645e+07	2.63349e+07	4.00532e+07	7.28829e+07	6.4058e+07	0.535458	0.208661	1.36241	0.329908	3.43005	0.0198731	2.51763	0.0333875	6.40582	0.00822186
FALSE	High	Master Protein	K7ELL7	Glucosidase 2 subunit beta OS=Homo sapiens GN=PRKCSH PE=1 SV=1	2.03284e+07	2.15695e+07	8.08336e+06	6.96025e+06	2.79285e+07	5.80038e+07	5.2869e+06	9.40993e+06	3.77831e+07	4.78474e+07	5.14274e+07	3.84885e+07	2.41139e+07	1.60213e+07	5.4048e+07	5.33816e+07	1.76724	0.420036	3.08293	0.00121946	2.59152	0.0763025	0.840603	0.527161	1.46642	0.478535
FALSE	High	Master Protein	P23381	Tryptophan--tRNA ligase, cytoplasmic OS=Homo sapiens GN=WARS PE=1 SV=2	2.03284e+06	1.65919e+07	1.92461e+07	2.32008e+07	6.41321e+06	6.32769e+06	2.30701e+07	2.26745e+07	1.75176e+07	2.12655e+07	1.13875e+07	5.85695e+07	2.06237e+07	1.40987e+07	2.21106e+07	2.66908e+07	0.957654	0.925533	1.78053	0.344436	1.36764	0.330285	0.768105	0.586439	1.42811	0.292792
FALSE	High	Master Protein	P62906	60S ribosomal protein L10a OS=Homo sapiens GN=RPL10A PE=1 SV=2	1.207e+07	1.24439e+07	4.61906e+07	6.96025e+07	2.37909e+07	8.70057e+06	3.70083e+07	3.62792e+06	#VALUE!	6.11384e+07	8.81612e+07	3.01215e+07	3.80746e+07	6.2483e+07	8.1891e+07	1.1744e+08	0.521198	0.332306	#VALUE!	#VALUE!	2.13737	0.117576	#VALUE!	#VALUE!	4.10088	0.0215688
FALSE	High	Master Protein	P53992	Protein transport protein Sec24C OS=Homo sapiens GN=SEC24C PE=1 SV=3	1.27052e+07	1.24439e+07	9.62304e+06	1.0918e+07	7.34416e+06	2.285e+06	1.10544e+07	1.07704e+07	8.93055e+06	1.59491e+07	9.91814e+06	1.33873e+07	6.66305e+06	1.45794e+07	7.77964e+06	9.43076e+06	0.688417	0.151165	1.0546	0.736108	0.841598	0.37577	0.798022	0.346259	1.22251	0.539381
FALSE	High	Master Protein	P05556	Integrin beta-1 OS=Homo sapiens GN=ITGB1 PE=1 SV=2	3.17631e+07	3.4843e+07	1.80913e+07	2.45656e+07	2.68941e+07	2.285e+07	2.69151e+07	7.14247e+07	1.30523e+07	1.94934e+07	2.64484e+06	2.92847e+07	2.34793e+07	2.88383e+07	6.14182e+07	7.11755e+07	1.3553	0.45325	0.590093	0.147614	1.69235	0.177759	2.86794	0.0607378	1.24869	0.596773
FALSE	High	Master Protein	P0CG39	POTE ankyrin domain family member J OS=Homo sapiens GN=POTEJ PE=3 SV=1	#VALUE!	6.05605e+06	2.27104e+07	2.59303e+07	#VALUE!	3.86692e+06	2.30701e+07	7.0291e+06	1.16784e+08	824039	#VALUE!	3.51417e+07	#VALUE!	#VALUE!	9.008e+06	3.55878e+07	#VALUE!	#VALUE!	#VALUE!	#VALUE!	#VALUE!	#VALUE!	#VALUE!	#VALUE!	#VALUE!	#VALUE!
FALSE	High	Master Protein	P32322-3	Isoform 3 of Pyrroline-5-carboxylate reductase 1, mitochondrial OS=Homo sapiens GN=PYCR1	1.77873e+06	#VALUE!	6.54367e+06	1.00992e+07	#VALUE!	#VALUE!	4.66208e+06	#VALUE!	#VALUE!	4.51893e+06	#VALUE!	1.67341e+07	#VALUE!	8.17086e+06	4.91346e+07	5.5161e+07	#VALUE!	#VALUE!	#VALUE!	#VALUE!	#VALUE!	#VALUE!	#VALUE!	#VALUE!	#VALUE!	#VALUE!
FALSE	High	Master Protein	P19224	UDP-glucuronosyltransferase 1-6 OS=Homo sapiens GN=UGT1A6 PE=1 SV=2	4.70094e+06	9.95515e+06	#VALUE!	#VALUE!	6.9304e+06	1.23038e+07	#VALUE!	#VALUE!	9.961e+06	1.06328e+07	#VALUE!	#VALUE!	#VALUE!	3.6849e+06	5.24102e+06	#VALUE!	#VALUE!	#VALUE!	#VALUE!	#VALUE!	#VALUE!	#VALUE!	#VALUE!	#VALUE!	#VALUE!	#VALUE!
FALSE	High	Master Protein	Q969Z0	Protein TBRG4 OS=Homo sapiens GN=TBRG4 PE=1 SV=1	3.93863e+06	9.95515e+06	1.03929e+07	1.22828e+07	2.99973e+06	6.23981e+06	1.05738e+07	9.18318e+06	1.78611e+07	1.15188e+07	8.44878e+06	1.4224e+07	#VALUE!	5.76766e+06	1.55593e+07	2.13527e+07	0.792916	0.471946	1.42339	0.201039	#VALUE!	#VALUE!	#VALUE!	#VALUE!	#VALUE!	#VALUE!
FALSE	High	Master Protein	P28288	ATP-binding cassette sub-family D member 3 OS=Homo sapiens GN=ABCD3 PE=1 SV=1	1.27052e+07	1.90807e+07	1.03929e+07	7.7791e+06	1.24127e+07	1.05462e+07	1.10544e+07	1.2471e+07	2.26699e+07	2.12655e+07	2.20403e+07	1.08772e+07	5.3939e+06	2.24298e+07	4.74968e+07	3.91465e+07	0.930467	0.736629	1.53835	0.118562	2.29127	0.145339	1.48943	0.37163	2.46249	0.118805
FALSE	High	Master Protein	Q7L014	Probable ATP-dependent RNA helicase DDX46 OS=Homo sapiens GN=DDX46 PE=1 SV=2	1.00371e+07	1.57623e+07	8.08336e+06	1.00992e+07	4.86163e+06	2.02135e+07	8.17066e+06	9.75004e+06	1.61437e+07	1.06328e+07	4.04072e+07	7.11201e+06	#VALUE!	7.20958e+06	#VALUE!	3.02496e+06	0.977577	0.949117	1.68923	0.362543	#VALUE!	#VALUE!	#VALUE!	#VALUE!	#VALUE!	#VALUE!
FALSE	High	Master Protein	P31937	3-hydroxyisobutyrate dehydrogenase, mitochondrial OS=Homo sapiens GN=HIBADH PE=1 SV=2	#VALUE!	#VALUE!	1.77064e+06	9.96271e+06	2.27565e+06	#VALUE!	#VALUE!	5.66863e+06	#VALUE!	5.13917e+06	#VALUE!	1.4224e+07	2.47485e+06	3.20426e+06	4.83157e+07	3.91465e+07	#VALUE!	#VALUE!	#VALUE!	#VALUE!	#VALUE!	#VALUE!	#VALUE!	#VALUE!	#VALUE!	#VALUE!
FALSE	High	Master Protein	P11172	Uridine 5'-monophosphate synthase OS=Homo sapiens GN=UMPS PE=1 SV=1	2.03284e+07	2.07399e+07	2.4635e+07	2.18361e+07	1.34471e+07	1.40615e+07	2.49926e+07	2.15408e+07	1.58002e+07	1.68352e+07	#VALUE!	2.0081e+07	#VALUE!	7.69022e+06	4.58589e+06	#VALUE!	0.845814	0.303515	#VALUE!	#VALUE!	#VALUE!	#VALUE!	#VALUE!	#VALUE!	#VALUE!	#VALUE!
FALSE	High	Master Protein	Q86UP2	Kinectin OS=Homo sapiens GN=KTN1 PE=1 SV=1	1.11806e+07	9.12555e+06	6.15875e+06	2.72951e+06	1.34471e+06	2.63654e+06	3.41245e+06	3.28781e+06	4.80876e+06	1.50631e+07	8.08144e+06	1.08772e+07	3.80746e+06	2.56341e+06	1.88349e+07	1.58366e+07	0.365875	0.0506639	1.33006	0.429937	1.40583	0.537308	1.05696	0.909693	3.84238	0.118247
FALSE	High	Master Protein	J3KS54	Protein flightless-1 homolog OS=Homo sapiens GN=FLII PE=1 SV=1	1.52463e+06	#VALUE!	#VALUE!	#VALUE!	#VALUE!	#VALUE!	#VALUE!	#VALUE!	#VALUE!	1.77213e+06	#VALUE!	#VALUE!	#VALUE!	1.40987e+06	#VALUE!	#VALUE!	#VALUE!	#VALUE!	#VALUE!	#VALUE!	#VALUE!	#VALUE!	#VALUE!	#VALUE!	#VALUE!	#VALUE!
FALSE	High	Master Protein	Q9NUJ1	Mycophenolic acid acyl-glucuronide esterase, mitochondrial OS=Homo sapiens GN=ABHD10 PE=1 SV=1	#VALUE!	#VALUE!	6.15875e+06	9.28033e+06	5.99945e+06	9.66731e+06	1.05738e+07	#VALUE!	#VALUE!	1.59491e+07	2.90197e+06	9.20378e+06	4.12474e+06	1.02536e+07	5.81426e+07	4.62641e+07	#VALUE!	#VALUE!	#VALUE!	#VALUE!	#VALUE!	#VALUE!	#VALUE!	#VALUE!	#VALUE!	#VALUE!
FALSE	High	Master Protein	P68400	Casein kinase II subunit alpha OS=Homo sapiens GN=CSNK2A1 PE=1 SV=1	1.77873e+07	1.41031e+07	2.50199e+07	2.18361e+07	1.65502e+07	5.27308e+06	1.68219e+07	2.04071e+07	1.0648e+07	1.59491e+07	1.10202e+07	1.50607e+07	7.61491e+06	1.53804e+07	3.76698e+07	2.3132e+07	0.749904	0.270159	0.668957	0.0549158	1.06414	0.859569	1.59074	0.280069	1.41903	0.423374
FALSE	High	Master Protein	P04259	Keratin, type II cytoskeletal 6B OS=Homo sapiens GN=KRT6B PE=1 SV=5	#VALUE!	#VALUE!	#VALUE!	#VALUE!	#VALUE!	#VALUE!	#VALUE!	#VALUE!	#VALUE!	#VALUE!	#VALUE!	#VALUE!	#VALUE!	#VALUE!	#VALUE!	#VALUE!	#VALUE!	#VALUE!	#VALUE!	#VALUE!	#VALUE!	#VALUE!	#VALUE!	#VALUE!	#VALUE!	#VALUE!
FALSE	High	Master Protein	Q9H9B4	Sideroflexin-1 OS=Homo sapiens GN=SFXN1 PE=1 SV=4	#VALUE!	4.64574e+06	8.8532e+06	7.09673e+06	7.24072e+06	4.13058e+06	4.61402e+06	3.06106e+06	#VALUE!	2.65819e+07	#VALUE!	2.25911e+07	3.17288e+06	3.52468e+07	8.1891e+07	6.58374e+07	#VALUE!	#VALUE!	#VALUE!	#VALUE!	#VALUE!	#VALUE!	#VALUE!	#VALUE!	9.77341	0.0533902
FALSE	High	Master Protein	P02538	Keratin, type II cytoskeletal 6A OS=Homo sapiens GN=KRT6A PE=1 SV=3	#VALUE!	#VALUE!	#VALUE!	#VALUE!	#VALUE!	#VALUE!	#VALUE!	#VALUE!	#VALUE!	#VALUE!	#VALUE!	#VALUE!	1.04705e+07	#VALUE!	#VALUE!	#VALUE!	#VALUE!	#VALUE!	#VALUE!	#VALUE!	#VALUE!	#VALUE!	#VALUE!	#VALUE!	#VALUE!	#VALUE!
FALSE	High	Master Protein	Q14980	Nuclear mitotic apparatus protein 1 OS=Homo sapiens GN=NUMA1 PE=1 SV=2	#VALUE!	#VALUE!	8.46828e+06	2.59303e+06	#VALUE!	#VALUE!	#VALUE!	#VALUE!	#VALUE!	#VALUE!	#VALUE!	1.33873e+07	#VALUE!	#VALUE!	#VALUE!	#VALUE!	#VALUE!	#VALUE!	#VALUE!	#VALUE!	#VALUE!	#VALUE!	#VALUE!	#VALUE!	#VALUE!	#VALUE!
FALSE	High	Master Protein	Q15233	Non-POU domain-containing octamer-binding protein OS=Homo sapiens GN=NONO PE=1 SV=4	5.59031e+06	7.71524e+06	1.38572e+07	1.20098e+07	4.44787e+06	2.54865e+07	4.32564e+06	4.42153e+06	2.47308e+07	1.24049e+07	1.65302e+07	2.0081e+07	#VALUE!	2.88383e+06	2.86618e+06	8.54106e+06	0.987466	0.983237	1.88261	0.0370198	#VALUE!	#VALUE!	#VALUE!	#VALUE!	#VALUE!	#VALUE!
FALSE	High	Master Protein	P30837	Aldehyde dehydrogenase X, mitochondrial OS=Homo sapiens GN=ALDH1B1 PE=1 SV=3	3.81157e+06	8.29596e+06	4.23414e+06	4.36722e+06	4.55131e+06	#VALUE!	5.2869e+06	7.82271e+06	1.85481e+07	7.17712e+06	#VALUE!	1.17139e+07	4.75932e+06	1.08945e+07	3.76698e+07	3.73672e+07	#VALUE!	#VALUE!	#VALUE!	#VALUE!	4.37932	0.0917733	#VALUE!	#VALUE!	#VALUE!	#VALUE!
FALSE	High	Master Protein	Q9BQ52	Zinc phosphodiesterase ELAC protein 2 OS=Homo sapiens GN=ELAC2 PE=1 SV=2	8.13136e+06	1.65919e+07	1.03929e+07	8.05205e+06	1.03439e+07	5.53673e+06	1.24963e+07	9.40993e+06	1.51132e+07	8.86064e+06	#VALUE!	3.84885e+06	5.71118e+06	1.02536e+07	1.14647e+07	7.29549e+06	0.875339	0.606974	#VALUE!	#VALUE!	0.804412	0.413686	#VALUE!	#VALUE!	0.918972	0.710389
FALSE	High	Master Protein	P17980	26S protease regulatory subunit 6A OS=Homo sapiens GN=PSMC3 PE=1 SV=3	2.03284e+07	2.32287e+07	1.92461e+07	1.77418e+07	9.51637e+06	7.11865e+06	1.97057e+07	1.70059e+07	1.68307e+07	2.12655e+07	#VALUE!	2.0081e+07	5.07661e+06	9.9332e+06	1.71971e+07	1.95733e+07	0.662321	0.0782523	#VALUE!	#VALUE!	0.642873	0.0874501	#VALUE!	#VALUE!	0.970637	0.93311
FALSE	High	Master Protein	Q12768	WASH complex subunit strumpellin OS=Homo sapiens GN=KIAA0196 PE=1 SV=1	1.77873e+07	6.88564e+06	3.34882e+06	1.77418e+06	5.17194e+06	6.50346e+06	2.25895e+06	3.06106e+06	2.64482e+07	8.24039e+06	5.51008e+06	6.35897e+06	3.17288e+06	1.40987e+07	3.52131e+06	4.27053e+06	0.570393	0.424602	1.56255	0.520456	0.841169	0.799654	0.538332	0.375759	1.47472	0.497647
FALSE	High	Master Protein	P51610	Host cell factor 1 OS=Homo sapiens GN=HCFC1 PE=1 SV=2	#VALUE!	3.23542e+06	6.92859e+06	5.04959e+06	3.7238e+06	1.40615e+06	4.18145e+06	906981	4.12179e+06	7.97457e+06	2.79177e+06	6.60999e+06	1.6499e+07	7.20958e+06	2.7024e+07	1.47689e+07	#VALUE!	#VALUE!	#VALUE!	#VALUE!	#VALUE!	#VALUE!	3.04685	0.0412252	6.41016	0.0160192
FALSE	High	Master Protein	P61289-2	Isoform 2 of Proteasome activator complex subunit 3 OS=Homo sapiens GN=PSME3	1.90579e+07	7.3834e+06	3.34882e+07	3.13894e+07	2.17222e+07	2.54865e+06	4.32564e+07	1.92733e+07	#VALUE!	1.3291e+07	9.18346e+06	2.42645e+07	3.04596e+07	3.36447e+07	1.14647e+08	5.33816e+07	0.950522	0.916379	#VALUE!	#VALUE!	2.54201	0.136054	#VALUE!	#VALUE!	2.67433	0.138173
FALSE	High	Master Protein	Q16181	Septin-7 OS=Homo sapiens GN=SEPT7 PE=1 SV=2	9.02072e+06	1.24439e+07	1.88612e+07	2.04713e+07	1.03439e+07	2.10923e+07	2.4512e+07	2.38082e+07	1.51132e+07	1.77213e+07	2.79177e+07	3.51417e+07	1.11051e+07	7.69022e+06	1.39215e+07	2.66908e+07	1.31184	0.306899	1.57728	0.152798	0.977144	0.946267	0.619513	0.192865	0.744863	0.373239
FALSE	High	Master Protein	Q13347	Eukaryotic translation initiation factor 3 subunit I OS=Homo sapiens GN=EIF3I PE=1 SV=1	1.10536e+07	1.24439e+07	1.88612e+07	1.63771e+07	1.55158e+07	1.23038e+07	1.77832e+07	1.13373e+07	#VALUE!	1.68352e+07	1.32242e+07	1.67341e+07	1.14224e+07	2.24298e+07	9.008e+06	9.96457e+06	0.969429	0.853272	#VALUE!	#VALUE!	0.899363	0.69514	#VALUE!	#VALUE!	0.927725	0.775533
FALSE	High	Master Protein	O60568	Procollagen-lysine,2-oxoglutarate 5-dioxygenase 3 OS=Homo sapiens GN=PLOD3 PE=1 SV=1	4.19273e+06	3.31838e+06	4.61906e+06	3.68484e+06	7.13728e+06	1.84558e+07	2.69151e+06	4.5349e+06	7.55662e+06	5.93663e+06	2.46117e+07	6.77733e+06	#VALUE!	3.52468e+06	2.21106e+07	1.77939e+07	2.07521	0.276031	2.83795	0.156307	#VALUE!	#VALUE!	#VALUE!	#VALUE!	#VALUE!	#VALUE!
FALSE	High	Master Protein	B3KS98	Eukaryotic translation initiation factor 3 subunit H OS=Homo sapiens GN=EIF3S3 PE=1 SV=1	9.78304e+06	1.32735e+07	2.50199e+07	9.55328e+06	4.34443e+06	8.78846e+06	1.39382e+07	1.2471e+07	7.21314e+06	1.24049e+07	2.31423e+07	2.09177e+07	1.26915e+07	1.07343e+07	2.21106e+06	1.77939e+07	0.686139	0.325301	1.10495	0.780904	0.753616	0.493888	0.682036	0.344066	1.09834	0.810829
FALSE	High	Master Protein	P09429	High mobility group protein B1 OS=Homo sapiens GN=HMGB1 PE=1 SV=3	2.414e+07	8.213e+06	7.31351e+07	3.95779e+07	2.17222e+07	1.66981e+07	5.2869e+07	8.61632e+06	1.23654e+07	3.27844e+07	3.56318e+07	3.26316e+07	1.872e+07	3.52468e+07	1.06458e+08	1.03205e+08	0.68869	0.529047	0.781804	0.613568	1.81731	0.308187	2.32451	0.159053	2.63879	0.148706
FALSE	High	Master Protein	P26440	Isovaleryl-CoA dehydrogenase, mitochondrial OS=Homo sapiens GN=IVD PE=1 SV=1	8.13136e+06	5.14349e+06	9.62304e+06	9.41681e+06	9.20606e+06	#VALUE!	4.80627e+06	1.03169e+07	1.30523e+07	1.4177e+07	#VALUE!	1.92443e+07	1.61817e+07	2.08277e+07	7.37019e+07	4.44847e+07	#VALUE!	#VALUE!	#VALUE!	#VALUE!	4.80264	0.0591704	#VALUE!	#VALUE!	#VALUE!	#VALUE!
FALSE	High	Master Protein	Q9NUB1	Acetyl-coenzyme A synthetase 2-like, mitochondrial OS=Homo sapiens GN=ACSS1 PE=1 SV=2	3.68452e+07	2.32287e+06	2.11707e+06	3.95779e+06	2.48253e+06	1.40615e+07	4.18145e+06	7.0291e+06	2.02655e+07	2.30377e+07	1.17548e+07	1.17139e+07	4.75932e+06	2.08277e+07	3.11186e+07	3.38084e+07	0.613458	0.640542	1.47585	0.571992	2.00062	0.333648	1.35557	0.441166	3.26122	0.0679252
FALSE	High	Master Protein	P62917	60S ribosomal protein L8 OS=Homo sapiens GN=RPL8 PE=1 SV=2	1.27052e+07	1.49327e+07	2.61747e+07	3.54836e+07	1.34471e+07	1.49404e+08	2.21088e+07	2.72094e+07	#VALUE!	8.15179e+07	2.13056e+08	2.67746e+07	6.98033e+07	1.23364e+08	4.83157e+07	4.62641e+07	2.37601	0.383463	#VALUE!	#VALUE!	3.22239	0.0379557	#VALUE!	#VALUE!	1.35622	0.626961
FALSE	High	Master Protein	P07737	Profilin-1 OS=Homo sapiens GN=PFN1 PE=1 SV=2	3.43042e+07	9.12555e+06	2.07858e+08	1.91066e+08	9.20606e+07	2.81231e+07	1.68219e+08	1.36047e+07	5.83921e+06	1.06328e+08	2.6081e+08	3.4305e+07	5.3939e+07	1.76234e+08	4.09455e+07	1.1566e+08	0.68273	0.595341	0.920717	0.913041	0.874367	0.825511	0.949658	0.939704	1.28069	0.668245
FALSE	High	Master Protein	Q96G03	Phosphoglucomutase-2 OS=Homo sapiens GN=PGM2 PE=1 SV=4	4.31978e+06	1.49327e+07	1.19326e+07	8.05205e+06	1.34471e+07	1.49404e+07	1.20157e+07	3.96804e+06	2.85091e+07	2.12655e+07	2.09383e+07	1.00405e+07	6.02847e+06	1.76234e+07	2.04727e+07	1.76159e+07	1.13085	0.716089	2.05809	0.0585632	1.57352	0.204402	0.764557	0.376511	1.39146	0.323199
FALSE	High	Master Protein	O00148	ATP-dependent RNA helicase DDX39A OS=Homo sapiens GN=DDX39A PE=1 SV=2	7.62315e+06	8.29596e+06	7.31351e+06	7.09673e+06	2.06878e+06	6.67923e+06	5.2869e+06	7.36922e+06	1.20219e+07	9.7467e+06	#VALUE!	1.25506e+07	#VALUE!	#VALUE!	2.53862e+06	#VALUE!	0.705723	0.113598	#VALUE!	#VALUE!	#VALUE!	#VALUE!	#VALUE!	#VALUE!	#VALUE!	#VALUE!
FALSE	High	Master Protein	Q9Y5L0	Transportin-3 OS=Homo sapiens GN=TNPO3 PE=1 SV=3	4.06568e+06	8.29596e+06	4.61906e+06	5.32254e+06	5.68914e+06	5.44884e+06	3.94114e+06	6.00875e+06	9.961e+06	6.46827e+06	4.40806e+06	5.52227e+06	#VALUE!	3.20426e+06	#VALUE!	#VALUE!	0.945507	0.781622	1.18187	0.531001	#VALUE!	#VALUE!	#VALUE!	#VALUE!	#VALUE!	#VALUE!
FALSE	High	Master Protein	Q7L0Y3	Mitochondrial ribonuclease P protein 1 OS=Homo sapiens GN=TRMT10C PE=1 SV=2	4.70094e+06	6.22197e+06	9.62304e+06	8.59796e+06	2.58597e+06	9.66731e+06	1.20157e+07	1.13373e+07	4.80876e+06	7.79736e+06	5.87741e+06	1.33873e+07	7.9322e+06	5.12681e+06	3.43942e+07	4.27053e+07	1.22174	0.531535	1.09357	0.768411	3.09356	0.158786	2.82887	0.180104	2.5321	0.20772
FALSE	High	Master Protein	P48147	Prolyl endopeptidase OS=Homo sapiens GN=PREP PE=1 SV=2	3.68452e+06	1.07847e+07	9.23812e+06	1.25557e+07	1.13783e+07	4.92154e+06	1.10544e+07	1.2471e+07	1.64872e+07	1.15188e+07	#VALUE!	1.17139e+07	#VALUE!	1.32977e+07	5.81426e+06	6.04992e+06	1.09823	0.740421	#VALUE!	#VALUE!	#VALUE!	#VALUE!	#VALUE!	#VALUE!	#VALUE!	#VALUE!
FALSE	High	Master Protein	Q05193	Dynamin-1 OS=Homo sapiens GN=DNM1 PE=1 SV=2	3.93863e+06	3.8991e+06	6.15875e+06	5.18607e+06	2.17222e+07	9.66731e+06	8.17066e+06	5.66863e+06	1.30523e+07	2.7468e+07	#VALUE!	9.20378e+06	#VALUE!	1.34579e+06	1.47404e+06	#VALUE!	2.35781	0.121277	#VALUE!	#VALUE!	#VALUE!	#VALUE!	#VALUE!	#VALUE!	#VALUE!	#VALUE!
FALSE	High	Master Protein	B4DLN1	39S ribosomal protein L12, mitochondrial OS=Homo sapiens GN=MRPL12 PE=1 SV=1	#VALUE!	#VALUE!	8.08336e+06	6.1414e+06	3.62036e+06	#VALUE!	4.3737e+06	#VALUE!	#VALUE!	1.4177e+07	3.67338e+07	6.02429e+06	1.58644e+06	2.72362e+07	4.58589e+07	4.44847e+07	#VALUE!	#VALUE!	#VALUE!	#VALUE!	#VALUE!	#VALUE!	#VALUE!	#VALUE!	#VALUE!	#VALUE!
FALSE	High	Master Protein	P62241	40S ribosomal protein S8 OS=Homo sapiens GN=RPS8 PE=1 SV=2	2.414e+07	3.73318e+07	6.54367e+07	6.6873e+07	6.9304e+07	7.38231e+07	7.69003e+07	2.4942e+06	#VALUE!	1.06328e+08	6.97943e+07	2.17544e+07	4.75932e+07	1.76234e+08	9.008e+07	9.43076e+07	1.14831	0.740231	#VALUE!	#VALUE!	2.10657	0.112896	#VALUE!	#VALUE!	1.8345	0.199841
FALSE	High	Master Protein	Q16401	26S proteasome non-ATPase regulatory subunit 5 OS=Homo sapiens GN=PSMD5 PE=1 SV=3	1.10536e+07	1.16143e+07	1.9631e+07	1.31016e+07	8.48199e+06	3.07596e+06	2.16282e+07	2.4942e+07	2.0609e+07	1.4177e+07	#VALUE!	2.76113e+07	3.80746e+06	8.97192e+06	8.1072e+06	1.61924e+07	1.04923	0.906695	#VALUE!	#VALUE!	0.66929	0.207218	#VALUE!	#VALUE!	0.637884	0.400367
FALSE	High	Master Protein	E7EVA0	Microtubule-associated protein OS=Homo sapiens GN=MAP4 PE=1 SV=1	4.70094e+06	9.12555e+06	4.61906e+06	2.04713e+06	6.41321e+06	5.7125e+07	3.9892e+06	3.7413e+06	3.77831e+07	1.59491e+07	3.67338e+07	2.59379e+06	2.91905e+07	1.60213e+07	3.35753e+06	3.38084e+06	3.47776	0.373304	4.54113	0.0809135	2.53506	0.261265	0.558244	0.366616	0.728934	0.750324
FALSE	High	Master Protein	Q14651	Plastin-1 OS=Homo sapiens GN=PLS1 PE=1 SV=2	4.70094e+06	9.95515e+06	8.08336e+06	1.63771e+07	5.89601e+06	7.64596e+06	1.05738e+07	1.92733e+07	2.02655e+07	6.37966e+06	8.81612e+06	2.25911e+07	7.61491e+06	8.97192e+06	7.61586e+06	9.96457e+06	1.10923	0.790863	1.48409	0.356129	0.873474	0.640759	0.588559	0.194728	0.787462	0.474776
FALSE	High	Master Protein	Q9NZN4	EH domain-containing protein 2 OS=Homo sapiens GN=EHD2 PE=1 SV=2	8.51251e+06	9.95515e+06	8.46828e+06	7.50615e+06	7.4476e+06	1.05462e+07	1.10544e+07	1.13373e+07	8.58707e+06	#VALUE!	#VALUE!	2.92847e+06	#VALUE!	#VALUE!	#VALUE!	#VALUE!	1.17256	0.199283	#VALUE!	#VALUE!	#VALUE!	#VALUE!	#VALUE!	#VALUE!	#VALUE!	#VALUE!
FALSE	High	Master Protein	P06493	Cyclin-dependent kinase 1 OS=Homo sapiens GN=CDK1 PE=1 SV=3	1.00371e+07	4.89461e+06	1.69366e+07	1.63771e+07	1.44814e+07	8.61269e+06	4.22952e+07	7.48259e+06	#VALUE!	5.93663e+06	#VALUE!	7.61403e+06	#VALUE!	#VALUE!	#VALUE!	#VALUE!	1.51044	0.503607	#VALUE!	#VALUE!	#VALUE!	#VALUE!	#VALUE!	#VALUE!	#VALUE!	#VALUE!
FALSE	High	Master Protein	P42166	Lamina-associated polypeptide 2, isoform alpha OS=Homo sapiens GN=TMPO PE=1 SV=2	9.40188e+06	#VALUE!	6.54367e+06	7.36968e+06	2.17222e+06	6.94288e+06	2.11476e+07	3.40118e+06	2.12959e+06	4.96196e+06	#VALUE!	7.53036e+06	2.12583e+06	1.57009e+06	1.8016e+06	1.4413e+07	#VALUE!	#VALUE!	#VALUE!	#VALUE!	#VALUE!	#VALUE!	#VALUE!	#VALUE!	0.591452	0.546327
FALSE	High	Master Protein	P43121	Cell surface glycoprotein MUC18 OS=Homo sapiens GN=MCAM PE=1 SV=2	1.77873e+07	9.12555e+06	7.69843e+06	4.91312e+06	1.13783e+07	7.20654e+06	4.46983e+06	7.59596e+06	1.58002e+07	1.3291e+07	1.61629e+07	8.36707e+06	1.99891e+07	1.57009e+07	2.21106e+07	1.35234e+07	0.775485	0.503613	1.35666	0.32761	1.80455	0.0578999	1.33015	0.147002	2.327	0.00567476
FALSE	High	Master Protein	P45880-1	Isoform 1 of Voltage-dependent anion-selective channel protein 2 OS=Homo sapiens GN=VDAC2	3.81157e+06	4.81165e+06	1.61667e+07	1.36475e+07	3.82724e+06	5.44884e+06	5.2869e+06	#VALUE!	#VALUE!	2.56959e+07	3.45298e+07	5.85695e+07	1.23742e+07	2.24298e+07	1.96538e+08	1.58366e+08	#VALUE!	#VALUE!	#VALUE!	#VALUE!	10.1387	0.110932	#VALUE!	#VALUE!	#VALUE!	#VALUE!
FALSE	High	Master Protein	P56537	Eukaryotic translation initiation factor 6 OS=Homo sapiens GN=EIF6 PE=1 SV=1	1.77873e+07	9.12555e+06	3.00239e+07	2.45656e+07	2.17222e+07	2.54865e+07	3.70083e+07	1.47384e+06	#VALUE!	4.25311e+07	8.81612e+07	1.50607e+07	5.07661e+06	4.16554e+07	2.12916e+07	3.73672e+07	1.05139	0.907781	#VALUE!	#VALUE!	1.2931	0.5518	#VALUE!	#VALUE!	1.2299	0.674115
FALSE	High	Master Protein	Q9HAW9	UDP-glucuronosyltransferase 1-8 OS=Homo sapiens GN=UGT1A8 PE=1 SV=1	#VALUE!	#VALUE!	#VALUE!	#VALUE!	#VALUE!	#VALUE!	#VALUE!	#VALUE!	#VALUE!	#VALUE!	#VALUE!	#VALUE!	#VALUE!	2.56341e+06	#VALUE!	#VALUE!	#VALUE!	#VALUE!	#VALUE!	#VALUE!	#VALUE!	#VALUE!	#VALUE!	#VALUE!	#VALUE!	#VALUE!
FALSE	High	Master Protein	P52788	Spermine synthase OS=Homo sapiens GN=SMS PE=1 SV=2	8.25841e+06	6.71973e+06	1.34723e+07	1.63771e+07	1.13783e+07	1.84558e+07	1.24963e+07	1.92733e+07	6.52617e+06	4.51893e+06	2.68157e+07	1.92443e+07	1.11051e+07	1.29772e+07	4.09455e+06	9.25282e+06	1.37424	0.214614	1.27389	0.613154	0.834972	0.55403	0.655453	0.416284	0.607589	0.0727522
FALSE	High	Master Protein	P23284	Peptidyl-prolyl cis-trans isomerase B OS=Homo sapiens GN=PPIB PE=1 SV=2	1.14347e+07	1.07847e+07	8.08336e+07	7.91558e+07	4.86163e+07	3.51538e+07	9.13191e+07	9.18318e+06	#VALUE!	1.06328e+08	1.21222e+08	2.25911e+07	4.12474e+07	1.05741e+08	1.71971e+08	3.2029e+08	1.01133	0.984968	#VALUE!	#VALUE!	3.50833	0.119672	#VALUE!	#VALUE!	3.46904	0.11717
FALSE	High	Master Protein	P23246	Splicing factor, proline- and glutamine-rich OS=Homo sapiens GN=SFPQ PE=1 SV=2	1.11806e+07	2.15695e+07	1.4627e+07	3.54836e+07	1.75846e+07	3.86692e+07	3.26826e+06	1.36047e+07	5.49572e+07	2.92401e+07	3.59992e+07	4.35088e+07	5.07661e+06	3.04405e+07	1.63782e+07	5.69404e+07	0.882526	0.799715	1.97567	0.0393033	1.31348	0.619568	0.664827	0.313474	1.48831	0.530985
FALSE	High	Master Protein	P17655	Calpain-2 catalytic subunit OS=Homo sapiens GN=CAPN2 PE=1 SV=6	1.65168e+07	7.05156e+06	1.0008e+07	1.07816e+07	8.37855e+06	6.15192e+06	1.24963e+07	1.36047e+07	2.85091e+07	#VALUE!	1.83669e+06	1.67341e+07	#VALUE!	5.92788e+06	1.55593e+07	1.77939e+07	0.915992	0.736172	#VALUE!	#VALUE!	#VALUE!	#VALUE!	#VALUE!	#VALUE!	#VALUE!	#VALUE!
FALSE	High	Master Protein	P55209	Nucleosome assembly protein 1-like 1 OS=Homo sapiens GN=NAP1L1 PE=1 SV=1	8.38546e+07	9.95515e+07	6.15875e+07	5.73197e+07	4.86163e+07	4.04269e+07	5.2869e+07	9.06981e+07	4.46528e+07	4.07589e+07	3.63665e+07	4.60189e+07	2.12583e+07	2.56341e+07	1.71971e+07	1.28116e+07	0.769434	0.286588	0.555044	0.0159392	0.254375	0.00152418	0.458298	0.000634049	0.330601	0.0146837
FALSE	High	Master Protein	Q9UDY2-7	Isoform 7 of Tight junction protein ZO-2 OS=Homo sapiens GN=TJP2	2.03284e+07	1.65919e+07	1.11627e+07	1.50123e+07	1.96534e+07	7.82173e+06	1.29769e+07	1.2471e+07	2.16394e+07	1.94934e+07	1.10202e+07	1.84076e+07	4.75932e+06	9.61277e+06	5.81426e+06	#VALUE!	0.838779	0.441655	1.11832	0.555155	#VALUE!	#VALUE!	#VALUE!	#VALUE!	#VALUE!	#VALUE!
FALSE	High	Master Protein	O43175	D-3-phosphoglycerate dehydrogenase OS=Homo sapiens GN=PHGDH PE=1 SV=4	7.11494e+06	2.73767e+08	1.34723e+07	1.63771e+07	1.96534e+07	2.10923e+07	1.44188e+07	1.92733e+07	4.12179e+07	2.65819e+07	4.40806e+07	4.09986e+07	4.12474e+06	5.76766e+06	5.97804e+06	2.13527e+07	0.239557	0.401236	0.491999	0.568954	0.119792	0.336842	0.243481	0.00216916	0.500056	0.0731792
FALSE	High	Master Protein	P62333	26S protease regulatory subunit 10B OS=Homo sapiens GN=PSMC6 PE=1 SV=1	1.77873e+07	9.12555e+06	1.53969e+07	1.77418e+07	1.03439e+07	5.80038e+06	1.68219e+07	1.92733e+07	1.0648e+07	1.4177e+07	6.24475e+06	3.01215e+07	3.80746e+06	1.05741e+07	1.71971e+07	1.60145e+07	0.869911	0.61498	1.01898	0.960983	0.792537	0.429376	0.777777	0.59354	0.911055	0.797514
FALSE	High	Master Protein	P38919	Eukaryotic initiation factor 4A-III OS=Homo sapiens GN=EIF4A3 PE=1 SV=4	1.16888e+07	1.24439e+07	9.62304e+06	8.18853e+06	1.55158e+07	2.54865e+07	7.69003e+06	9.06981e+06	1.40828e+07	1.68352e+07	1.72649e+07	9.20378e+06	6.98033e+06	1.36181e+07	2.45673e+06	1.1566e+07	1.37712	0.379819	1.36816	0.114555	0.825408	0.518714	0.603296	0.116335	0.599374	0.269885
FALSE	High	Master Protein	Q13162	Peroxiredoxin-4 OS=Homo sapiens GN=PRDX4 PE=1 SV=1	7.36904e+06	2.65471e+06	1.84762e+07	1.91066e+07	7.55104e+06	#VALUE!	1.92251e+07	#VALUE!	#VALUE!	7.35433e+06	#VALUE!	9.20378e+06	#VALUE!	1.40987e+07	1.06458e+08	9.07488e+07	#VALUE!	#VALUE!	#VALUE!	#VALUE!	#VALUE!	#VALUE!	#VALUE!	#VALUE!	#VALUE!	#VALUE!
FALSE	High	Master Protein	Q13724	Mannosyl-oligosaccharide glucosidase OS=Homo sapiens GN=MOGS PE=1 SV=5	1.27052e+07	1.82511e+07	1.23175e+07	1.17369e+07	1.34471e+07	3.77904e+06	1.44188e+07	1.2471e+07	5.49572e+07	3.45565e+07	1.46935e+07	7.19568e+06	1.07878e+07	1.92255e+07	2.21106e+07	3.55878e+07	0.80195	0.380577	2.02511	0.240661	1.59445	0.178439	0.787337	0.636219	1.98821	0.10445
FALSE	High	Master Protein	P25786-2	Isoform Long of Proteasome subunit alpha type-1 OS=Homo sapiens GN=PSMA1	#VALUE!	#VALUE!	4.23414e+07	3.95779e+07	6.72353e+06	5.18519e+07	4.51789e+07	1.47384e+07	#VALUE!	1.3291e+07	4.04072e+07	4.01619e+07	#VALUE!	2.72362e+07	3.27564e+07	5.69404e+07	#VALUE!	#VALUE!	#VALUE!	#VALUE!	#VALUE!	#VALUE!	#VALUE!	#VALUE!	#VALUE!	#VALUE!
FALSE	High	Master Protein	P07339	Cathepsin D OS=Homo sapiens GN=CTSD PE=1 SV=1	2.54105e+07	1.82511e+07	2.88691e+07	2.59303e+07	3.31004e+07	3.07596e+07	3.55664e+07	1.00902e+07	#VALUE!	1.4177e+07	1.68976e+07	2.34278e+07	5.07661e+06	1.2016e+07	1.55593e+07	1.12101e+07	1.11228	0.674567	#VALUE!	#VALUE!	0.445476	0.00479845	#VALUE!	#VALUE!	0.400506	0.0390089
FALSE	High	Master Protein	O15371	Eukaryotic translation initiation factor 3 subunit D OS=Homo sapiens GN=EIF3D PE=1 SV=1	8.63957e+06	2.57175e+07	1.73215e+07	2.18361e+07	1.75846e+07	3.25173e+06	1.73026e+07	1.81396e+07	4.46528e+07	2.21516e+07	5.87741e+06	1.92443e+07	2.22102e+07	2.56341e+07	6.38749e+06	6.93961e+06	0.765542	0.434749	1.25045	0.621394	0.832098	0.637956	0.665441	0.448765	1.08694	0.849952
FALSE	High	Master Protein	Q9NTJ3	Structural maintenance of chromosomes protein 4 OS=Homo sapiens GN=SMC4 PE=1 SV=2	1.39758e+07	3.98206e+06	1.27024e+06	5.04959e+06	4.03412e+06	2.98808e+07	4.51789e+06	2.4942e+06	2.81656e+06	#VALUE!	#VALUE!	#VALUE!	#VALUE!	1.92255e+06	#VALUE!	#VALUE!	1.68579	0.580005	#VALUE!	#VALUE!	#VALUE!	#VALUE!	#VALUE!	#VALUE!	#VALUE!	#VALUE!
FALSE	High	Master Protein	Q07065	Cytoskeleton-associated protein 4 OS=Homo sapiens GN=CKAP4 PE=1 SV=2	#VALUE!	#VALUE!	1.23175e+06	1.50123e+06	#VALUE!	#VALUE!	#VALUE!	#VALUE!	4.12179e+06	1.86073e+06	#VALUE!	3.93252e+06	#VALUE!	#VALUE!	1.8016e+07	1.7438e+07	#VALUE!	#VALUE!	#VALUE!	#VALUE!	#VALUE!	#VALUE!	#VALUE!	#VALUE!	#VALUE!	#VALUE!
FALSE	High	Master Protein	Q9HB71	Calcyclin-binding protein OS=Homo sapiens GN=CACYBP PE=1 SV=2	7.11494e+06	9.95515e+06	6.92859e+07	5.32254e+07	2.68941e+07	8.78846e+06	5.2869e+07	9.06981e+06	#VALUE!	1.68352e+07	#VALUE!	2.92847e+07	2.15756e+07	2.56341e+07	2.86618e+07	2.84702e+07	0.699386	0.595631	#VALUE!	#VALUE!	0.747533	0.594257	#VALUE!	#VALUE!	1.06884	0.878366
FALSE	High	Master Protein	P48047	ATP synthase subunit O, mitochondrial OS=Homo sapiens GN=ATP5O PE=1 SV=1	#VALUE!	#VALUE!	1.23175e+07	1.13275e+07	#VALUE!	#VALUE!	1.58607e+07	#VALUE!	#VALUE!	#VALUE!	8.81612e+06	6.44264e+06	#VALUE!	#VALUE!	8.1891e+07	1.19219e+08	#VALUE!	#VALUE!	#VALUE!	#VALUE!	#VALUE!	#VALUE!	#VALUE!	#VALUE!	#VALUE!	#VALUE!
FALSE	High	Master Protein	O00469-2	Isoform 2 of Procollagen-lysine,2-oxoglutarate 5-dioxygenase 2 OS=Homo sapiens GN=PLOD2	5.20915e+06	4.81165e+06	1.50119e+06	832500	2.27565e+07	2.72442e+07	1.20157e+07	1.58722e+07	1.30523e+07	9.7467e+06	1.50609e+07	1.00405e+07	5.07661e+06	8.01065e+06	2.86618e+07	1.70821e+07	6.30447	0.00384622	3.87716	0.00193184	4.76193	0.0759224	1.2282	0.634373	0.755325	0.478766
FALSE	High	Master Protein	P32969	60S ribosomal protein L9 OS=Homo sapiens GN=RPL9 PE=1 SV=1	1.90579e+07	7.3834e+06	4.61906e+07	3.95779e+07	3.10317e+07	5.80038e+07	4.80627e+07	#VALUE!	#VALUE!	7.97457e+07	4.40806e+07	5.4386e+06	2.88732e+07	1.02536e+08	7.12451e+07	8.36312e+07	#VALUE!	#VALUE!	#VALUE!	#VALUE!	2.55135	0.052232	#VALUE!	#VALUE!	#VALUE!	#VALUE!
FALSE	High	Master Protein	Q15008-4	Isoform 4 of 26S proteasome non-ATPase regulatory subunit 6 OS=Homo sapiens GN=PSMD6	1.77873e+07	8.13004e+06	1.57818e+07	1.35111e+07	2.37909e+07	5.88827e+06	1.97057e+07	2.04071e+07	1.64872e+07	2.12655e+07	1.24895e+07	2.92847e+07	5.3939e+06	1.76234e+07	1.71971e+07	2.49114e+07	1.26411	0.445927	1.44044	0.195056	1.1796	0.605015	0.818915	0.531005	0.933142	0.843315
FALSE	High	Master Protein	P62191	26S protease regulatory subunit 4 OS=Homo sapiens GN=PSMC1 PE=1 SV=1	1.18159e+07	2.48879e+07	2.34802e+07	1.91066e+07	1.8619e+07	9.66731e+06	2.35507e+07	2.04071e+07	3.77831e+07	1.59491e+07	8.81612e+06	2.25911e+07	6.02847e+06	1.21762e+07	9.82691e+06	1.95733e+07	0.911131	0.688388	1.07377	0.83781	0.600385	0.101327	0.559139	0.217067	0.658944	0.185924
FALSE	High	Master Protein	P62753	40S ribosomal protein S6 OS=Homo sapiens GN=RPS6 PE=1 SV=1	9.65599e+06	3.0695e+07	3.84922e+07	5.73197e+07	4.96507e+07	1.75769e+08	3.65276e+07	1.58722e+07	6.86966e+06	8.06318e+07	9.5508e+07	3.76518e+07	5.3939e+07	1.92255e+08	7.86153e+07	6.93961e+07	2.04035	0.380679	1.62057	0.384322	2.8951	0.0995927	1.78648	0.29202	1.41893	0.566747
FALSE	High	Master Protein	P14550	Alcohol dehydrogenase [NADP(+)] OS=Homo sapiens GN=AKR1A1 PE=1 SV=3	4.57389e+06	2.98654e+06	1.73215e+07	1.22828e+07	9.51637e+06	755807	1.77832e+07	1.81396e+07	1.20219e+07	2.7468e+07	1.87343e+07	3.93252e+07	1.39607e+07	2.56341e+07	8.1891e+06	1.7438e+07	1.24298	0.685554	2.62479	0.0678294	1.75494	0.206974	0.668603	0.288111	1.41188	0.420107
FALSE	High	Master Protein	O14745	Na(+)/H(+) exchange regulatory cofactor NHE-RF1 OS=Homo sapiens GN=SLC9A3R1 PE=1 SV=4	6.73378e+06	1.41031e+07	1.57818e+07	1.21463e+07	8.48199e+06	1.31827e+07	2.8357e+07	1.70059e+07	2.9196e+07	1.59491e+07	1.72649e+07	2.8448e+07	1.23742e+07	#VALUE!	5.24102e+07	3.38084e+07	1.3745	0.366428	1.86318	0.0407007	#VALUE!	#VALUE!	#VALUE!	#VALUE!	#VALUE!	#VALUE!
FALSE	High	Master Protein	P10155	60 kDa SS-A/Ro ribonucleoprotein OS=Homo sapiens GN=TROVE2 PE=1 SV=2	1.10536e+07	6.22197e+06	1.03929e+07	6.82377e+06	2.58597e+06	5.18519e+06	9.61254e+06	1.13373e+07	3.26309e+07	1.24049e+07	1.06528e+07	2.59379e+07	8.88406e+06	2.40319e+07	4.66778e+07	3.2029e+07	0.83268	0.561944	2.36652	0.0741087	3.23618	0.0521311	1.36748	0.460415	3.88646	0.043661
FALSE	High	Master Protein	O95347	Structural maintenance of chromosomes protein 2 OS=Homo sapiens GN=SMC2 PE=1 SV=2	7.11494e+06	1.16143e+07	9.23812e+06	5.04959e+07	1.13783e+07	7.11865e+06	7.2094e+06	5.32851e+06	1.37393e+07	8.77203e+06	4.04072e+06	4.01619e+06	2.98251e+06	4.64617e+06	#VALUE!	#VALUE!	0.395533	0.298269	0.389587	0.301416	#VALUE!	#VALUE!	#VALUE!	#VALUE!	#VALUE!	#VALUE!
FALSE	High	Master Protein	P30086	Phosphatidylethanolamine-binding protein 1 OS=Homo sapiens GN=PEBP1 PE=1 SV=3	#VALUE!	#VALUE!	5.77383e+07	5.59549e+07	1.03439e+07	1.23038e+07	6.24815e+07	2.83431e+06	#VALUE!	2.8354e+07	5.87741e+07	2.09177e+07	1.39607e+07	2.40319e+07	1.31026e+07	5.33816e+07	#VALUE!	#VALUE!	#VALUE!	#VALUE!	#VALUE!	#VALUE!	#VALUE!	#VALUE!	1.18773	0.811727
FALSE	High	Master Protein	O94826	Mitochondrial import receptor subunit TOM70 OS=Homo sapiens GN=TOMM70A PE=1 SV=1	5.0821e+06	7.13452e+06	1.38572e+07	1.36475e+07	5.79258e+06	#VALUE!	6.24815e+06	1.2471e+07	1.95785e+07	1.50631e+07	1.72649e+07	1.58974e+07	4.12474e+06	1.23364e+07	6.46939e+07	3.91465e+07	#VALUE!	#VALUE!	1.70699	0.0287461	3.02864	0.198342	1.77426	0.377838	#VALUE!	#VALUE!
FALSE	High	Master Protein	P51648-2	Isoform 2 of Fatty aldehyde dehydrogenase OS=Homo sapiens GN=ALDH3A2	5.3362e+06	1.74215e+07	1.73215e+07	2.18361e+07	1.24127e+07	7.20654e+06	1.77832e+07	1.92733e+07	7.21314e+06	1.50631e+07	2.7183e+07	1.4224e+07	#VALUE!	5.28703e+06	5.89615e+06	1.95733e+07	0.915376	0.779968	1.02856	0.938025	#VALUE!	#VALUE!	#VALUE!	#VALUE!	#VALUE!	#VALUE!
FALSE	High	Master Protein	P62937	Peptidyl-prolyl cis-trans isomerase A OS=Homo sapiens GN=PPIA PE=1 SV=2	5.46326e+07	9.95515e+06	2.9639e+08	2.86599e+08	6.82696e+07	1.05462e+07	2.64345e+08	4.76165e+07	2.67917e+07	8.86064e+07	9.5508e+07	9.20378e+07	1.26915e+08	9.77299e+07	6.55128e+07	2.3132e+08	0.603446	0.52188	0.467812	0.306883	0.805277	0.718829	1.72137	0.215567	1.33446	0.644122
FALSE	High	Master Protein	Q15366-3	Isoform 3 of Poly(rC)-binding protein 2 OS=Homo sapiens GN=PCBP2	#VALUE!	#VALUE!	1.42421e+07	1.33746e+07	#VALUE!	#VALUE!	1.24963e+07	5.10177e+06	#VALUE!	#VALUE!	#VALUE!	#VALUE!	#VALUE!	#VALUE!	5.07724e+06	#VALUE!	#VALUE!	#VALUE!	#VALUE!	#VALUE!	#VALUE!	#VALUE!	#VALUE!	#VALUE!	#VALUE!	#VALUE!
FALSE	High	Master Protein	P50213	Isocitrate dehydrogenase [NAD] subunit alpha, mitochondrial OS=Homo sapiens GN=IDH3A PE=1 SV=1	9.14778e+06	2.48879e+06	1.9631e+07	2.04713e+07	1.24127e+07	1.23038e+07	2.01863e+07	1.70059e+07	#VALUE!	1.68352e+07	4.7754e+06	3.26316e+07	1.26915e+07	2.40319e+07	6.14182e+07	6.22786e+07	1.19656	0.610639	#VALUE!	#VALUE!	3.10057	0.0904691	#VALUE!	#VALUE!	2.59124	0.105029
FALSE	High	Master Protein	O00303	Eukaryotic translation initiation factor 3 subunit F OS=Homo sapiens GN=EIF3F PE=1 SV=1	8.76662e+06	1.16143e+07	3.81073e+07	3.68484e+07	1.00336e+07	7.82173e+06	3.36439e+07	3.40118e+07	2.26699e+07	1.24049e+07	4.40806e+06	3.26316e+07	1.30088e+07	8.81171e+06	1.63782e+07	1.56586e+07	0.896937	0.825933	0.756419	0.582883	0.564918	0.247005	0.746832	0.500665	0.62983	0.326215
FALSE	High	Master Protein	Q5JTH9	RRP12-like protein OS=Homo sapiens GN=RRP12 PE=1 SV=2	9.52893e+06	7.3834e+06	7.31351e+06	7.36968e+06	3.93068e+06	3.95481e+06	3.9892e+06	4.42153e+06	7.9001e+06	9.7467e+06	1.17548e+07	1.08772e+07	#VALUE!	1.76234e+06	2.12916e+06	3.02496e+06	0.515776	0.000464885	1.27483	0.0716015	#VALUE!	#VALUE!	#VALUE!	#VALUE!	#VALUE!	#VALUE!
FALSE	High	Master Protein	Q96EY7	Pentatricopeptide repeat domain-containing protein 3, mitochondrial OS=Homo sapiens GN=PTCD3 PE=1 SV=3	1.52463e+06	2.23991e+06	2.73294e+06	3.54836e+06	3.7238e+06	3.33961e+06	4.3737e+06	2.72094e+06	1.03045e+07	1.06328e+07	7.34677e+06	3.76518e+06	#VALUE!	5.60745e+06	2.94807e+07	2.84702e+07	1.40934	0.110077	3.19029	0.0158349	#VALUE!	#VALUE!	#VALUE!	#VALUE!	#VALUE!	#VALUE!
FALSE	High	Master Protein	Q06323	Proteasome activator complex subunit 1 OS=Homo sapiens GN=PSME1 PE=1 SV=1	9.40188e+06	3.31838e+06	3.11787e+07	2.45656e+07	1.24127e+07	4.57e+06	2.88376e+07	1.36047e+07	2.12959e+06	8.77203e+06	5.51008e+06	3.09582e+07	2.3162e+07	2.24298e+07	5.97804e+07	6.58374e+07	0.867968	0.792737	0.691889	0.586731	2.50071	0.101668	3.61431	0.0590921	2.8811	0.069671
FALSE	High	Master Protein	P14866	Heterogeneous nuclear ribonucleoprotein L OS=Homo sapiens GN=HNRNPL PE=1 SV=2	#VALUE!	2.15695e+07	1.27024e+07	1.33746e+07	1.8619e+07	#VALUE!	3.12407e+06	6.57561e+06	2.33568e+07	4.34171e+07	4.40806e+06	3.84885e+07	#VALUE!	2.08277e+07	1.47404e+08	2.3132e+07	#VALUE!	#VALUE!	#VALUE!	#VALUE!	#VALUE!	#VALUE!	#VALUE!	#VALUE!	#VALUE!	#VALUE!
FALSE	High	Master Protein	P30154-2	Isoform 2 of Serine/threonine-protein phosphatase 2A 65 kDa regulatory subunit A beta isoform OS=Homo sapiens GN=PPP2R1B	#VALUE!	995515	#VALUE!	#VALUE!	#VALUE!	#VALUE!	#VALUE!	#VALUE!	#VALUE!	#VALUE!	#VALUE!	#VALUE!	#VALUE!	#VALUE!	98269.1	#VALUE!	#VALUE!	#VALUE!	#VALUE!	#VALUE!	#VALUE!	#VALUE!	#VALUE!	#VALUE!	#VALUE!	#VALUE!
FALSE	High	Master Protein	Q14376	UDP-glucose 4-epimerase OS=Homo sapiens GN=GALE PE=1 SV=2	#VALUE!	3.56726e+06	8.08336e+06	3.41189e+06	1.34471e+07	#VALUE!	1.29769e+07	9.86342e+06	3.77831e+06	2.56959e+07	#VALUE!	4.35088e+07	1.30088e+07	2.56341e+07	#VALUE!	3.02496e+06	#VALUE!	#VALUE!	#VALUE!	#VALUE!	#VALUE!	#VALUE!	#VALUE!	#VALUE!	#VALUE!	#VALUE!
FALSE	High	Master Protein	O60664	Perilipin-3 OS=Homo sapiens GN=PLIN3 PE=1 SV=3	9.65599e+06	3.56726e+06	6.92859e+06	6.1414e+06	5.0685e+06	4.04269e+06	9.61254e+06	9.86342e+06	7.55662e+06	4.69614e+06	1.02855e+07	1.50607e+07	1.11051e+07	#VALUE!	9.008e+06	9.43076e+06	1.08724	0.780076	1.42999	0.307779	#VALUE!	#VALUE!	#VALUE!	#VALUE!	#VALUE!	#VALUE!
FALSE	High	Master Protein	Q15366-2	Isoform 2 of Poly(rC)-binding protein 2 OS=Homo sapiens GN=PCBP2	#VALUE!	#VALUE!	3.50279e+06	#VALUE!	#VALUE!	#VALUE!	#VALUE!	#VALUE!	#VALUE!	#VALUE!	#VALUE!	#VALUE!	#VALUE!	#VALUE!	#VALUE!	#VALUE!	#VALUE!	#VALUE!	#VALUE!	#VALUE!	#VALUE!	#VALUE!	#VALUE!	#VALUE!	#VALUE!	#VALUE!
FALSE	High	Master Protein	P42330	Aldo-keto reductase family 1 member C3 OS=Homo sapiens GN=AKR1C3 PE=1 SV=4	7.87725e+06	8.213e+06	1.50119e+07	1.06451e+07	1.65502e+07	7.38231e+06	1.10544e+07	9.75004e+06	1.03045e+07	1.94934e+07	#VALUE!	1.17139e+07	#VALUE!	3.36447e+07	#VALUE!	#VALUE!	1.07161	0.77899	#VALUE!	#VALUE!	#VALUE!	#VALUE!	#VALUE!	#VALUE!	#VALUE!	#VALUE!
FALSE	High	Master Protein	P17174	Aspartate aminotransferase, cytoplasmic OS=Homo sapiens GN=GOT1 PE=1 SV=3	1.15618e+07	7.96412e+06	1.19326e+07	9.00738e+06	9.10262e+06	1.58192e+07	1.29769e+07	1.47384e+07	1.64872e+07	2.30377e+07	1.65302e+07	1.67341e+07	1.84027e+07	2.08277e+07	3.52131e+06	7.65137e+06	1.30078	0.135156	1.79878	0.00513351	1.24557	0.582497	0.692452	0.256961	0.957556	0.90355
FALSE	High	Master Protein	Q96PZ0	Pseudouridylate synthase 7 homolog OS=Homo sapiens GN=PUS7 PE=1 SV=2	4.44684e+06	1.16143e+07	5.77383e+06	5.59549e+06	7.86135e+06	#VALUE!	4.80627e+06	3.17443e+06	7.21314e+06	7.35433e+06	7.34677e+06	2.8448e+06	#VALUE!	1.31375e+07	2.29295e+07	1.40572e+07	#VALUE!	#VALUE!	0.90261	0.745008	#VALUE!	#VALUE!	#VALUE!	#VALUE!	#VALUE!	#VALUE!
FALSE	High	Master Protein	G8JLB6	Heterogeneous nuclear ribonucleoprotein H OS=Homo sapiens GN=HNRNPH1 PE=1 SV=1	#VALUE!	4.97757e+06	8.8532e+06	9.28033e+06	#VALUE!	#VALUE!	3.9892e+06	7.93608e+06	9.961e+06	1.3291e+07	#VALUE!	1.00405e+07	#VALUE!	#VALUE!	#VALUE!	8.00725e+06	#VALUE!	#VALUE!	#VALUE!	#VALUE!	#VALUE!	#VALUE!	#VALUE!	#VALUE!	#VALUE!	#VALUE!
FALSE	High	Master Protein	Q9NVI7-2	Isoform 2 of ATPase family AAA domain-containing protein 3A OS=Homo sapiens GN=ATAD3A	#VALUE!	2.73767e+06	8.08336e+06	1.50123e+07	#VALUE!	1.58192e+06	#VALUE!	#VALUE!	3.43483e+06	4.78474e+06	4.40806e+06	2.09177e+07	#VALUE!	#VALUE!	5.89615e+07	5.16023e+07	#VALUE!	#VALUE!	#VALUE!	#VALUE!	#VALUE!	#VALUE!	#VALUE!	#VALUE!	#VALUE!	#VALUE!
FALSE	High	Master Protein	P12830	Cadherin-1 OS=Homo sapiens GN=CDH1 PE=1 SV=3	7.36904e+06	4.89461e+06	1.03929e+07	1.00992e+07	2.68941e+06	1.49404e+06	1.29769e+07	6.12212e+06	1.20219e+07	1.59491e+07	5.87741e+06	2.09177e+07	#VALUE!	#VALUE!	1.47404e+07	3.55878e+06	0.710791	0.443043	1.67196	0.159797	#VALUE!	#VALUE!	#VALUE!	#VALUE!	#VALUE!	#VALUE!
FALSE	High	Master Protein	Q9UL46	Proteasome activator complex subunit 2 OS=Homo sapiens GN=PSME2 PE=1 SV=4	1.27052e+06	3.4843e+06	2.69445e+07	7.36968e+06	7.65448e+06	8.08538e+06	2.11476e+07	5.44188e+06	#VALUE!	8.86064e+06	1.24895e+07	1.4224e+07	6.98033e+06	1.23364e+07	4.91346e+07	2.3132e+07	1.08345	0.909349	#VALUE!	#VALUE!	2.34414	0.27977	#VALUE!	#VALUE!	2.16359	0.265365
FALSE	High	Master Protein	Q9Y6C9	Mitochondrial carrier homolog 2 OS=Homo sapiens GN=MTCH2 PE=1 SV=1	#VALUE!	#VALUE!	8.8532e+06	6.82377e+06	4.24099e+06	3.4275e+06	5.2869e+06	#VALUE!	#VALUE!	1.94934e+07	1.32242e+07	2.51012e+07	1.71335e+07	4.48596e+07	9.82691e+07	7.47343e+07	#VALUE!	#VALUE!	#VALUE!	#VALUE!	#VALUE!	#VALUE!	#VALUE!	#VALUE!	#VALUE!	#VALUE!
FALSE	High	Master Protein	Q13616	Cullin-1 OS=Homo sapiens GN=CUL1 PE=1 SV=2	2.15989e+06	3.31838e+07	8.46828e+06	3.82131e+06	1.75846e+07	6.59134e+06	1.10544e+07	6.12212e+06	8.58707e+06	4.25311e+06	1.10202e+07	3.84885e+06	#VALUE!	1.92255e+07	5.65048e+06	7.29549e+06	0.868142	0.844969	0.581719	0.527127	#VALUE!	#VALUE!	#VALUE!	#VALUE!	#VALUE!	#VALUE!
FALSE	High	Master Protein	O76003	Glutaredoxin-3 OS=Homo sapiens GN=GLRX3 PE=1 SV=2	2.15989e+07	1.41031e+07	2.80993e+07	2.45656e+07	1.55158e+07	2.19711e+07	2.73957e+07	2.83431e+07	1.85481e+07	2.92401e+07	#VALUE!	2.34278e+07	1.01532e+07	9.13214e+06	#VALUE!	#VALUE!	1.05499	0.781724	#VALUE!	#VALUE!	#VALUE!	#VALUE!	#VALUE!	#VALUE!	#VALUE!	#VALUE!
FALSE	High	Master Protein	P25789	Proteasome subunit alpha type-4 OS=Homo sapiens GN=PSMA4 PE=1 SV=1	1.27052e+07	8.29596e+06	3.4258e+07	4.23074e+07	2.89629e+07	1.1425e+07	4.08533e+07	7.25585e+06	#VALUE!	1.86073e+07	6.61209e+07	3.4305e+07	4.75932e+06	4.32575e+07	5.24102e+07	5.5161e+07	0.907042	0.848315	#VALUE!	#VALUE!	1.59468	0.34879	#VALUE!	#VALUE!	1.75812	0.277227
FALSE	High	Master Protein	P51812	Ribosomal protein S6 kinase alpha-3 OS=Homo sapiens GN=RPS6KA3 PE=1 SV=1	3.93863e+06	5.47533e+06	3.38731e+06	3.95779e+06	2.48253e+06	6.76711e+06	4.75821e+06	3.51455e+06	1.0648e+07	6.11384e+06	5.51008e+06	6.10796e+06	#VALUE!	#VALUE!	#VALUE!	#VALUE!	1.04555	0.858419	1.6934	0.0628132	#VALUE!	#VALUE!	#VALUE!	#VALUE!	#VALUE!	#VALUE!
FALSE	High	Master Protein	Q6XQN6	Nicotinate phosphoribosyltransferase OS=Homo sapiens GN=NAPRT PE=1 SV=2	1.65168e+06	5.55829e+06	6.54367e+06	4.23074e+06	6.41321e+06	2.37288e+06	7.69003e+06	3.28781e+06	1.0648e+07	8.15179e+06	#VALUE!	1.25506e+07	2.03064e+06	4.16554e+06	2.53862e+06	3.55878e+06	1.09895	0.796069	#VALUE!	#VALUE!	0.683569	0.267773	#VALUE!	#VALUE!	0.622021	0.215673
FALSE	High	Master Protein	Q9BWM7	Sideroflexin-3 OS=Homo sapiens GN=SFXN3 PE=1 SV=2	#VALUE!	#VALUE!	4.61906e+06	6.41435e+06	#VALUE!	#VALUE!	5.2869e+06	#VALUE!	#VALUE!	7.17712e+06	#VALUE!	2.09177e+07	#VALUE!	6.88915e+06	4.17644e+07	3.38084e+07	#VALUE!	#VALUE!	#VALUE!	#VALUE!	#VALUE!	#VALUE!	#VALUE!	#VALUE!	#VALUE!	#VALUE!
FALSE	High	Master Protein	Q29RF7	Sister chromatid cohesion protein PDS5 homolog A OS=Homo sapiens GN=PDS5A PE=1 SV=1	1.07995e+07	5.47533e+06	1.30873e+07	1.63771e+07	5.79258e+06	1.23038e+07	1.34576e+07	1.36047e+07	3.77831e+06	5.05056e+06	2.05709e+07	9.20378e+06	#VALUE!	#VALUE!	#VALUE!	1.56586e+07	0.987308	0.962352	0.843994	0.702716	#VALUE!	#VALUE!	#VALUE!	#VALUE!	#VALUE!	#VALUE!
FALSE	High	Master Protein	O14744	Protein arginine N-methyltransferase 5 OS=Homo sapiens GN=PRMT5 PE=1 SV=4	5.20915e+06	1.49327e+07	9.23812e+06	9.00738e+06	7.75791e+06	7.64596e+06	1.00932e+07	9.18318e+06	1.30523e+07	1.50631e+07	#VALUE!	6.69366e+06	6.34576e+06	1.07343e+07	6.63317e+06	8.54106e+06	0.903428	0.67285	#VALUE!	#VALUE!	0.840231	0.520363	#VALUE!	#VALUE!	0.930048	0.623787
FALSE	High	Master Protein	Q96RP9	Elongation factor G, mitochondrial OS=Homo sapiens GN=GFM1 PE=1 SV=2	9.91009e+06	2.23991e+07	7.69843e+06	1.28287e+07	1.65502e+07	4.04269e+06	9.13191e+06	1.07704e+07	3.77831e+07	1.77213e+07	2.93871e+06	5.02024e+06	8.56677e+06	2.24298e+07	2.04727e+07	1.56586e+07	0.766428	0.484143	1.20113	0.768686	1.27049	0.454897	1.05774	0.91842	1.65768	0.14877
FALSE	High	Master Protein	Q96T76-8	Isoform 5 of MMS19 nucleotide excision repair protein homolog OS=Homo sapiens GN=MMS19	8.89367e+06	6.9686e+06	8.8532e+06	7.50615e+06	5.27538e+06	2.285e+06	1.00932e+07	8.95644e+06	5.83921e+06	3.18983e+06	#VALUE!	8.11606e+06	#VALUE!	#VALUE!	#VALUE!	3.02496e+06	0.825842	0.476304	#VALUE!	#VALUE!	#VALUE!	#VALUE!	#VALUE!	#VALUE!	#VALUE!	#VALUE!
FALSE	High	Master Protein	P30038	Delta-1-pyrroline-5-carboxylate dehydrogenase, mitochondrial OS=Homo sapiens GN=ALDH4A1 PE=1 SV=3	698789	298654	1.80913e+06	#VALUE!	#VALUE!	2.98808e+06	1.34576e+06	#VALUE!	3.02265e+06	3.89868e+06	8.08144e+06	3.84885e+06	1.01532e+06	2.88383e+06	2.37484e+07	1.58366e+07	#VALUE!	#VALUE!	#VALUE!	#VALUE!	#VALUE!	#VALUE!	2.30665	0.308103	#VALUE!	#VALUE!
FALSE	High	Master Protein	P46060	Ran GTPase-activating protein 1 OS=Homo sapiens GN=RANGAP1 PE=1 SV=1	6.86083e+06	5.06053e+06	1.19326e+07	1.00992e+07	6.10289e+06	3.25173e+06	8.17066e+06	9.63667e+06	5.49572e+06	5.84802e+06	#VALUE!	7.86505e+06	1.04705e+06	#VALUE!	#VALUE!	#VALUE!	0.799984	0.4453	#VALUE!	#VALUE!	#VALUE!	#VALUE!	#VALUE!	#VALUE!	#VALUE!	#VALUE!
FALSE	High	Master Protein	Q6NVY1	3-hydroxyisobutyryl-CoA hydrolase, mitochondrial OS=Homo sapiens GN=HIBCH PE=1 SV=2	1.09265e+07	7.30044e+06	7.69843e+06	5.73197e+06	1.8619e+06	966731	6.24815e+06	5.89538e+06	#VALUE!	1.86073e+07	#VALUE!	2.09177e+07	1.61817e+07	9.13214e+06	5.15913e+07	4.09259e+07	0.472944	0.0536908	#VALUE!	#VALUE!	3.72207	0.0769755	#VALUE!	#VALUE!	7.87001	0.044267
FALSE	High	Master Protein	P49755	Transmembrane emp24 domain-containing protein 10 OS=Homo sapiens GN=TMED10 PE=1 SV=2	8.25841e+06	#VALUE!	1.61667e+07	1.14639e+07	8.58542e+06	#VALUE!	1.87444e+07	#VALUE!	#VALUE!	5.13917e+07	1.91016e+07	#VALUE!	2.76041e+07	5.12681e+07	8.1891e+07	1.58366e+08	#VALUE!	#VALUE!	#VALUE!	#VALUE!	#VALUE!	#VALUE!	#VALUE!	#VALUE!	#VALUE!	#VALUE!
FALSE	High	Master Protein	Q9UHB9	Signal recognition particle subunit SRP68 OS=Homo sapiens GN=SRP68 PE=1 SV=2	6.09852e+06	1.99103e+06	1.03929e+07	4.23074e+06	4.75819e+06	3.51538e+06	1.05738e+07	8.38957e+06	5.83921e+06	4.60753e+06	771411	9.20378e+06	#VALUE!	4.32575e+06	9.82691e+06	1.31675e+07	1.19917	0.655725	0.899123	0.825769	#VALUE!	#VALUE!	#VALUE!	#VALUE!	#VALUE!	#VALUE!
FALSE	High	Master Protein	Q9UQE7	Structural maintenance of chromosomes protein 3 OS=Homo sapiens GN=SMC3 PE=1 SV=2	6.09852e+06	4.47982e+06	3.77223e+06	3.41189e+06	3.7238e+06	2.37288e+06	3.50858e+06	#VALUE!	5.49572e+06	7.17712e+06	3.01217e+06	5.60594e+06	#VALUE!	3.6849e+06	#VALUE!	2.13527e+06	#VALUE!	#VALUE!	1.19865	0.431595	#VALUE!	#VALUE!	#VALUE!	#VALUE!	#VALUE!	#VALUE!
FALSE	High	Master Protein	P15531-2	Isoform 2 of Nucleoside diphosphate kinase A OS=Homo sapiens GN=NME1	2.92221e+07	1.07847e+07	2.00159e+08	2.18361e+08	5.0685e+07	2.10923e+07	1.68219e+08	3.7413e+07	#VALUE!	9.7467e+07	4.04072e+07	7.53036e+07	9.20135e+07	9.9332e+07	6.38749e+07	1.77939e+08	0.605002	0.507761	#VALUE!	#VALUE!	0.944676	0.919381	#VALUE!	#VALUE!	1.56144	0.384052
FALSE	High	Master Protein	Q58FF6	Putative heat shock protein HSP 90-beta 4 OS=Homo sapiens GN=HSP90AB4P PE=5 SV=1	3.04926e+07	#VALUE!	5.3889e+07	6.00492e+07	#VALUE!	4.74577e+06	2.88376e+07	6.91573e+07	#VALUE!	#VALUE!	6.97943e+06	5.10391e+07	1.49125e+07	3.6849e+07	3.35753e+07	#VALUE!	#VALUE!	#VALUE!	#VALUE!	#VALUE!	#VALUE!	#VALUE!	#VALUE!	#VALUE!	#VALUE!	#VALUE!
FALSE	High	Master Protein	O43747-2	Isoform 2 of AP-1 complex subunit gamma-1 OS=Homo sapiens GN=AP1G1	1.27052e+07	1.65919e+07	8.8532e+06	7.2332e+06	1.55158e+07	1.93346e+07	7.69003e+06	8.2762e+06	3.057e+07	1.4177e+07	#VALUE!	1.08772e+07	7.29762e+06	2.40319e+07	3.93077e+06	7.11755e+06	1.11972	0.713291	#VALUE!	#VALUE!	0.933772	0.885546	#VALUE!	#VALUE!	0.833937	0.707398
FALSE	High	Master Protein	P26368	Splicing factor U2AF 65 kDa subunit OS=Homo sapiens GN=U2AF2 PE=1 SV=4	2.6681e+07	2.82063e+07	2.57898e+07	3.13894e+07	2.17222e+07	8.78846e+06	2.93182e+07	2.15408e+07	3.29743e+07	1.59491e+07	1.35915e+07	3.09582e+07	9.83593e+06	3.36447e+07	7.69775e+07	4.62641e+07	0.726084	0.133962	0.834088	0.401802	1.48771	0.367865	1.78364	0.26362	2.04895	0.194562
FALSE	High	Master Protein	B0YIW6	Archain 1, isoform CRA_a OS=Homo sapiens GN=ARCN1 PE=1 SV=1	1.77873e+07	2.23991e+07	2.04009e+07	1.0918e+07	2.58597e+07	1.75769e+07	2.40313e+07	1.13373e+07	4.12179e+07	5.22778e+07	1.24895e+07	2.59379e+07	5.07661e+06	2.24298e+07	1.22836e+07	9.43076e+06	1.10209	0.675316	1.84494	0.146525	0.688352	0.257763	0.373102	0.0713931	0.624588	0.185841
FALSE	High	Master Protein	Q8TEQ6	Gem-associated protein 5 OS=Homo sapiens GN=GEMIN5 PE=1 SV=3	4.95505e+06	6.88564e+06	4.61906e+06	3.27541e+06	3.10317e+06	2.90019e+06	3.6047e+06	5.21514e+06	#VALUE!	#VALUE!	#VALUE!	5.94062e+06	#VALUE!	1.32977e+06	#VALUE!	#VALUE!	0.751106	0.226353	#VALUE!	#VALUE!	#VALUE!	#VALUE!	#VALUE!	#VALUE!	#VALUE!	#VALUE!
FALSE	High	Master Protein	P53007	Tricarboxylate transport protein, mitochondrial OS=Homo sapiens GN=SLC25A1 PE=1 SV=2	8.63957e+06	9.12555e+06	1.42421e+07	1.91066e+07	1.34471e+07	#VALUE!	4.51789e+06	3.06106e+06	7.9001e+06	8.41761e+07	1.54282e+07	5.4386e+07	2.25274e+07	1.42589e+08	2.12916e+08	1.47689e+08	#VALUE!	#VALUE!	3.16725	0.173715	10.2853	0.0244806	3.2474	0.081349	#VALUE!	#VALUE!
FALSE	High	Master Protein	P18858	DNA ligase 1 OS=Homo sapiens GN=LIG1 PE=1 SV=1	1.25782e+07	1.82511e+07	1.42421e+07	1.31016e+07	5.5857e+06	7.03077e+06	1.63413e+07	1.58722e+07	1.16784e+07	7.26572e+06	1.17548e+07	9.20378e+06	3.49017e+06	5.44724e+06	6.05993e+06	2.3132e+07	0.770631	0.326361	0.685932	0.0345395	0.655448	0.331442	0.955558	0.927802	0.850534	0.766071
FALSE	High	Master Protein	P43487	Ran-specific GTPase-activating protein OS=Homo sapiens GN=RANBP1 PE=1 SV=1	3.17631e+07	5.55829e+07	1.27024e+08	9.28033e+07	8.89574e+07	5.62461e+07	1.05738e+08	2.72094e+07	1.95785e+06	4.87335e+07	5.87741e+07	6.60999e+07	3.10942e+07	4.00532e+07	8.1891e+07	8.89694e+07	0.905517	0.798975	0.571551	0.243117	0.787854	0.546623	1.37845	0.448908	0.870059	0.704892
FALSE	High	Master Protein	Q9BT78	COP9 signalosome complex subunit 4 OS=Homo sapiens GN=COPS4 PE=1 SV=1	3.68452e+06	1.41031e+06	5.77383e+06	6.6873e+06	3.10317e+06	4.30634e+06	9.61254e+06	8.72969e+06	#VALUE!	7.44294e+06	#VALUE!	7.53036e+06	4.12474e+06	2.24298e+06	1.88349e+07	1.28116e+07	1.46684	0.343092	#VALUE!	#VALUE!	2.16532	0.252856	#VALUE!	#VALUE!	1.47618	0.491943
FALSE	High	Master Protein	O76094	Signal recognition particle subunit SRP72 OS=Homo sapiens GN=SRP72 PE=1 SV=3	8.25841e+06	1.57623e+07	1.38572e+07	6.96025e+06	1.13783e+07	1.05462e+07	1.53801e+07	8.38957e+06	2.26699e+07	1.4177e+07	5.87741e+06	1.08772e+07	3.49017e+06	2.88383e+07	1.39215e+07	1.10322e+07	1.01909	0.936702	1.19544	0.614252	1.27753	0.606537	1.06867	0.890052	1.2536	0.618064
FALSE	High	Master Protein	M0QWZ7	Serine--tRNA ligase, mitochondrial OS=Homo sapiens GN=SARS2 PE=1 SV=1	3.55747e+06	4.89461e+06	5.77383e+06	3.95779e+06	4.55131e+06	#VALUE!	6.24815e+06	4.98839e+06	5.83921e+06	9.7467e+06	1.35915e+07	1.08772e+07	6.02847e+06	9.29235e+06	4.17644e+07	2.84702e+07	#VALUE!	#VALUE!	2.20278	0.0174994	4.70506	0.0923472	2.13597	0.232032	#VALUE!	#VALUE!
FALSE	High	Master Protein	P11177	Pyruvate dehydrogenase E1 component subunit beta, mitochondrial OS=Homo sapiens GN=PDHB PE=1 SV=3	7.24199e+06	4.64574e+06	1.07778e+07	8.46148e+06	8.7923e+06	9.66731e+06	1.05738e+07	8.61632e+06	6.18269e+06	2.48098e+07	5.14274e+06	2.42645e+07	8.88406e+06	3.04405e+07	7.12451e+07	5.33816e+07	1.20955	0.273773	1.94043	0.239223	5.26717	0.0507768	2.71444	0.12718	4.35465	0.059051
FALSE	High	Master Protein	Q9H361	Polyadenylate-binding protein 3 OS=Homo sapiens GN=PABPC3 PE=1 SV=2	#VALUE!	#VALUE!	#VALUE!	#VALUE!	#VALUE!	#VALUE!	1.77832e+06	#VALUE!	#VALUE!	#VALUE!	#VALUE!	#VALUE!	#VALUE!	#VALUE!	#VALUE!	#VALUE!	#VALUE!	#VALUE!	#VALUE!	#VALUE!	#VALUE!	#VALUE!	#VALUE!	#VALUE!	#VALUE!	#VALUE!
FALSE	High	Master Protein	Q99536	Synaptic vesicle membrane protein VAT-1 homolog OS=Homo sapiens GN=VAT1 PE=1 SV=2	1.10536e+07	8.29596e+06	5.3889e+06	4.77664e+06	7.86135e+06	4.30634e+06	1.05738e+07	7.70934e+06	1.61437e+07	1.50631e+07	#VALUE!	1.92443e+07	5.71118e+06	1.58611e+07	1.06458e+07	7.47343e+06	1.0317	0.907633	#VALUE!	#VALUE!	1.34479	0.374976	#VALUE!	#VALUE!	1.30346	0.403435
FALSE	High	Master Protein	Q9UHX1	Poly(U)-binding-splicing factor PUF60 OS=Homo sapiens GN=PUF60 PE=1 SV=1	4.06568e+06	5.14349e+06	1.38572e+07	1.63771e+07	6.72353e+06	6.15192e+06	1.44188e+07	1.81396e+07	9.27404e+06	8.50621e+06	2.09383e+07	1.75708e+07	#VALUE!	5.60745e+06	1.8016e+07	1.49469e+07	1.15187	0.737442	1.42709	0.370929	#VALUE!	#VALUE!	#VALUE!	#VALUE!	#VALUE!	#VALUE!
FALSE	High	Master Protein	Q53GQ0	Estradiol 17-beta-dehydrogenase 12 OS=Homo sapiens GN=HSD17B12 PE=1 SV=2	#VALUE!	#VALUE!	1.30873e+07	1.36475e+07	1.65502e+07	2.02135e+07	1.73026e+07	8.50294e+06	#VALUE!	1.94934e+07	2.93871e+07	3.4305e+07	3.49017e+06	3.84511e+07	6.79695e+07	6.58374e+07	#VALUE!	#VALUE!	#VALUE!	#VALUE!	#VALUE!	#VALUE!	#VALUE!	#VALUE!	2.80886	0.113355
FALSE	High	Master Protein	Q969V3	Nicalin OS=Homo sapiens GN=NCLN PE=1 SV=2	3.68452e+06	8.29596e+06	6.54367e+06	8.59796e+06	5.17194e+06	1.84558e+06	5.76752e+06	6.80236e+06	9.961e+06	7.08851e+06	6.24475e+06	1.17139e+07	6.02847e+06	1.40987e+07	4.42211e+07	3.38084e+07	0.722193	0.271292	1.29076	0.28927	3.61907	0.0916244	2.80382	0.125424	5.01122	0.0681201
FALSE	High	Master Protein	J3KR44	Ubiquitin thioesterase OTUB1 OS=Homo sapiens GN=OTUB1 PE=1 SV=1	8.76662e+06	2.57175e+06	2.07858e+07	2.59303e+07	2.17222e+07	6.23981e+06	2.49926e+07	2.15408e+07	#VALUE!	2.65819e+07	3.26931e+07	3.68151e+07	5.07661e+06	3.36447e+07	7.2064e+06	1.01425e+07	1.2832	0.568522	#VALUE!	#VALUE!	0.965821	0.955482	#VALUE!	#VALUE!	0.752668	0.578524
FALSE	High	Master Protein	Q92900	Regulator of nonsense transcripts 1 OS=Homo sapiens GN=UPF1 PE=1 SV=2	1.27052e+07	1.16143e+07	6.92859e+06	1.0918e+07	6.9304e+06	#VALUE!	7.69003e+06	7.70934e+06	1.16784e+07	9.7467e+06	1.10202e+07	7.94872e+06	5.3939e+06	5.60745e+06	3.11186e+06	5.33816e+06	#VALUE!	#VALUE!	0.95797	0.778135	0.461302	0.00644392	0.481541	0.0020375	#VALUE!	#VALUE!
FALSE	High	Master Protein	P67809	Nuclease-sensitive element-binding protein 1 OS=Homo sapiens GN=YBX1 PE=1 SV=3	3.93863e+06	2.15695e+07	9.23812e+06	1.06451e+07	8.89574e+06	#VALUE!	5.76752e+06	1.36047e+07	1.61437e+07	1.24049e+07	6.24475e+06	4.43455e+06	2.72868e+06	1.92255e+06	1.06458e+07	1.31675e+07	#VALUE!	#VALUE!	0.864216	0.748507	0.627092	0.398014	0.72562	0.517368	#VALUE!	#VALUE!
FALSE	High	Master Protein	P61204	ADP-ribosylation factor 3 OS=Homo sapiens GN=ARF3 PE=1 SV=2	1.65168e+07	9.12555e+06	3.07937e+07	2.86599e+07	3.10317e+07	9.66731e+07	3.36439e+07	#VALUE!	#VALUE!	4.78474e+07	1.54282e+08	6.35897e+06	2.66522e+07	9.45256e+07	1.71971e+07	6.93961e+06	#VALUE!	#VALUE!	#VALUE!	#VALUE!	1.70765	0.489697	#VALUE!	#VALUE!	#VALUE!	#VALUE!
FALSE	High	Master Protein	Q15691	Microtubule-associated protein RP/EB family member 1 OS=Homo sapiens GN=MAPRE1 PE=1 SV=3	1.65168e+07	3.31838e+06	2.30953e+07	1.50123e+07	6.62009e+06	2.46077e+07	2.35507e+07	7.25585e+06	#VALUE!	5.67081e+06	#VALUE!	1.58974e+07	1.58644e+07	1.92255e+07	1.14647e+07	1.69042e+07	1.07061	0.879029	#VALUE!	#VALUE!	1.0952	0.76586	#VALUE!	#VALUE!	1.02296	0.947771
FALSE	High	Master Protein	Q09161	Nuclear cap-binding protein subunit 1 OS=Homo sapiens GN=NCBP1 PE=1 SV=1	5.3362e+06	9.12555e+06	1.03929e+07	5.18607e+06	7.24072e+06	2.19711e+06	9.61254e+06	7.93608e+06	1.51132e+07	1.4177e+07	9.5508e+06	7.27935e+06	#VALUE!	1.21762e+07	1.22836e+07	2.13527e+07	0.898329	0.725393	1.53526	0.129587	#VALUE!	#VALUE!	#VALUE!	#VALUE!	#VALUE!	#VALUE!
FALSE	High	Master Protein	Q9Y5K6	CD2-associated protein OS=Homo sapiens GN=CD2AP PE=1 SV=1	9.40188e+06	9.12555e+06	1.27024e+07	1.50123e+07	7.96479e+06	#VALUE!	1.77832e+07	1.47384e+07	1.9922e+07	1.59491e+07	1.06528e+07	2.42645e+07	6.34576e+06	4.48596e+06	9.82691e+06	1.38792e+07	#VALUE!	#VALUE!	1.53082	0.105486	0.746891	0.286746	0.487902	0.0437702	#VALUE!	#VALUE!
FALSE	High	Master Protein	Q14258	E3 ubiquitin/ISG15 ligase TRIM25 OS=Homo sapiens GN=TRIM25 PE=1 SV=2	1.27052e+07	2.07399e+07	8.08336e+06	1.0918e+07	9.51637e+06	7.29442e+06	8.17066e+06	1.13373e+07	4.12179e+07	2.39237e+07	2.4979e+07	8.36707e+06	#VALUE!	#VALUE!	#VALUE!	2.13527e+07	0.69249	0.20746	1.87787	0.162894	#VALUE!	#VALUE!	#VALUE!	#VALUE!	#VALUE!	#VALUE!
FALSE	High	Master Protein	Q8IZ83	Aldehyde dehydrogenase family 16 member A1 OS=Homo sapiens GN=ALDH16A1 PE=1 SV=2	1.00371e+07	9.12555e+06	4.23414e+07	9.00738e+06	9.61981e+06	8.78846e+06	1.29769e+07	9.40993e+06	1.40828e+08	9.7467e+06	3.15911e+07	1.08772e+07	7.9322e+06	9.13214e+06	4.58589e+06	6.93961e+06	0.57856	0.404946	2.73775	0.379957	0.405464	0.253412	0.148101	0.236684	0.700815	0.0643172
FALSE	High	Master Protein	D6REX3	Protein transport protein Sec31A OS=Homo sapiens GN=SEC31A PE=1 SV=1	1.39758e+07	1.24439e+07	5.00398e+06	4.50369e+06	5.48226e+06	2.02135e+07	5.2869e+06	9.75004e+06	1.51132e+07	1.3291e+07	9.5508e+07	7.78138e+06	1.93546e+07	1.26568e+07	4.01266e+06	1.95733e+06	1.13375	0.788311	3.66555	0.299053	1.05717	0.916844	0.288407	0.313589	0.932455	0.901543
FALSE	High	Master Protein	P12270	Nucleoprotein TPR OS=Homo sapiens GN=TPR PE=1 SV=3	4.06568e+06	6.80268e+06	7.69843e+06	7.64263e+06	#VALUE!	2.10923e+06	2.64345e+06	3.06106e+06	4.46528e+06	#VALUE!	#VALUE!	1.17139e+07	#VALUE!	#VALUE!	4.34022e+06	4.44847e+06	#VALUE!	#VALUE!	#VALUE!	#VALUE!	#VALUE!	#VALUE!	#VALUE!	#VALUE!	#VALUE!	#VALUE!
FALSE	High	Master Protein	Q16698	2,4-dienoyl-CoA reductase, mitochondrial OS=Homo sapiens GN=DECR1 PE=1 SV=1	#VALUE!	#VALUE!	2.00159e+06	6.00492e+06	#VALUE!	#VALUE!	3.41245e+06	4.30816e+06	#VALUE!	#VALUE!	#VALUE!	1.08772e+08	3.80746e+06	1.21762e+07	6.55128e+07	4.98229e+07	#VALUE!	#VALUE!	#VALUE!	#VALUE!	#VALUE!	#VALUE!	#VALUE!	#VALUE!	#VALUE!	#VALUE!
FALSE	High	Master Protein	P52701	DNA mismatch repair protein Msh6 OS=Homo sapiens GN=MSH6 PE=1 SV=2	1.65168e+07	1.57623e+07	6.54367e+06	5.32254e+06	1.34471e+07	9.66731e+06	6.72878e+06	5.44188e+06	1.37393e+07	7.35433e+06	8.44878e+06	1.92443e+06	#VALUE!	3.84511e+06	#VALUE!	#VALUE!	0.799292	0.544961	0.712801	0.439052	#VALUE!	#VALUE!	#VALUE!	#VALUE!	#VALUE!	#VALUE!
FALSE	High	Master Protein	Q14108	Lysosome membrane protein 2 OS=Homo sapiens GN=SCARB2 PE=1 SV=2	3.04926e+06	#VALUE!	3.84922e+06	6.82377e+06	5.89601e+06	1.31827e+07	2.8357e+06	1.47384e+07	1.9922e+07	1.3291e+07	2.31423e+07	2.34278e+07	4.75932e+06	2.08277e+07	6.14182e+07	5.16023e+07	#VALUE!	#VALUE!	#VALUE!	#VALUE!	#VALUE!	#VALUE!	1.7373	0.31455	3.78163	0.107903
FALSE	High	Master Protein	Q12907	Vesicular integral-membrane protein VIP36 OS=Homo sapiens GN=LMAN2 PE=1 SV=1	#VALUE!	9.95515e+06	5.77383e+06	7.2332e+07	9.20606e+06	1.93346e+07	1.05738e+07	9.63667e+06	4.12179e+06	1.86073e+07	4.40806e+07	2.09177e+07	2.37966e+06	8.17086e+06	3.84887e+07	2.84702e+07	#VALUE!	#VALUE!	#VALUE!	#VALUE!	#VALUE!	#VALUE!	0.883526	0.836332	1.5899	0.445669
FALSE	High	Master Protein	P61019	Ras-related protein Rab-2A OS=Homo sapiens GN=RAB2A PE=1 SV=1	1.65168e+06	3.0695e+06	1.53969e+07	1.50123e+07	1.34471e+07	2.02135e+07	1.63413e+07	5.44188e+06	#VALUE!	2.12655e+07	1.06528e+07	#VALUE!	7.61491e+06	2.40319e+07	5.15913e+07	8.00725e+07	1.57823	0.336451	#VALUE!	#VALUE!	4.6487	0.0976769	#VALUE!	#VALUE!	2.94552	0.147552
FALSE	High	Master Protein	P35237	Serpin B6 OS=Homo sapiens GN=SERPINB6 PE=1 SV=3	1.10536e+07	3.0695e+06	1.27024e+07	1.00992e+07	1.03439e+07	2.19711e+06	1.82638e+07	1.58722e+07	2.0609e+07	1.50631e+07	#VALUE!	2.67746e+07	1.45952e+07	1.48998e+07	1.22836e+07	1.49469e+07	1.26411	0.578344	#VALUE!	#VALUE!	1.53625	0.0669751	#VALUE!	#VALUE!	1.21528	0.513989
FALSE	High	Master Protein	O00567	Nucleolar protein 56 OS=Homo sapiens GN=NOP56 PE=1 SV=4	#VALUE!	#VALUE!	1.27024e+07	6.96025e+06	#VALUE!	#VALUE!	#VALUE!	#VALUE!	#VALUE!	8.50621e+06	2.2775e+07	1.4224e+07	#VALUE!	#VALUE!	#VALUE!	#VALUE!	#VALUE!	#VALUE!	#VALUE!	#VALUE!	#VALUE!	#VALUE!	#VALUE!	#VALUE!	#VALUE!	#VALUE!
FALSE	High	Master Protein	P18754-2	Isoform 2 of Regulator of chromosome condensation OS=Homo sapiens GN=RCC1	1.04183e+07	1.57623e+07	2.27104e+07	1.77418e+07	8.7923e+06	2.19711e+07	1.77832e+07	9.40993e+06	2.23264e+07	1.3291e+07	2.42443e+06	1.58974e+07	6.02847e+06	5.44724e+06	1.31026e+06	2.3132e+06	0.86979	0.616542	0.809499	0.538306	0.226603	0.00364465	0.279929	0.064971	0.260526	0.0204852
FALSE	High	Master Protein	Q08945	FACT complex subunit SSRP1 OS=Homo sapiens GN=SSRP1 PE=1 SV=1	1.27052e+07	2.40583e+07	6.54367e+06	9.68976e+06	5.68914e+06	1.31827e+07	1.63413e+07	2.15408e+07	7.55662e+06	1.94934e+07	1.10202e+07	7.27935e+06	#VALUE!	#VALUE!	3.68509e+06	4.98229e+06	1.07089	0.858736	0.855701	0.701989	#VALUE!	#VALUE!	#VALUE!	#VALUE!	#VALUE!	#VALUE!
FALSE	High	Master Protein	P50895	Basal cell adhesion molecule OS=Homo sapiens GN=BCAM PE=1 SV=2	7.11494e+06	1.07847e+07	1.11627e+07	8.05205e+06	5.17194e+06	1.49404e+07	1.34576e+07	9.06981e+06	5.15224e+06	1.15188e+07	1.24895e+07	8.36707e+06	#VALUE!	3.04405e+06	1.06458e+07	5.5161e+06	1.14887	0.590211	1.01113	0.959258	#VALUE!	#VALUE!	#VALUE!	#VALUE!	#VALUE!	#VALUE!
FALSE	High	Master Protein	Q6YN16	Hydroxysteroid dehydrogenase-like protein 2 OS=Homo sapiens GN=HSDL2 PE=1 SV=1	#VALUE!	5.39237e+06	1.19326e+07	1.50123e+07	6.30977e+06	6.855e+06	1.44188e+07	1.36047e+07	1.16784e+07	1.3291e+07	9.18346e+06	2.42645e+07	9.83593e+06	2.24298e+07	7.45208e+07	5.33816e+07	#VALUE!	#VALUE!	#VALUE!	#VALUE!	#VALUE!	#VALUE!	2.74179	0.142205	3.88868	0.0919782
FALSE	High	Master Protein	P07205	Phosphoglycerate kinase 2 OS=Homo sapiens GN=PGK2 PE=1 SV=3	1.27052e+07	#VALUE!	#VALUE!	#VALUE!	#VALUE!	#VALUE!	#VALUE!	#VALUE!	#VALUE!	#VALUE!	#VALUE!	#VALUE!	#VALUE!	#VALUE!	#VALUE!	#VALUE!	#VALUE!	#VALUE!	#VALUE!	#VALUE!	#VALUE!	#VALUE!	#VALUE!	#VALUE!	#VALUE!	#VALUE!
FALSE	High	Master Protein	P08559-4	Isoform 4 of Pyruvate dehydrogenase E1 component subunit alpha, somatic form, mitochondrial OS=Homo sapiens GN=PDHA1	#VALUE!	7.13452e+06	7.69843e+06	1.35111e+07	8.48199e+06	1.1425e+07	7.2094e+06	1.36047e+07	1.20219e+07	2.48098e+07	2.05709e+07	2.67746e+07	8.88406e+06	2.24298e+07	9.008e+07	6.93961e+07	#VALUE!	#VALUE!	#VALUE!	#VALUE!	#VALUE!	#VALUE!	2.26653	0.219685	4.68529	0.0989108
FALSE	High	Master Protein	Q9BWD1	Acetyl-CoA acetyltransferase, cytosolic OS=Homo sapiens GN=ACAT2 PE=1 SV=2	1.14347e+07	9.12555e+06	2.23255e+07	1.29652e+07	1.65502e+07	6.41558e+06	2.25895e+07	2.26745e+07	#VALUE!	1.77213e+07	1.06528e+07	3.34683e+07	#VALUE!	3.20426e+07	2.29295e+07	2.13527e+07	1.22164	0.542879	#VALUE!	#VALUE!	#VALUE!	#VALUE!	#VALUE!	#VALUE!	#VALUE!	#VALUE!
FALSE	High	Master Protein	P51398	28S ribosomal protein S29, mitochondrial OS=Homo sapiens GN=DAP3 PE=1 SV=1	2.54105e+06	#VALUE!	5.00398e+06	6.82377e+06	2.48253e+06	#VALUE!	5.2869e+06	7.0291e+06	#VALUE!	2.39237e+06	5.87741e+06	1.33873e+07	#VALUE!	#VALUE!	2.62051e+07	2.49114e+07	#VALUE!	#VALUE!	#VALUE!	#VALUE!	#VALUE!	#VALUE!	#VALUE!	#VALUE!	#VALUE!	#VALUE!
FALSE	High	Master Protein	Q5T4U5	Acyl-Coenzyme A dehydrogenase, C-4 to C-12 straight chain, isoform CRA_a OS=Homo sapiens GN=ACADM PE=1 SV=1	3.30336e+06	3.73318e+06	5.00398e+06	2.72951e+06	#VALUE!	1.58192e+07	4.61402e+06	5.10177e+06	9.961e+06	1.77213e+07	1.21222e+07	1.50607e+07	4.75932e+06	1.24966e+07	4.42211e+07	5.33816e+07	#VALUE!	#VALUE!	3.71463	0.00127618	7.77647	0.0794419	2.09347	0.256938	#VALUE!	#VALUE!
FALSE	High	Master Protein	P06753-2	Isoform 2 of Tropomyosin alpha-3 chain OS=Homo sapiens GN=TPM3	1.52463e+07	1.82511e+07	1.50119e+07	2.04713e+07	3.10317e+07	2.98808e+07	1.10544e+07	4.76165e+06	#VALUE!	2.7468e+07	2.64484e+07	1.92443e+07	1.61817e+07	#VALUE!	1.14647e+07	2.13527e+07	1.11232	0.784282	#VALUE!	#VALUE!	#VALUE!	#VALUE!	#VALUE!	#VALUE!	#VALUE!	#VALUE!
FALSE	High	Master Protein	E7ETB3	Aspartyl aminopeptidase OS=Homo sapiens GN=DNPEP PE=1 SV=1	3.04926e+06	6.63677e+06	6.15875e+06	6.00492e+06	5.89601e+06	1.05462e+07	9.13191e+06	7.93608e+06	1.33958e+07	1.3291e+07	8.44878e+06	1.25506e+07	3.49017e+06	1.23364e+07	8.1891e+06	8.36312e+06	1.53367	0.0627488	2.18246	0.00401026	1.48189	0.232942	0.678997	0.126249	0.966238	0.895259
FALSE	High	Master Protein	Q13126-2	Isoform 2 of S-methyl-5'-thioadenosine phosphorylase OS=Homo sapiens GN=MTAP	940188	1.32735e+07	2.88691e+07	3.27541e+07	2.37909e+07	1.66981e+07	3.41245e+07	6.57561e+06	#VALUE!	2.8354e+07	6.97943e+07	1.00405e+07	2.66522e+07	5.28703e+07	3.93077e+07	#VALUE!	1.07057	0.890947	#VALUE!	#VALUE!	#VALUE!	#VALUE!	#VALUE!	#VALUE!	#VALUE!	#VALUE!
FALSE	High	Master Protein	Q8TE68	Epidermal growth factor receptor kinase substrate 8-like protein 1 OS=Homo sapiens GN=EPS8L1 PE=1 SV=3	1.18159e+07	1.16143e+07	1.34723e+07	8.87091e+06	1.13783e+07	5.97615e+06	1.58607e+07	1.12239e+07	8.93055e+06	8.77203e+06	8.08144e+06	1.75708e+07	1.96719e+06	4.00532e+06	4.42211e+06	4.80435e+06	0.970848	0.88621	0.947163	0.81293	0.332048	0.000544063	0.350571	0.0237067	0.342019	0.0135975
FALSE	High	Master Protein	Q6PKG0	La-related protein 1 OS=Homo sapiens GN=LARP1 PE=1 SV=2	9.40188e+06	9.95515e+06	6.15875e+06	4.23074e+06	6.41321e+06	7.11865e+06	8.65128e+06	5.32851e+06	1.30523e+07	4.60753e+06	5.87741e+06	3.34683e+06	1.01532e+07	5.92788e+06	6.63317e+06	5.87198e+06	0.92487	0.72679	0.903774	0.789382	0.960995	0.869844	1.06331	0.865048	1.03906	0.834696
FALSE	High	Master Protein	P46782	40S ribosomal protein S5 OS=Homo sapiens GN=RPS5 PE=1 SV=4	1.39758e+07	1.82511e+07	6.54367e+07	9.82623e+07	2.58597e+07	1.75769e+07	5.76752e+07	6.34887e+06	#VALUE!	3.45565e+07	4.04072e+07	2.67746e+07	1.36434e+07	3.6849e+07	7.53397e+07	1.13881e+08	0.548476	0.372642	#VALUE!	#VALUE!	1.22349	0.726412	#VALUE!	#VALUE!	2.2307	0.228062
FALSE	High	Master Protein	Q13177	Serine/threonine-protein kinase PAK 2 OS=Homo sapiens GN=PAK2 PE=1 SV=3	8.76662e+06	3.56726e+06	1.53969e+07	1.63771e+07	1.24127e+06	1.49404e+07	1.73026e+07	2.26745e+07	2.0609e+07	1.15188e+07	4.7754e+07	2.17544e+07	#VALUE!	1.60213e+06	1.14647e+07	7.11755e+06	1.27322	0.601303	2.30427	0.135857	#VALUE!	#VALUE!	#VALUE!	#VALUE!	#VALUE!	#VALUE!
FALSE	High	Master Protein	P49189	4-trimethylaminobutyraldehyde dehydrogenase OS=Homo sapiens GN=ALDH9A1 PE=1 SV=3	1.52463e+07	1.24439e+07	1.11627e+07	8.325e+06	1.03439e+07	2.10923e+07	1.1535e+07	1.2471e+07	2.61047e+07	1.15188e+07	3.45298e+07	1.33873e+07	7.29762e+06	2.72362e+07	1.55593e+07	1.95733e+07	1.17517	0.494303	1.81315	0.1397	1.47667	0.247976	0.814424	0.583502	1.25656	0.488594
FALSE	High	Master Protein	Q96C36	Pyrroline-5-carboxylate reductase 2 OS=Homo sapiens GN=PYCR2 PE=1 SV=1	#VALUE!	#VALUE!	5.3889e+06	4.50369e+06	2.68941e+06	#VALUE!	5.2869e+06	3.17443e+06	#VALUE!	9.7467e+06	3.01217e+07	1.33873e+07	#VALUE!	1.18558e+07	3.84887e+07	2.13527e+07	#VALUE!	#VALUE!	#VALUE!	#VALUE!	#VALUE!	#VALUE!	#VALUE!	#VALUE!	#VALUE!	#VALUE!
FALSE	High	Master Protein	O43399-7	Isoform 7 of Tumor protein D54 OS=Homo sapiens GN=TPD52L2	1.13077e+07	1.32735e+07	3.00239e+07	2.04713e+07	2.89629e+07	2.02135e+07	2.35507e+07	1.13373e+07	2.61047e+07	2.7468e+07	2.02036e+07	3.51417e+07	1.6499e+07	2.24298e+07	4.01266e+07	3.38084e+07	1.11972	0.703257	1.45076	0.157125	1.50332	0.215733	1.03623	0.878273	1.34259	0.310773
FALSE	High	Master Protein	P23368	NAD-dependent malic enzyme, mitochondrial OS=Homo sapiens GN=ME2 PE=1 SV=1	#VALUE!	5.06053e+06	4.61906e+06	2.86599e+06	5.5857e+06	#VALUE!	5.76752e+06	2.72094e+06	1.03045e+07	1.06328e+07	#VALUE!	6.861e+06	#VALUE!	9.9332e+06	3.19375e+07	1.95733e+07	#VALUE!	#VALUE!	#VALUE!	#VALUE!	#VALUE!	#VALUE!	#VALUE!	#VALUE!	#VALUE!	#VALUE!
FALSE	High	Master Protein	Q13057-2	Isoform 2 of Bifunctional coenzyme A synthase OS=Homo sapiens GN=COASY	1.06724e+07	2.65471e+07	1.57818e+07	1.63771e+07	9.10262e+06	1.23038e+07	1.87444e+07	5.10177e+07	3.16004e+07	2.12655e+07	1.43262e+07	1.92443e+07	8.24949e+07	1.506e+07	5.48669e+06	4.44847e+06	1.31408	0.611731	1.24587	0.41989	1.54933	0.63368	1.24357	0.79153	1.17903	0.852516
FALSE	High	Master Protein	Q9NQR4	Omega-amidase NIT2 OS=Homo sapiens GN=NIT2 PE=1 SV=1	#VALUE!	#VALUE!	9.62304e+06	1.50123e+07	1.8619e+06	6.06404e+06	1.05738e+07	#VALUE!	#VALUE!	6.9113e+06	#VALUE!	2.0081e+07	1.01532e+07	1.05741e+07	1.22836e+07	1.19219e+07	#VALUE!	#VALUE!	#VALUE!	#VALUE!	#VALUE!	#VALUE!	#VALUE!	#VALUE!	#VALUE!	#VALUE!
FALSE	High	Master Protein	P67775	Serine/threonine-protein phosphatase 2A catalytic subunit alpha isoform OS=Homo sapiens GN=PPP2CA PE=1 SV=1	#VALUE!	3.98206e+06	1.69366e+07	2.04713e+07	9.20606e+06	1.75769e+07	1.53801e+07	2.4942e+07	#VALUE!	1.59491e+07	4.04072e+07	1.4224e+07	3.17288e+06	8.81171e+06	9.82691e+06	7.11755e+06	#VALUE!	#VALUE!	#VALUE!	#VALUE!	#VALUE!	#VALUE!	#VALUE!	#VALUE!	0.431101	0.0365838
FALSE	High	Master Protein	P31689	DnaJ homolog subfamily A member 1 OS=Homo sapiens GN=DNAJA1 PE=1 SV=2	4.82799e+06	1.41031e+07	2.61747e+07	1.22828e+07	8.68886e+06	#VALUE!	2.49926e+07	1.47384e+07	1.54567e+07	3.10122e+06	#VALUE!	1.17139e+07	#VALUE!	#VALUE!	1.8016e+07	2.3132e+07	#VALUE!	#VALUE!	#VALUE!	#VALUE!	#VALUE!	#VALUE!	#VALUE!	#VALUE!	#VALUE!	#VALUE!
FALSE	High	Master Protein	M0R2B7	DNA polymerase OS=Homo sapiens GN=POLD1 PE=1 SV=1	8.51251e+06	4.14798e+07	2.30953e+07	1.77418e+07	7.03384e+06	1.49404e+07	9.61254e+06	1.70059e+07	1.71741e+08	1.94934e+07	1.21222e+08	1.50607e+07	6.66305e+07	4.32575e+06	4.25833e+06	1.26337e+07	0.534988	0.199162	3.60585	0.183116	0.967178	0.965535	0.268225	0.199093	1.80785	0.54227
FALSE	High	Master Protein	Q6P1N9	Putative deoxyribonuclease TATDN1 OS=Homo sapiens GN=TATDN1 PE=1 SV=2	5.0821e+06	#VALUE!	7.69843e+06	1.07816e+07	6.82696e+06	1.58192e+07	9.61254e+06	4.98839e+06	#VALUE!	1.4177e+07	5.51008e+06	1.50607e+07	6.02847e+06	2.08277e+07	9.82691e+06	8.89694e+06	#VALUE!	#VALUE!	#VALUE!	#VALUE!	#VALUE!	#VALUE!	#VALUE!	#VALUE!	1.22372	0.622727
FALSE	High	Master Protein	P23786	Carnitine O-palmitoyltransferase 2, mitochondrial OS=Homo sapiens GN=CPT2 PE=1 SV=2	4.82799e+06	7.21748e+06	5.3889e+06	1.63771e+06	6.82696e+06	#VALUE!	5.2869e+06	7.36922e+06	#VALUE!	1.15188e+07	5.14274e+06	1.17139e+07	#VALUE!	6.40852e+06	4.01266e+07	3.02496e+07	#VALUE!	#VALUE!	#VALUE!	#VALUE!	#VALUE!	#VALUE!	#VALUE!	#VALUE!	#VALUE!	#VALUE!
FALSE	High	Master Protein	Q14683	Structural maintenance of chromosomes protein 1A OS=Homo sapiens GN=SMC1A PE=1 SV=2	1.207e+07	1.16143e+07	5.3889e+06	4.77664e+06	7.13728e+06	1.40615e+06	1.77832e+06	4.98839e+06	1.68307e+07	1.24049e+07	1.79996e+07	5.85695e+06	4.44203e+06	5.28703e+06	3.52131e+06	6.4058e+06	0.452296	0.100144	1.56846	0.203999	0.580687	0.134427	0.370228	0.0250691	1.28387	0.495287
FALSE	High	Master Protein	Q9NQW7-3	Isoform 3 of Xaa-Pro aminopeptidase 1 OS=Homo sapiens GN=XPNPEP1	5.0821e+06	9.12555e+06	8.08336e+06	4.91312e+06	8.48199e+06	1.23038e+07	7.69003e+06	6.12212e+06	1.03045e+07	7.88597e+06	1.24895e+07	1.50607e+07	3.17288e+06	8.17086e+06	4.504e+06	6.76168e+06	1.27179	0.31591	1.68139	0.0474185	0.831102	0.484999	0.494296	0.0225461	0.653489	0.133077
FALSE	High	Master Protein	P09110	3-ketoacyl-CoA thiolase, peroxisomal OS=Homo sapiens GN=ACAA1 PE=1 SV=2	4.70094e+06	829596	4.61906e+06	5.59549e+06	444787	#VALUE!	7.69003e+06	4.30816e+06	#VALUE!	398729	5.14274e+06	4.8529e+06	#VALUE!	2.24298e+06	3.02997e+07	2.49114e+07	#VALUE!	#VALUE!	#VALUE!	#VALUE!	#VALUE!	#VALUE!	#VALUE!	#VALUE!	#VALUE!	#VALUE!
FALSE	High	Master Protein	E9PAV3	Nascent polypeptide-associated complex subunit alpha, muscle-specific form OS=Homo sapiens GN=NACA PE=1 SV=1	3.81157e+07	3.15246e+07	4.61906e+07	5.86845e+07	5.5857e+07	2.98808e+07	6.24815e+07	4.08141e+07	8.93055e+07	5.93663e+07	1.98363e+07	5.18758e+07	2.22102e+07	7.04937e+07	6.38749e+07	5.33816e+07	1.08319	0.712605	1.26283	0.485102	1.20311	0.494457	0.952703	0.888569	1.11071	0.70079
FALSE	High	Master Protein	O00159	Unconventional myosin-Ic OS=Homo sapiens GN=MYO1C PE=1 SV=4	6.86083e+06	1.49327e+07	1.42421e+06	6.27787e+06	4.03412e+06	6.855e+06	1.05738e+06	6.00875e+06	1.09914e+07	1.24049e+07	2.05709e+07	1.4224e+07	5.07661e+06	1.26568e+07	1.06458e+07	1.26337e+07	0.608742	0.38516	1.97288	0.0867968	1.39047	0.419334	0.704794	0.171912	2.28417	0.0398224
FALSE	High	Master Protein	P54819	Adenylate kinase 2, mitochondrial OS=Homo sapiens GN=AK2 PE=1 SV=2	4.95505e+06	#VALUE!	3.11787e+07	1.63771e+07	1.13783e+07	2.98808e+07	3.17214e+07	5.782e+06	#VALUE!	1.94934e+07	1.21222e+07	4.26721e+07	1.80854e+07	2.56341e+07	7.04262e+07	6.76168e+07	#VALUE!	#VALUE!	#VALUE!	#VALUE!	#VALUE!	#VALUE!	#VALUE!	#VALUE!	2.30773	0.14091
FALSE	High	Master Protein	Q16836-2	Isoform 2 of Hydroxyacyl-coenzyme A dehydrogenase, mitochondrial OS=Homo sapiens GN=HADH	#VALUE!	4.56278e+06	1.07778e+07	9.68976e+06	3.93068e+06	8.78846e+06	1.24963e+07	9.06981e+06	#VALUE!	4.51893e+07	2.20403e+07	4.43455e+07	1.33261e+07	6.2483e+07	9.82691e+07	6.58374e+07	#VALUE!	#VALUE!	#VALUE!	#VALUE!	#VALUE!	#VALUE!	#VALUE!	#VALUE!	6.99764	0.026646
FALSE	High	Master Protein	P16989	Y-box-binding protein 3 OS=Homo sapiens GN=YBX3 PE=1 SV=4	#VALUE!	6.30493e+06	2.65596e+06	#VALUE!	#VALUE!	6.59134e+06	2.49926e+06	2.94769e+06	4.80876e+06	1.50631e+07	9.18346e+06	#VALUE!	1.96719e+06	#VALUE!	2.94807e+06	#VALUE!	#VALUE!	#VALUE!	#VALUE!	#VALUE!	#VALUE!	#VALUE!	#VALUE!	#VALUE!	#VALUE!	#VALUE!
FALSE	High	Master Protein	P53041	Serine/threonine-protein phosphatase 5 OS=Homo sapiens GN=PPP5C PE=1 SV=1	2.15989e+07	1.65919e+07	8.08336e+06	1.0918e+07	5.79258e+07	3.86692e+07	6.72878e+06	1.70059e+07	3.43483e+07	1.68352e+07	2.68157e+07	1.50607e+07	3.49017e+07	2.56341e+07	2.21106e+07	1.4591e+07	2.10395	0.22986	1.62714	0.14922	1.70018	0.101406	1.04489	0.871224	0.808091	0.652124
FALSE	High	Master Protein	O43809	Cleavage and polyadenylation specificity factor subunit 5 OS=Homo sapiens GN=NUDT21 PE=1 SV=1	#VALUE!	#VALUE!	5.77383e+06	9.68976e+06	1.00336e+07	#VALUE!	4.80627e+06	#VALUE!	#VALUE!	4.07589e+06	#VALUE!	3.17949e+06	#VALUE!	1.23364e+07	3.6032e+07	4.62641e+07	#VALUE!	#VALUE!	#VALUE!	#VALUE!	#VALUE!	#VALUE!	#VALUE!	#VALUE!	#VALUE!	#VALUE!
FALSE	High	Master Protein	P62820	Ras-related protein Rab-1A OS=Homo sapiens GN=RAB1A PE=1 SV=3	#VALUE!	#VALUE!	8.08336e+06	1.50123e+07	#VALUE!	#VALUE!	1.39382e+07	#VALUE!	#VALUE!	#VALUE!	#VALUE!	#VALUE!	#VALUE!	#VALUE!	3.35753e+07	5.16023e+07	#VALUE!	#VALUE!	#VALUE!	#VALUE!	#VALUE!	#VALUE!	#VALUE!	#VALUE!	#VALUE!	#VALUE!
FALSE	High	Master Protein	P08779	Keratin, type I cytoskeletal 16 OS=Homo sapiens GN=KRT16 PE=1 SV=4	#VALUE!	#VALUE!	#VALUE!	#VALUE!	#VALUE!	#VALUE!	#VALUE!	#VALUE!	#VALUE!	#VALUE!	#VALUE!	#VALUE!	3.49017e+06	#VALUE!	#VALUE!	#VALUE!	#VALUE!	#VALUE!	#VALUE!	#VALUE!	#VALUE!	#VALUE!	#VALUE!	#VALUE!	#VALUE!	#VALUE!
FALSE	High	Master Protein	Q9UHG3	Prenylcysteine oxidase 1 OS=Homo sapiens GN=PCYOX1 PE=1 SV=3	#VALUE!	5.30941e+06	1.88612e+06	2.04713e+06	#VALUE!	#VALUE!	2.25895e+06	2.4942e+06	#VALUE!	1.15188e+07	#VALUE!	8.36707e+06	#VALUE!	9.77299e+06	3.52131e+07	1.7438e+07	#VALUE!	#VALUE!	#VALUE!	#VALUE!	#VALUE!	#VALUE!	#VALUE!	#VALUE!	#VALUE!	#VALUE!
FALSE	High	Master Protein	Q9NR45	Sialic acid synthase OS=Homo sapiens GN=NANS PE=1 SV=2	1.18159e+07	3.40134e+06	8.46828e+06	1.50123e+07	2.68941e+07	5.97615e+06	1.68219e+07	1.2471e+07	1.23654e+07	1.77213e+07	1.32242e+07	3.26316e+07	5.3939e+06	3.52468e+07	2.37484e+07	3.91465e+07	1.60637	0.288994	1.96245	0.130227	2.67549	0.0881316	1.36334	0.468231	1.66555	0.282053
FALSE	High	Master Protein	Q8N163	Cell cycle and apoptosis regulator protein 2 OS=Homo sapiens GN=CCAR2 PE=1 SV=2	1.23241e+07	9.12555e+06	9.62304e+06	8.325e+06	9.72325e+06	#VALUE!	7.69003e+06	4.64828e+06	1.54567e+07	1.59491e+07	1.50609e+07	1.25506e+07	7.61491e+06	5.28703e+06	5.32291e+06	1.13881e+07	#VALUE!	#VALUE!	1.49799	0.00531029	0.751641	0.194965	0.501767	0.00397546	#VALUE!	#VALUE!
FALSE	High	Master Protein	O15355	Protein phosphatase 1G OS=Homo sapiens GN=PPM1G PE=1 SV=1	1.19429e+07	9.12555e+06	5.77383e+06	1.0918e+07	6.30977e+06	4.48211e+06	2.73957e+06	9.5233e+06	1.20219e+07	1.50631e+07	4.40806e+06	5.10391e+06	#VALUE!	1.506e+06	#VALUE!	2.84702e+06	0.610555	0.113236	0.96919	0.924539	#VALUE!	#VALUE!	#VALUE!	#VALUE!	#VALUE!	#VALUE!
FALSE	High	Master Protein	Q92597	Protein NDRG1 OS=Homo sapiens GN=NDRG1 PE=1 SV=1	#VALUE!	#VALUE!	#VALUE!	#VALUE!	1.75846e+07	1.1425e+07	3.65276e+06	1.11105e+07	1.51132e+07	1.24049e+07	1.65302e+07	2.51012e+07	3.17288e+07	3.36447e+07	1.31026e+07	2.66908e+07	#VALUE!	#VALUE!	#VALUE!	#VALUE!	#VALUE!	#VALUE!	1.52086	0.145512	2.40256	0.0303194
FALSE	High	Master Protein	P62081	40S ribosomal protein S7 OS=Homo sapiens GN=RPS7 PE=1 SV=1	3.04926e+07	2.48879e+07	7.69843e+07	5.73197e+07	8.27511e+07	7.03077e+07	8.65128e+07	6.00875e+06	#VALUE!	8.86064e+07	3.48971e+08	1.00405e+07	3.80746e+07	1.31375e+08	6.79695e+07	1.10322e+08	1.29468	0.555031	#VALUE!	#VALUE!	1.83326	0.153812	#VALUE!	#VALUE!	1.416	0.399084
FALSE	High	Master Protein	P60953	Cell division control protein 42 homolog OS=Homo sapiens GN=CDC42 PE=1 SV=2	1.90579e+06	#VALUE!	1.69366e+07	1.07816e+07	8.89574e+06	8.78846e+06	1.39382e+07	#VALUE!	#VALUE!	2.7468e+07	1.61629e+07	4.01619e+06	1.55471e+07	3.04405e+07	3.27564e+07	3.02496e+07	#VALUE!	#VALUE!	#VALUE!	#VALUE!	#VALUE!	#VALUE!	#VALUE!	#VALUE!	#VALUE!	#VALUE!
FALSE	High	Master Protein	P25787	Proteasome subunit alpha type-2 OS=Homo sapiens GN=PSMA2 PE=1 SV=2	#VALUE!	#VALUE!	3.31033e+07	1.18734e+07	3.2066e+07	#VALUE!	3.2202e+07	#VALUE!	#VALUE!	2.30377e+07	1.61629e+07	9.20378e+06	1.4278e+07	5.12681e+07	4.504e+07	5.5161e+07	#VALUE!	#VALUE!	#VALUE!	#VALUE!	#VALUE!	#VALUE!	#VALUE!	#VALUE!	#VALUE!	#VALUE!
FALSE	High	Master Protein	P60891	Ribose-phosphate pyrophosphokinase 1 OS=Homo sapiens GN=PRPS1 PE=1 SV=2	8.63957e+06	5.72421e+06	1.07778e+07	1.91066e+07	3.31004e+06	2.285e+06	1.05738e+07	1.03169e+07	#VALUE!	6.37966e+06	#VALUE!	1.75708e+07	9.83593e+06	4.64617e+06	1.31026e+07	#VALUE!	0.598573	0.267184	#VALUE!	#VALUE!	#VALUE!	#VALUE!	#VALUE!	#VALUE!	#VALUE!	#VALUE!
FALSE	High	Master Protein	P40763	Signal transducer and activator of transcription 3 OS=Homo sapiens GN=STAT3 PE=1 SV=2	1.06724e+06	9.95515e+06	6.15875e+06	3.00246e+06	5.37882e+06	2.19711e+06	7.2094e+06	5.66863e+06	1.58002e+07	1.15188e+07	4.7754e+06	2.92847e+06	#VALUE!	#VALUE!	#VALUE!	#VALUE!	1.0134	0.976595	1.73522	0.337998	#VALUE!	#VALUE!	#VALUE!	#VALUE!	#VALUE!	#VALUE!
FALSE	High	Master Protein	O15144	Actin-related protein 2/3 complex subunit 2 OS=Homo sapiens GN=ARPC2 PE=1 SV=1	1.39758e+07	4.97757e+06	1.38572e+07	2.72951e+07	1.75846e+07	2.37288e+07	3.17214e+07	1.81396e+07	#VALUE!	4.34171e+07	3.34278e+07	3.26316e+07	1.20569e+07	4.00532e+07	9.82691e+06	1.04984e+07	1.5169	0.218492	#VALUE!	#VALUE!	1.20514	0.733883	#VALUE!	#VALUE!	0.794471	0.580942
FALSE	High	Master Protein	Q9BYT8	Neurolysin, mitochondrial OS=Homo sapiens GN=NLN PE=1 SV=1	4.95505e+06	1.24439e+07	8.46828e+06	8.59796e+06	1.03439e+07	1.05462e+07	8.65128e+06	1.07704e+07	1.75176e+07	1.77213e+07	1.28568e+07	1.25506e+07	#VALUE!	1.92255e+07	2.37484e+07	1.95733e+07	1.16963	0.397365	1.75964	0.0201977	#VALUE!	#VALUE!	#VALUE!	#VALUE!	#VALUE!	#VALUE!
FALSE	High	Master Protein	Q9Y6D6	Brefeldin A-inhibited guanine nucleotide-exchange protein 1 OS=Homo sapiens GN=ARFGEF1 PE=1 SV=2	2.414e+06	1.57623e+06	3.31033e+06	3.82131e+06	#VALUE!	1.31827e+06	2.93182e+06	2.38082e+06	3.057e+06	#VALUE!	2.57137e+06	2.92847e+06	#VALUE!	1.60213e+06	#VALUE!	#VALUE!	#VALUE!	#VALUE!	#VALUE!	#VALUE!	#VALUE!	#VALUE!	#VALUE!	#VALUE!	#VALUE!	#VALUE!
FALSE	High	Master Protein	P40121	Macrophage-capping protein OS=Homo sapiens GN=CAPG PE=1 SV=2	9.40188e+06	7.46636e+06	2.54048e+07	2.72951e+07	1.55158e+07	5.09731e+06	4.42177e+07	3.17443e+07	1.16784e+07	1.68352e+07	3.41625e+07	4.8529e+07	3.49017e+07	3.6849e+07	1.71971e+07	3.55878e+07	1.38821	0.528435	1.59851	0.333326	1.79012	0.0967257	1.11987	0.740928	1.28952	0.503596
FALSE	High	Master Protein	P20020	Plasma membrane calcium-transporting ATPase 1 OS=Homo sapiens GN=ATP2B1 PE=1 SV=3	5.97147e+06	4.06502e+06	2.77144e+06	1.91066e+06	1.55158e+06	6.41558e+06	3.36439e+06	1.36047e+06	5.83921e+06	8.68343e+06	8.81612e+06	2.92847e+06	7.61491e+06	1.2817e+07	1.14647e+07	1.06763e+07	0.862313	0.741588	1.78463	0.130686	2.89247	0.00262626	1.62077	0.0615683	3.35431	0.00352211
FALSE	High	Master Protein	P47755	F-actin-capping protein subunit alpha-2 OS=Homo sapiens GN=CAPZA2 PE=1 SV=3	8.51251e+06	7.46636e+06	1.80913e+07	8.325e+06	1.13783e+07	4.39423e+06	1.97057e+07	2.15408e+07	#VALUE!	2.92401e+07	#VALUE!	3.51417e+07	2.06237e+07	3.36447e+07	2.21106e+07	2.49114e+07	1.34494	0.465157	#VALUE!	#VALUE!	2.3892	0.00865362	#VALUE!	#VALUE!	1.77643	0.0653584
FALSE	High	Master Protein	C9JIF9	Acylamino-acid-releasing enzyme OS=Homo sapiens GN=APEH PE=1 SV=1	1.52463e+07	1.74215e+07	1.38572e+07	1.50123e+07	1.44814e+07	3.07596e+07	1.34576e+07	1.70059e+07	4.46528e+07	2.30377e+07	9.5508e+07	1.84076e+07	1.01532e+07	3.36447e+07	4.91346e+06	7.82931e+06	1.23022	0.418996	2.95115	0.140275	0.918804	0.856826	0.311337	0.148149	0.74686	0.557552
FALSE	High	Master Protein	O75131	Copine-3 OS=Homo sapiens GN=CPNE3 PE=1 SV=1	6.35262e+06	1.41031e+07	1.27024e+07	1.50123e+07	5.0685e+06	2.19711e+06	1.39382e+07	1.2471e+07	1.16784e+07	6.82269e+06	2.02036e+07	1.25506e+07	1.04705e+07	1.42589e+07	9.82691e+06	2.66908e+07	0.699075	0.333771	1.06404	0.827488	1.27147	0.483437	1.19494	0.621102	1.81878	0.204133
FALSE	High	Master Protein	Q14166	Tubulin--tyrosine ligase-like protein 12 OS=Homo sapiens GN=TTLL12 PE=1 SV=2	#VALUE!	1.32735e+07	1.15477e+07	1.32381e+07	8.7923e+06	7.64596e+06	1.29769e+07	1.36047e+07	2.71351e+07	1.06328e+07	#VALUE!	1.4224e+07	#VALUE!	#VALUE!	#VALUE!	#VALUE!	#VALUE!	#VALUE!	#VALUE!	#VALUE!	#VALUE!	#VALUE!	#VALUE!	#VALUE!	#VALUE!	#VALUE!
FALSE	High	Master Protein	P27487	Dipeptidyl peptidase 4 OS=Homo sapiens GN=DPP4 PE=1 SV=2	1.06724e+06	#VALUE!	#VALUE!	#VALUE!	5.0685e+06	#VALUE!	#VALUE!	#VALUE!	2.02655e+07	1.24049e+07	2.6081e+07	9.20378e+06	1.14224e+07	1.13751e+07	2.21106e+07	1.70821e+07	#VALUE!	#VALUE!	#VALUE!	#VALUE!	#VALUE!	#VALUE!	0.912221	0.757236	#VALUE!	#VALUE!
FALSE	High	Master Protein	Q96A33	Coiled-coil domain-containing protein 47 OS=Homo sapiens GN=CCDC47 PE=1 SV=1	2.03284e+06	6.63677e+06	6.54367e+06	3.41189e+06	3.31004e+06	6.32769e+06	4.80627e+06	3.51455e+06	#VALUE!	7.88597e+06	#VALUE!	6.77733e+06	#VALUE!	1.76234e+06	4.42211e+07	2.49114e+07	0.964209	0.905498	#VALUE!	#VALUE!	#VALUE!	#VALUE!	#VALUE!	#VALUE!	#VALUE!	#VALUE!
FALSE	High	Master Protein	P32119	Peroxiredoxin-2 OS=Homo sapiens GN=PRDX2 PE=1 SV=5	7.36904e+06	#VALUE!	3.77223e+07	3.95779e+07	1.44814e+07	3.86692e+07	4.80627e+07	2.94769e+06	#VALUE!	3.81007e+07	6.24475e+07	8.36707e+06	1.872e+07	4.32575e+07	2.62051e+07	6.58374e+07	#VALUE!	#VALUE!	#VALUE!	#VALUE!	#VALUE!	#VALUE!	#VALUE!	#VALUE!	1.47867	0.431558
FALSE	High	Master Protein	Q9UMS4	Pre-mRNA-processing factor 19 OS=Homo sapiens GN=PRPF19 PE=1 SV=1	4.82799e+06	1.24439e+07	2.30953e+07	2.32008e+07	7.13728e+06	2.63654e+06	5.2869e+06	1.47384e+07	1.0648e+07	1.06328e+07	#VALUE!	2.42645e+07	8.88406e+06	2.40319e+07	2.29295e+07	3.02496e+07	0.468776	0.153566	#VALUE!	#VALUE!	1.35438	0.409234	#VALUE!	#VALUE!	2.88918	0.0354162
FALSE	High	Master Protein	Q9HC38	Glyoxalase domain-containing protein 4 OS=Homo sapiens GN=GLOD4 PE=1 SV=1	2.28694e+06	#VALUE!	5.3889e+06	9.82623e+06	3.62036e+06	7.82173e+06	5.76752e+06	1.05437e+07	#VALUE!	8.77203e+06	4.7754e+07	2.76113e+07	1.45952e+07	1.60213e+07	#VALUE!	1.12101e+07	#VALUE!	#VALUE!	#VALUE!	#VALUE!	#VALUE!	#VALUE!	#VALUE!	#VALUE!	#VALUE!	#VALUE!
FALSE	High	Master Protein	O43252	Bifunctional 3'-phosphoadenosine 5'-phosphosulfate synthase 1 OS=Homo sapiens GN=PAPSS1 PE=1 SV=2	724199	3.15246e+06	5.3889e+06	8.59796e+06	1.34471e+06	4.92154e+06	5.76752e+06	5.55526e+06	1.82046e+07	9.7467e+06	1.10202e+07	1.00405e+07	1.07878e+07	2.24298e+07	2.86618e+07	1.95733e+07	0.984633	0.97331	2.74369	0.0245373	4.55972	0.00795823	1.6619	0.102917	4.63088	0.00606215
FALSE	High	Master Protein	P11387	DNA topoisomerase 1 OS=Homo sapiens GN=TOP1 PE=1 SV=2	9.40188e+06	4.23094e+06	6.54367e+06	9.96271e+06	#VALUE!	1.05462e+07	1.10544e+07	3.7413e+06	1.64872e+07	1.68352e+07	4.04072e+07	7.78138e+06	4.12474e+06	1.76234e+07	6.46939e+07	5.5161e+07	#VALUE!	#VALUE!	2.70448	0.121434	4.6983	0.10524	1.73723	0.388185	#VALUE!	#VALUE!
FALSE	High	Master Protein	P24534	Elongation factor 1-beta OS=Homo sapiens GN=EEF1B2 PE=1 SV=3	3.93863e+07	2.15695e+07	7.69843e+07	8.46148e+07	3.31004e+07	2.46077e+07	6.72878e+07	2.94769e+07	9.27404e+06	4.34171e+07	2.1673e+07	6.2753e+07	3.17288e+07	6.08809e+07	1.71971e+07	2.66908e+07	0.694088	0.378815	0.616105	0.307253	0.613321	0.271203	0.995482	0.992157	0.883636	0.751027
FALSE	High	Master Protein	O95433	Activator of 90 kDa heat shock protein ATPase homolog 1 OS=Homo sapiens GN=AHSA1 PE=1 SV=1	1.27052e+07	2.98654e+07	3.19485e+07	1.32381e+07	2.37909e+07	1.40615e+07	3.6047e+07	1.58722e+07	3.77831e+07	1.77213e+07	#VALUE!	2.59379e+07	8.24949e+06	2.08277e+07	#VALUE!	7.82931e+06	1.02295	0.946608	#VALUE!	#VALUE!	#VALUE!	#VALUE!	#VALUE!	#VALUE!	#VALUE!	#VALUE!
FALSE	High	Master Protein	P20839-6	Isoform 6 of Inosine-5'-monophosphate dehydrogenase 1 OS=Homo sapiens GN=IMPDH1	7.11494e+06	1.49327e+07	9.62304e+06	1.00992e+07	3.62036e+06	5.09731e+06	1.20157e+07	1.2471e+07	#VALUE!	4.96196e+06	#VALUE!	3.51417e+06	#VALUE!	2.56341e+06	1.14647e+07	3.73672e+06	0.794934	0.476303	#VALUE!	#VALUE!	#VALUE!	#VALUE!	#VALUE!	#VALUE!	#VALUE!	#VALUE!
FALSE	High	Master Protein	P08754	Guanine nucleotide-binding protein G(k) subunit alpha OS=Homo sapiens GN=GNAI3 PE=1 SV=3	#VALUE!	4.14798e+06	2.11707e+06	2.59303e+06	#VALUE!	#VALUE!	2.93182e+06	2.26745e+06	#VALUE!	7.53154e+06	#VALUE!	4.60189e+06	#VALUE!	#VALUE!	7.94342e+06	8.36312e+06	#VALUE!	#VALUE!	#VALUE!	#VALUE!	#VALUE!	#VALUE!	#VALUE!	#VALUE!	#VALUE!	#VALUE!
FALSE	High	Master Protein	Q9HD45	Transmembrane 9 superfamily member 3 OS=Homo sapiens GN=TM9SF3 PE=1 SV=2	2.15989e+07	2.82063e+07	9.62304e+06	9.96271e+06	1.65502e+07	1.93346e+07	2.01863e+07	1.70059e+07	5.49572e+07	2.39237e+07	1.79996e+07	1.4224e+07	1.26915e+07	3.36447e+07	9.82691e+07	6.22786e+07	1.05312	0.849473	1.60114	0.352135	2.98143	0.122037	1.86207	0.292161	2.83104	0.121699
FALSE	High	Master Protein	Q92621	Nuclear pore complex protein Nup205 OS=Homo sapiens GN=NUP205 PE=1 SV=3	3.30336e+06	4.3139e+06	4.61906e+06	3.82131e+06	3.51692e+06	272442	1.82638e+06	1.81396e+06	#VALUE!	#VALUE!	2.24076e+07	3.76518e+06	#VALUE!	#VALUE!	#VALUE!	#VALUE!	0.46269	0.0244868	#VALUE!	#VALUE!	#VALUE!	#VALUE!	#VALUE!	#VALUE!	#VALUE!	#VALUE!
FALSE	High	Master Protein	P16152	Carbonyl reductase [NADPH] 1 OS=Homo sapiens GN=CBR1 PE=1 SV=3	5.0821e+06	2.23991e+06	2.07858e+07	1.91066e+07	2.58597e+07	2.81231e+06	2.01863e+07	3.51455e+07	#VALUE!	2.48098e+07	1.32242e+07	4.26721e+07	6.66305e+06	2.72362e+07	1.22836e+07	1.51248e+07	1.7792	0.310014	#VALUE!	#VALUE!	1.2985	0.60375	#VALUE!	#VALUE!	0.72982	0.508305
FALSE	High	Master Protein	Q14103	Heterogeneous nuclear ribonucleoprotein D0 OS=Homo sapiens GN=HNRNPD PE=1 SV=1	3.17631e+07	2.23991e+07	5.00398e+07	5.04959e+07	3.62036e+07	5.09731e+07	4.80627e+07	5.782e+07	4.80876e+07	4.60753e+07	3.45298e+07	7.69771e+07	6.98033e+07	8.97192e+07	1.63782e+08	1.76159e+08	1.24798	0.291578	1.32949	0.306423	3.22864	0.0198581	2.42848	0.0392921	2.5871	0.0291058
FALSE	High	Master Protein	Q9H0U4	Ras-related protein Rab-1B OS=Homo sapiens GN=RAB1B PE=1 SV=1	#VALUE!	#VALUE!	1.03929e+07	1.05086e+07	6.30977e+06	#VALUE!	2.30701e+07	#VALUE!	#VALUE!	#VALUE!	#VALUE!	#VALUE!	#VALUE!	1.32977e+07	2.37484e+07	3.73672e+07	#VALUE!	#VALUE!	#VALUE!	#VALUE!	#VALUE!	#VALUE!	#VALUE!	#VALUE!	#VALUE!	#VALUE!
FALSE	High	Master Protein	P52907	F-actin-capping protein subunit alpha-1 OS=Homo sapiens GN=CAPZA1 PE=1 SV=3	2.6681e+07	1.07847e+07	3.84922e+07	2.59303e+07	1.34471e+07	3.69115e+06	3.07601e+07	3.62792e+07	#VALUE!	2.21516e+07	8.08144e+06	4.35088e+07	2.5383e+07	2.56341e+07	2.62051e+07	2.84702e+07	0.826175	0.656032	#VALUE!	#VALUE!	1.03734	0.873447	#VALUE!	#VALUE!	1.25559	0.505123
FALSE	High	Master Protein	Q9Y2Z4	Tyrosine--tRNA ligase, mitochondrial OS=Homo sapiens GN=YARS2 PE=1 SV=2	635262	9.12555e+06	3.77223e+06	5.73197e+06	1.24127e+06	#VALUE!	5.2869e+06	8.38957e+06	6.52617e+06	8.86064e+06	6.97943e+06	1.67341e+07	#VALUE!	1.39385e+07	1.14647e+07	2.3132e+07	#VALUE!	#VALUE!	2.02961	0.145655	#VALUE!	#VALUE!	#VALUE!	#VALUE!	#VALUE!	#VALUE!
FALSE	High	Master Protein	Q02978	Mitochondrial 2-oxoglutarate/malate carrier protein OS=Homo sapiens GN=SLC25A11 PE=1 SV=3	#VALUE!	#VALUE!	7.69843e+06	5.59549e+06	5.0685e+06	6.855e+07	5.76752e+06	#VALUE!	#VALUE!	1.86073e+07	#VALUE!	1.50607e+07	4.75932e+06	3.36447e+07	6.87884e+07	5.33816e+07	#VALUE!	#VALUE!	#VALUE!	#VALUE!	#VALUE!	#VALUE!	#VALUE!	#VALUE!	#VALUE!	#VALUE!
FALSE	High	Master Protein	P61586	Transforming protein RhoA OS=Homo sapiens GN=RHOA PE=1 SV=1	#VALUE!	#VALUE!	5.00398e+06	1.0918e+07	#VALUE!	#VALUE!	#VALUE!	#VALUE!	#VALUE!	#VALUE!	#VALUE!	6.52632e+06	8.24949e+06	#VALUE!	8.02531e+06	2.49114e+07	#VALUE!	#VALUE!	#VALUE!	#VALUE!	#VALUE!	#VALUE!	#VALUE!	#VALUE!	#VALUE!	#VALUE!
FALSE	High	Master Protein	Q92878-2	Isoform 2 of DNA repair protein RAD50 OS=Homo sapiens GN=RAD50	4.82799e+06	4.3139e+06	7.69843e+06	6.6873e+06	2.48253e+06	1.1425e+07	5.2869e+06	1.58722e+06	1.47698e+07	5.84802e+06	2.2775e+07	1.00405e+07	#VALUE!	7.20958e+06	#VALUE!	4.98229e+06	0.883287	0.780736	2.27109	0.0908262	#VALUE!	#VALUE!	#VALUE!	#VALUE!	#VALUE!	#VALUE!
FALSE	High	Master Protein	P08574	Cytochrome c1, heme protein, mitochondrial OS=Homo sapiens GN=CYC1 PE=1 SV=3	#VALUE!	#VALUE!	1.57818e+07	2.59303e+07	1.03439e+07	2.72442e+06	1.63413e+07	5.89538e+06	#VALUE!	9.7467e+06	1.06528e+07	4.18354e+07	1.20569e+06	5.60745e+07	2.29295e+08	1.67262e+08	#VALUE!	#VALUE!	#VALUE!	#VALUE!	#VALUE!	#VALUE!	#VALUE!	#VALUE!	12.8548	0.0903457
FALSE	High	Master Protein	H7BZJ3	Protein disulfide-isomerase A3 (Fragment) OS=Homo sapiens GN=PDIA3 PE=1 SV=1	7.49609e+07	8.29596e+07	8.8532e+07	8.87091e+07	7.55104e+07	4.57e+06	1.05738e+08	1.08838e+08	3.09135e+08	9.7467e+07	1.13875e+07	1.33873e+08	6.66305e+07	4.9666e+07	1.96538e+08	1.95733e+08	0.879146	0.69305	1.64656	0.420424	1.51738	0.321345	0.921548	0.888879	1.72597	0.296247
FALSE	High	Master Protein	Q9BZK7	F-box-like/WD repeat-containing protein TBL1XR1 OS=Homo sapiens GN=TBL1XR1 PE=1 SV=1	#VALUE!	7.96412e+06	6.15875e+06	4.23074e+06	5.99945e+06	8.26115e+06	6.72878e+06	7.93608e+06	8.93055e+06	1.06328e+07	#VALUE!	7.69771e+06	2.63349e+07	4.80639e+07	3.6032e+06	5.87198e+06	#VALUE!	#VALUE!	#VALUE!	#VALUE!	#VALUE!	#VALUE!	#VALUE!	#VALUE!	2.89966	0.234336
FALSE	High	Master Protein	P20073	Annexin A7 OS=Homo sapiens GN=ANXA7 PE=1 SV=3	2.28694e+07	8.13004e+06	1.73215e+07	1.1191e+07	4.34443e+06	1.23038e+06	2.16282e+07	1.2471e+07	1.64872e+07	1.77213e+07	1.32242e+07	1.58974e+07	1.11051e+07	1.2016e+07	3.02997e+07	3.2029e+07	0.666656	0.411558	1.06416	0.789106	1.43584	0.36056	1.34928	0.373481	2.1538	0.167137
FALSE	High	Master Protein	Q12904-2	Isoform 2 of Aminoacyl tRNA synthase complex-interacting multifunctional protein 1 OS=Homo sapiens GN=AIMP1	#VALUE!	#VALUE!	1.61667e+07	1.50123e+07	#VALUE!	#VALUE!	1.73026e+07	7.36922e+06	#VALUE!	5.4936e+06	#VALUE!	2.25911e+07	#VALUE!	#VALUE!	1.22836e+07	2.49114e+07	#VALUE!	#VALUE!	#VALUE!	#VALUE!	#VALUE!	#VALUE!	#VALUE!	#VALUE!	#VALUE!	#VALUE!
FALSE	High	Master Protein	P27694	Replication protein A 70 kDa DNA-binding subunit OS=Homo sapiens GN=RPA1 PE=1 SV=2	1.18159e+07	9.12555e+06	5.3889e+06	5.73197e+06	5.89601e+06	1.40615e+07	8.65128e+06	6.23549e+06	8.24359e+06	1.15188e+07	1.06528e+07	9.20378e+06	#VALUE!	#VALUE!	#VALUE!	#VALUE!	1.08677	0.783767	1.23569	0.305935	#VALUE!	#VALUE!	#VALUE!	#VALUE!	#VALUE!	#VALUE!
FALSE	High	Master Protein	P02768	Serum albumin OS=Homo sapiens GN=ALB PE=1 SV=2	2.79515e+08	5.89013e+08	1.50119e+08	1.50123e+08	7.34416e+08	6.59134e+07	3.26826e+08	1.92733e+09	1.61437e+07	#VALUE!	#VALUE!	#VALUE!	#VALUE!	1.00934e+07	1.14647e+07	1.26337e+07	2.61342	0.30916	#VALUE!	#VALUE!	#VALUE!	#VALUE!	#VALUE!	#VALUE!	#VALUE!	#VALUE!
FALSE	High	Master Protein	Q92688	Acidic leucine-rich nuclear phosphoprotein 32 family member B OS=Homo sapiens GN=ANP32B PE=1 SV=1	4.19273e+07	5.89013e+06	3.38731e+07	6.55082e+07	6.9304e+07	2.72442e+07	5.76752e+07	3.06106e+07	#VALUE!	2.48098e+07	1.28568e+08	8.36707e+07	1.20569e+07	5.60745e+07	9.82691e+07	1.06763e+08	1.25568	0.578561	#VALUE!	#VALUE!	1.85575	0.25471	#VALUE!	#VALUE!	1.47789	0.394485
FALSE	High	Master Protein	P35270	Sepiapterin reductase OS=Homo sapiens GN=SPR PE=1 SV=1	#VALUE!	1.74215e+06	1.19326e+07	1.63771e+07	8.27511e+06	2.285e+06	1.20157e+07	3.62792e+06	#VALUE!	5.40499e+06	5.87741e+06	1.33873e+07	2.50657e+06	7.53001e+06	1.88349e+07	1.95733e+07	#VALUE!	#VALUE!	#VALUE!	#VALUE!	#VALUE!	#VALUE!	#VALUE!	#VALUE!	1.84878	0.28852
FALSE	High	Master Protein	Q6ZRP7	Sulfhydryl oxidase 2 OS=Homo sapiens GN=QSOX2 PE=1 SV=3	2.28694e+06	8.29596e+06	5.3889e+06	#VALUE!	6.41321e+06	#VALUE!	5.2869e+06	6.57561e+06	5.83921e+06	9.7467e+06	#VALUE!	6.44264e+06	#VALUE!	5.92788e+06	2.12916e+07	2.13527e+07	#VALUE!	#VALUE!	#VALUE!	#VALUE!	#VALUE!	#VALUE!	#VALUE!	#VALUE!	#VALUE!	#VALUE!
FALSE	High	Master Protein	O94973-2	Isoform 2 of AP-2 complex subunit alpha-2 OS=Homo sapiens GN=AP2A2	#VALUE!	1.07847e+07	4.61906e+06	1.50123e+06	7.96479e+06	5.44884e+06	1.68219e+06	1.47384e+06	1.30523e+07	4.25311e+06	#VALUE!	5.4386e+06	#VALUE!	1.58611e+06	1.8016e+06	2.84702e+06	#VALUE!	#VALUE!	#VALUE!	#VALUE!	#VALUE!	#VALUE!	#VALUE!	#VALUE!	#VALUE!	#VALUE!
FALSE	High	Master Protein	G3V1L9	Tight junction protein 1 (Zona occludens 1), isoform CRA_a OS=Homo sapiens GN=TJP1 PE=1 SV=1	1.06724e+07	1.41031e+07	5.77383e+06	3.95779e+06	4.55131e+06	2.81231e+06	2.11476e+06	2.60757e+06	1.44263e+07	7.17712e+06	#VALUE!	4.09986e+06	#VALUE!	#VALUE!	2.78429e+06	2.66908e+06	0.350245	0.0560116	#VALUE!	#VALUE!	#VALUE!	#VALUE!	#VALUE!	#VALUE!	#VALUE!	#VALUE!
FALSE	High	Master Protein	O75844	CAAX prenyl protease 1 homolog OS=Homo sapiens GN=ZMPSTE24 PE=1 SV=2	1.2197e+07	9.12555e+06	8.46828e+06	9.55328e+06	1.34471e+07	1.49404e+07	1.10544e+07	6.23549e+06	1.20219e+07	8.86064e+06	1.54282e+07	1.00405e+07	1.33261e+07	2.40319e+07	5.4048e+07	3.91465e+07	1.16097	0.473861	1.1781	0.330109	3.31822	0.0432012	2.81659	0.0579797	2.85815	0.0582723
FALSE	High	Master Protein	P18085	ADP-ribosylation factor 4 OS=Homo sapiens GN=ARF4 PE=1 SV=3	#VALUE!	#VALUE!	2.92541e+06	1.32381e+07	6.82696e+06	6.32769e+06	8.65128e+06	#VALUE!	#VALUE!	2.30377e+07	6.24475e+07	#VALUE!	#VALUE!	2.24298e+07	4.91346e+06	9.6087e+06	#VALUE!	#VALUE!	#VALUE!	#VALUE!	#VALUE!	#VALUE!	#VALUE!	#VALUE!	#VALUE!	#VALUE!
FALSE	High	Master Protein	Q07960	Rho GTPase-activating protein 1 OS=Homo sapiens GN=ARHGAP1 PE=1 SV=1	6.09852e+06	7.13452e+06	1.11627e+07	7.7791e+06	9.41294e+06	2.81231e+07	1.05738e+07	9.97679e+06	1.61437e+07	9.7467e+06	3.52645e+07	1.08772e+07	#VALUE!	3.20426e+06	#VALUE!	#VALUE!	1.80534	0.214763	2.23877	0.148919	#VALUE!	#VALUE!	#VALUE!	#VALUE!	#VALUE!	#VALUE!
FALSE	High	Master Protein	C9JRZ8	Aldo-keto reductase family 1 member B15 OS=Homo sapiens GN=AKR1B15 PE=2 SV=1	#VALUE!	#VALUE!	#VALUE!	#VALUE!	#VALUE!	#VALUE!	#VALUE!	#VALUE!	#VALUE!	#VALUE!	#VALUE!	#VALUE!	#VALUE!	#VALUE!	#VALUE!	#VALUE!	#VALUE!	#VALUE!	#VALUE!	#VALUE!	#VALUE!	#VALUE!	#VALUE!	#VALUE!	#VALUE!	#VALUE!
FALSE	High	Master Protein	Q04917	14-3-3 protein eta OS=Homo sapiens GN=YWHAH PE=1 SV=4	2.28694e+06	4.56278e+06	9.62304e+06	3.27541e+06	7.13728e+06	7.9975e+06	1.10544e+07	#VALUE!	#VALUE!	1.06328e+07	1.50609e+07	4.51822e+06	4.75932e+06	5.76766e+06	2.94807e+06	3.02496e+06	#VALUE!	#VALUE!	#VALUE!	#VALUE!	0.835521	0.662475	#VALUE!	#VALUE!	#VALUE!	#VALUE!
FALSE	High	Master Protein	P61163	Alpha-centractin OS=Homo sapiens GN=ACTR1A PE=1 SV=1	1.19429e+07	7.96412e+06	1.9631e+07	1.50123e+07	9.82669e+06	1.1425e+07	2.0667e+07	1.13373e+07	1.75176e+07	1.86073e+07	6.24475e+06	1.50607e+07	1.80854e+07	1.92255e+07	1.22836e+07	1.95733e+07	0.97627	0.929239	1.0528	0.853419	1.26796	0.267955	1.20438	0.405298	1.29878	0.233769
FALSE	High	Master Protein	Q16795	NADH dehydrogenase [ubiquinone] 1 alpha subcomplex subunit 9, mitochondrial OS=Homo sapiens GN=NDUFA9 PE=1 SV=2	#VALUE!	1.16143e+06	6.92859e+06	4.50369e+06	4.34443e+06	711865	2.16282e+06	#VALUE!	#VALUE!	1.50631e+07	7.34677e+06	1.4224e+07	5.71118e+06	3.36447e+07	5.65048e+07	3.91465e+07	#VALUE!	#VALUE!	#VALUE!	#VALUE!	#VALUE!	#VALUE!	#VALUE!	#VALUE!	#VALUE!	#VALUE!
FALSE	High	Master Protein	O95782	AP-2 complex subunit alpha-1 OS=Homo sapiens GN=AP2A1 PE=1 SV=3	5.97147e+06	8.213e+06	4.61906e+06	7.2332e+06	#VALUE!	#VALUE!	2.4512e+06	8.04945e+06	2.19829e+07	1.15188e+07	#VALUE!	5.85695e+06	#VALUE!	#VALUE!	1.47404e+06	#VALUE!	#VALUE!	#VALUE!	#VALUE!	#VALUE!	#VALUE!	#VALUE!	#VALUE!	#VALUE!	#VALUE!	#VALUE!
FALSE	High	Master Protein	Q9BRR6	ADP-dependent glucokinase OS=Homo sapiens GN=ADPGK PE=1 SV=1	#VALUE!	8.29596e+06	3.54128e+06	4.23074e+06	7.03384e+06	2.46077e+06	4.22952e+06	3.85467e+06	#VALUE!	8.59482e+06	#VALUE!	7.69771e+06	#VALUE!	1.60213e+07	3.19375e+07	1.1744e+07	#VALUE!	#VALUE!	#VALUE!	#VALUE!	#VALUE!	#VALUE!	#VALUE!	#VALUE!	#VALUE!	#VALUE!
FALSE	High	Master Protein	O15143	Actin-related protein 2/3 complex subunit 1B OS=Homo sapiens GN=ARPC1B PE=1 SV=3	1.27052e+07	1.07847e+07	2.23255e+07	1.50123e+07	1.55158e+07	2.98808e+07	1.63413e+07	1.70059e+07	#VALUE!	1.15188e+07	4.04072e+07	2.17544e+07	1.77681e+07	2.72362e+07	7.86153e+06	1.1744e+07	1.29454	0.331968	#VALUE!	#VALUE!	1.06218	0.853863	#VALUE!	#VALUE!	0.820507	0.53905
FALSE	High	Master Protein	Q9NSD9	Phenylalanine--tRNA ligase beta subunit OS=Homo sapiens GN=FARSB PE=1 SV=3	1.39758e+07	1.07847e+07	1.65516e+07	2.18361e+07	1.02404e+07	1.31827e+07	1.73026e+07	1.92733e+07	4.12179e+07	1.86073e+07	1.46935e+07	2.17544e+07	9.83593e+06	2.88383e+07	2.12916e+07	2.84702e+07	0.95013	0.807739	1.52456	0.239456	1.40045	0.254759	0.918595	0.799619	1.47396	0.195961
FALSE	High	Master Protein	O00425	Insulin-like growth factor 2 mRNA-binding protein 3 OS=Homo sapiens GN=IGF2BP3 PE=1 SV=2	4.19273e+06	9.12555e+06	4.23414e+06	7.64263e+06	8.17167e+06	7.47019e+06	9.13191e+06	8.72969e+06	2.95395e+07	1.77213e+07	#VALUE!	2.0081e+07	#VALUE!	#VALUE!	7.37019e+06	9.78664e+06	1.32976	0.159229	#VALUE!	#VALUE!	#VALUE!	#VALUE!	#VALUE!	#VALUE!	#VALUE!	#VALUE!
FALSE	High	Master Protein	P30040	Endoplasmic reticulum resident protein 29 OS=Homo sapiens GN=ERP29 PE=1 SV=4	2.28694e+06	#VALUE!	1.92461e+07	1.77418e+07	2.79285e+06	1.05462e+06	3.36439e+07	2.83431e+06	#VALUE!	1.3291e+07	1.17548e+07	2.92847e+07	1.45952e+07	9.61277e+06	1.88349e+08	1.51248e+08	#VALUE!	#VALUE!	#VALUE!	#VALUE!	#VALUE!	#VALUE!	#VALUE!	#VALUE!	9.02168	0.134898
FALSE	High	Master Protein	Q9UHD1	Cysteine and histidine-rich domain-containing protein 1 OS=Homo sapiens GN=CHORDC1 PE=1 SV=2	1.18159e+07	1.16143e+07	1.30873e+07	7.2332e+06	1.03439e+07	2.63654e+06	1.34576e+07	1.36047e+07	7.21314e+06	5.75942e+06	#VALUE!	5.68961e+06	5.71118e+06	7.85043e+06	900800	#VALUE!	0.915246	0.757674	#VALUE!	#VALUE!	#VALUE!	#VALUE!	#VALUE!	#VALUE!	#VALUE!	#VALUE!
FALSE	High	Master Protein	P49590	Probable histidine--tRNA ligase, mitochondrial OS=Homo sapiens GN=HARS2 PE=1 SV=1	584441	688564	2.88691e+06	2.45656e+06	#VALUE!	474577	2.30701e+06	3.85467e+06	#VALUE!	#VALUE!	#VALUE!	2.67746e+06	#VALUE!	#VALUE!	1.22836e+07	1.12101e+07	#VALUE!	#VALUE!	#VALUE!	#VALUE!	#VALUE!	#VALUE!	#VALUE!	#VALUE!	#VALUE!	#VALUE!
FALSE	High	Master Protein	Q8NC51-3	Isoform 3 of Plasminogen activator inhibitor 1 RNA-binding protein OS=Homo sapiens GN=SERBP1	2.414e+07	2.40583e+07	6.15875e+06	8.05205e+06	8.27511e+06	1.40615e+07	9.61254e+06	6.80236e+06	3.09135e+07	3.36704e+07	2.86524e+07	6.94467e+06	3.80746e+07	1.18558e+07	9.82691e+06	3.02496e+07	0.620928	0.295725	1.60523	0.274484	1.44221	0.447988	0.898443	0.792485	2.32266	0.121417
FALSE	High	Master Protein	P13674	Prolyl 4-hydroxylase subunit alpha-1 OS=Homo sapiens GN=P4HA1 PE=1 SV=2	2.03284e+06	3.15246e+06	#VALUE!	3.68484e+06	4.75819e+06	1.84558e+07	9.13191e+06	1.03169e+07	#VALUE!	#VALUE!	#VALUE!	1.25506e+07	#VALUE!	4.80639e+06	2.21106e+07	1.77939e+07	#VALUE!	#VALUE!	#VALUE!	#VALUE!	#VALUE!	#VALUE!	#VALUE!	#VALUE!	#VALUE!	#VALUE!
FALSE	High	Master Protein	P30419	Glycylpeptide N-tetradecanoyltransferase 1 OS=Homo sapiens GN=NMT1 PE=1 SV=2	9.52893e+06	1.57623e+07	9.62304e+06	8.73443e+06	1.03439e+07	3.16385e+06	8.65128e+06	5.44188e+06	3.16004e+07	1.94934e+07	1.10202e+07	1.33873e+07	1.36434e+07	3.52468e+07	8.1891e+06	9.78664e+06	0.632341	0.13015	1.72975	0.153966	1.53191	0.405562	0.885627	0.790909	2.4226	0.180839
FALSE	High	Master Protein	Q8TCT9	Minor histocompatibility antigen H13 OS=Homo sapiens GN=HM13 PE=1 SV=1	3.17631e+07	2.57175e+07	2.50199e+07	1.91066e+07	2.58597e+07	2.72442e+07	2.30701e+07	1.36047e+07	3.43483e+07	3.54426e+07	4.40806e+07	2.42645e+07	2.12583e+07	4.16554e+07	1.22836e+08	7.11755e+07	0.883588	0.489349	1.35951	0.106463	2.52862	0.131001	1.85995	0.233682	2.86176	0.109728
FALSE	High	Master Protein	P49589-3	Isoform 3 of Cysteine--tRNA ligase, cytoplasmic OS=Homo sapiens GN=CARS	2.414e+06	9.95515e+06	5.77383e+06	1.63771e+06	1.00336e+07	3.16385e+06	5.76752e+06	6.57561e+06	3.057e+07	2.30377e+07	1.35915e+07	1.33873e+07	9.83593e+06	2.08277e+07	9.008e+06	5.69404e+06	1.29119	0.565274	4.074	0.0156402	2.29343	0.142788	0.562944	0.14679	1.77622	0.215386
FALSE	High	Master Protein	B5MCA4	Epithelial cell adhesion molecule OS=Homo sapiens GN=EPCAM PE=1 SV=1	1.05454e+07	1.57623e+07	1.0008e+07	2.59303e+07	2.48253e+07	2.98808e+06	9.13191e+06	2.04071e+07	2.61047e+07	2.30377e+07	3.59992e+07	4.01619e+07	4.44203e+06	1.18558e+07	7.94342e+07	3.38084e+07	0.921383	0.850887	2.01304	0.028041	2.0811	0.367755	1.03381	0.953311	2.25868	0.344939
FALSE	High	Master Protein	P27635	60S ribosomal protein L10 OS=Homo sapiens GN=RPL10 PE=1 SV=4	#VALUE!	4.64574e+06	3.54128e+07	3.00246e+07	4.13755e+07	8.61269e+07	1.73026e+07	#VALUE!	#VALUE!	1.06328e+08	6.61209e+07	6.19163e+06	2.57003e+07	4.9666e+07	3.02997e+07	4.98229e+07	#VALUE!	#VALUE!	#VALUE!	#VALUE!	#VALUE!	#VALUE!	#VALUE!	#VALUE!	#VALUE!	#VALUE!
FALSE	High	Master Protein	Q2NL82	Pre-rRNA-processing protein TSR1 homolog OS=Homo sapiens GN=TSR1 PE=1 SV=1	8.76662e+06	9.95515e+06	6.15875e+06	4.23074e+06	8.58542e+06	3.95481e+06	5.76752e+06	5.44188e+06	7.9001e+06	5.40499e+06	1.57955e+07	4.35088e+06	#VALUE!	2.24298e+06	#VALUE!	3.73672e+06	0.815823	0.43721	1.14909	0.720238	#VALUE!	#VALUE!	#VALUE!	#VALUE!	#VALUE!	#VALUE!
FALSE	High	Master Protein	Q8N1G4	Leucine-rich repeat-containing protein 47 OS=Homo sapiens GN=LRRC47 PE=1 SV=1	4.44684e+06	6.30493e+06	5.77383e+06	1.10545e+07	5.0685e+06	3.07596e+06	7.69003e+06	1.2471e+07	1.75176e+07	1.06328e+07	#VALUE!	1.4224e+07	#VALUE!	7.36979e+06	3.76698e+06	4.09259e+06	1.0263	0.944314	#VALUE!	#VALUE!	#VALUE!	#VALUE!	#VALUE!	#VALUE!	#VALUE!	#VALUE!
FALSE	High	Master Protein	Q9NUU7	ATP-dependent RNA helicase DDX19A OS=Homo sapiens GN=DDX19A PE=1 SV=1	8.13136e+06	7.96412e+06	3.4643e+06	3.82131e+06	5.37882e+06	1.40615e+07	3.07601e+07	3.85467e+06	1.78611e+07	6.02523e+06	6.24475e+06	5.4386e+06	#VALUE!	3.6849e+06	#VALUE!	#VALUE!	2.31192	0.269404	1.5213	0.385222	#VALUE!	#VALUE!	#VALUE!	#VALUE!	#VALUE!	#VALUE!
FALSE	High	Master Protein	P35613	Basigin OS=Homo sapiens GN=BSG PE=1 SV=2	5.0821e+06	8.13004e+06	7.31351e+06	1.07816e+07	2.37909e+07	2.54865e+07	1.00932e+07	1.2471e+07	2.0609e+07	1.50631e+07	2.97544e+07	1.75708e+07	7.61491e+06	1.76234e+07	4.34022e+07	2.49114e+07	2.29473	0.0473755	2.65106	0.00916875	2.98819	0.0880256	1.12717	0.758755	1.3022	0.546836
FALSE	High	Master Protein	O96005	Cleft lip and palate transmembrane protein 1 OS=Homo sapiens GN=CLPTM1 PE=1 SV=1	4.44684e+06	1.99103e+07	4.23414e+06	4.36722e+06	4.75819e+06	1.31827e+07	5.2869e+06	3.28781e+06	7.21314e+06	4.60753e+06	9.18346e+06	3.09582e+06	5.07661e+06	1.04138e+07	8.1891e+06	1.26337e+07	0.804514	0.731614	0.731221	0.610167	1.10179	0.848736	1.50678	0.197228	1.3695	0.407131
FALSE	High	Master Protein	Q13283	Ras GTPase-activating protein-binding protein 1 OS=Homo sapiens GN=G3BP1 PE=1 SV=1	3.93863e+06	5.47533e+06	1.9631e+07	2.04713e+07	4.13755e+06	#VALUE!	1.53801e+07	1.13373e+07	1.75176e+07	1.3291e+07	#VALUE!	2.17544e+07	#VALUE!	#VALUE!	3.02997e+06	7.11755e+06	#VALUE!	#VALUE!	#VALUE!	#VALUE!	#VALUE!	#VALUE!	#VALUE!	#VALUE!	#VALUE!	#VALUE!
FALSE	High	Master Protein	P08134	Rho-related GTP-binding protein RhoC OS=Homo sapiens GN=RHOC PE=1 SV=1	#VALUE!	#VALUE!	1.15477e+07	1.77418e+07	#VALUE!	#VALUE!	1.24963e+07	#VALUE!	#VALUE!	#VALUE!	#VALUE!	#VALUE!	#VALUE!	#VALUE!	#VALUE!	2.84702e+07	#VALUE!	#VALUE!	#VALUE!	#VALUE!	#VALUE!	#VALUE!	#VALUE!	#VALUE!	#VALUE!	#VALUE!
FALSE	High	Master Protein	P07741	Adenine phosphoribosyltransferase OS=Homo sapiens GN=APRT PE=1 SV=2	#VALUE!	#VALUE!	2.69445e+07	2.86599e+07	6.9304e+06	#VALUE!	1.73026e+07	1.81396e+06	#VALUE!	1.24049e+07	3.67338e+06	7.36302e+06	3.17288e+06	6.72894e+06	4.66778e+06	1.77939e+07	#VALUE!	#VALUE!	#VALUE!	#VALUE!	#VALUE!	#VALUE!	#VALUE!	#VALUE!	#VALUE!	#VALUE!
FALSE	High	Master Protein	Q15418-2	Isoform 2 of Ribosomal protein S6 kinase alpha-1 OS=Homo sapiens GN=RPS6KA1	3.68452e+06	4.3139e+06	3.4643e+06	3.00246e+06	4.86163e+06	#VALUE!	6.72878e+06	2.04071e+06	2.64482e+06	6.64548e+06	#VALUE!	2.8448e+06	#VALUE!	#VALUE!	#VALUE!	#VALUE!	#VALUE!	#VALUE!	#VALUE!	#VALUE!	#VALUE!	#VALUE!	#VALUE!	#VALUE!	#VALUE!	#VALUE!
FALSE	High	Master Protein	O43390	Heterogeneous nuclear ribonucleoprotein R OS=Homo sapiens GN=HNRNPR PE=1 SV=1	#VALUE!	1.07847e+07	2.4635e+07	2.18361e+07	1.00336e+07	#VALUE!	#VALUE!	#VALUE!	#VALUE!	#VALUE!	#VALUE!	2.34278e+07	#VALUE!	#VALUE!	1.22836e+07	#VALUE!	#VALUE!	#VALUE!	#VALUE!	#VALUE!	#VALUE!	#VALUE!	#VALUE!	#VALUE!	#VALUE!	#VALUE!
FALSE	High	Master Protein	Q6DKJ4	Nucleoredoxin OS=Homo sapiens GN=NXN PE=1 SV=2	4.95505e+06	1.07847e+07	7.31351e+06	3.95779e+06	6.82696e+06	2.10923e+06	6.24815e+06	5.66863e+06	1.0648e+07	4.78474e+06	#VALUE!	4.60189e+06	#VALUE!	#VALUE!	#VALUE!	#VALUE!	0.772015	0.4375	#VALUE!	#VALUE!	#VALUE!	#VALUE!	#VALUE!	#VALUE!	#VALUE!	#VALUE!
FALSE	High	Master Protein	P46063	ATP-dependent DNA helicase Q1 OS=Homo sapiens GN=RECQL PE=1 SV=3	1.24511e+07	1.16143e+07	8.46828e+06	8.59796e+06	1.13783e+07	2.19711e+07	1.10544e+07	1.2471e+07	2.74786e+07	3.36704e+07	5.51008e+07	1.33873e+07	3.80746e+06	2.40319e+07	2.04727e+07	1.42351e+07	1.38275	0.208939	3.15176	0.0444654	1.52066	0.283833	0.482479	0.135844	1.09973	0.791873
FALSE	High	Master Protein	P04183	Thymidine kinase, cytosolic OS=Homo sapiens GN=TK1 PE=1 SV=2	1.23241e+06	1.24439e+07	3.00239e+07	3.13894e+07	1.44814e+07	7.38231e+06	3.26826e+07	#VALUE!	#VALUE!	2.30377e+06	#VALUE!	4.51822e+06	#VALUE!	3.6849e+06	1.06458e+07	#VALUE!	#VALUE!	#VALUE!	#VALUE!	#VALUE!	#VALUE!	#VALUE!	#VALUE!	#VALUE!	#VALUE!	#VALUE!
FALSE	High	Master Protein	O75694	Nuclear pore complex protein Nup155 OS=Homo sapiens GN=NUP155 PE=1 SV=1	1.65168e+07	6.80268e+06	6.92859e+06	5.73197e+06	6.30977e+06	#VALUE!	4.80627e+06	4.76165e+06	5.49572e+06	7.17712e+06	#VALUE!	5.77328e+06	5.71118e+06	1.76234e+07	1.47404e+07	1.31675e+07	#VALUE!	#VALUE!	#VALUE!	#VALUE!	1.42419	0.327394	#VALUE!	#VALUE!	#VALUE!	#VALUE!
FALSE	High	Master Protein	P22087	rRNA 2'-O-methyltransferase fibrillarin OS=Homo sapiens GN=FBL PE=1 SV=2	#VALUE!	3.23542e+06	3.11787e+07	1.36475e+07	1.0137e+07	1.31827e+07	1.29769e+07	8.50294e+06	#VALUE!	5.40499e+06	1.21222e+07	3.4305e+07	#VALUE!	#VALUE!	#VALUE!	#VALUE!	#VALUE!	#VALUE!	#VALUE!	#VALUE!	#VALUE!	#VALUE!	#VALUE!	#VALUE!	#VALUE!	#VALUE!
FALSE	High	Master Protein	P62491	Ras-related protein Rab-11A OS=Homo sapiens GN=RAB11A PE=1 SV=3	#VALUE!	#VALUE!	#VALUE!	#VALUE!	#VALUE!	#VALUE!	#VALUE!	#VALUE!	#VALUE!	#VALUE!	#VALUE!	#VALUE!	#VALUE!	#VALUE!	4.74968e+06	#VALUE!	#VALUE!	#VALUE!	#VALUE!	#VALUE!	#VALUE!	#VALUE!	#VALUE!	#VALUE!	#VALUE!	#VALUE!
FALSE	High	Master Protein	P07099	Epoxide hydrolase 1 OS=Homo sapiens GN=EPHX1 PE=1 SV=1	4.95505e+06	1.24439e+07	8.46828e+06	6.96025e+06	8.17167e+06	5.88827e+06	8.65128e+06	9.97679e+06	1.09914e+07	8.86064e+06	#VALUE!	1.00405e+07	7.29762e+06	1.16955e+07	5.73237e+07	3.38084e+07	0.995751	0.985165	#VALUE!	#VALUE!	3.35466	0.147055	#VALUE!	#VALUE!	3.36898	0.144209
FALSE	High	Master Protein	H3BVG0	Nuclear pore complex protein Nup93 OS=Homo sapiens GN=NUP93 PE=1 SV=1	4.70094e+06	5.14349e+06	8.08336e+06	8.46148e+06	#VALUE!	861269	4.80627e+06	3.7413e+06	#VALUE!	1.68352e+07	#VALUE!	5.27125e+06	#VALUE!	#VALUE!	#VALUE!	#VALUE!	#VALUE!	#VALUE!	#VALUE!	#VALUE!	#VALUE!	#VALUE!	#VALUE!	#VALUE!	#VALUE!	#VALUE!
FALSE	High	Master Protein	Q9UG63-2	Isoform 2 of ATP-binding cassette sub-family F member 2 OS=Homo sapiens GN=ABCF2	2.92221e+06	1.57623e+07	3.31033e+06	7.2332e+06	6.72353e+06	8.17327e+06	3.74889e+06	3.51455e+06	1.23654e+07	1.15188e+07	#VALUE!	1.92443e+06	#VALUE!	2.88383e+06	#VALUE!	1.60145e+06	0.758184	0.599998	#VALUE!	#VALUE!	#VALUE!	#VALUE!	#VALUE!	#VALUE!	#VALUE!	#VALUE!
FALSE	High	Master Protein	Q9BVK6	Transmembrane emp24 domain-containing protein 9 OS=Homo sapiens GN=TMED9 PE=1 SV=2	#VALUE!	2.07399e+06	6.92859e+06	7.7791e+06	7.65448e+06	1.93346e+07	7.69003e+06	1.04303e+06	2.54177e+07	2.8354e+07	9.18346e+07	4.18354e+06	#VALUE!	2.72362e+07	4.83157e+07	6.04992e+07	#VALUE!	#VALUE!	#VALUE!	#VALUE!	#VALUE!	#VALUE!	#VALUE!	#VALUE!	#VALUE!	#VALUE!
FALSE	High	Master Protein	Q9NZL4-3	Isoform 3 of Hsp70-binding protein 1 OS=Homo sapiens GN=HSPBP1	1.19429e+07	4.64574e+06	1.61667e+07	1.77418e+07	3.41348e+06	2.98808e+07	1.73026e+07	1.58722e+07	#VALUE!	2.12655e+06	1.06528e+07	1.67341e+07	5.3939e+06	8.33107e+06	1.14647e+07	1.40572e+07	1.31629	0.540331	#VALUE!	#VALUE!	0.777209	0.449817	#VALUE!	#VALUE!	0.590454	0.279698
FALSE	High	Master Protein	Q8NBJ5	Procollagen galactosyltransferase 1 OS=Homo sapiens GN=COLGALT1 PE=1 SV=1	4.06568e+06	9.95515e+06	6.15875e+06	4.91312e+06	6.30977e+06	8.08538e+06	6.72878e+06	3.51455e+06	1.27089e+07	8.86064e+06	1.39589e+07	4.18354e+06	#VALUE!	7.04937e+06	1.39215e+07	8.89694e+06	0.981899	0.94627	1.58261	0.202725	#VALUE!	#VALUE!	#VALUE!	#VALUE!	#VALUE!	#VALUE!
FALSE	High	Master Protein	P18621-3	Isoform 3 of 60S ribosomal protein L17 OS=Homo sapiens GN=RPL17	3.93863e+06	1.49327e+07	6.54367e+07	6.1414e+07	1.34471e+07	1.58192e+07	5.2869e+07	#VALUE!	#VALUE!	6.55687e+07	8.08144e+06	2.09177e+07	2.12583e+07	2.88383e+07	9.82691e+07	1.40572e+08	#VALUE!	#VALUE!	#VALUE!	#VALUE!	1.9828	0.315227	#VALUE!	#VALUE!	#VALUE!	#VALUE!
FALSE	High	Master Protein	P34896	Serine hydroxymethyltransferase, cytosolic OS=Homo sapiens GN=SHMT1 PE=1 SV=1	8.38546e+06	1.16143e+07	1.0008e+07	8.87091e+06	7.24072e+06	1.75769e+07	1.10544e+07	1.07704e+07	3.02265e+07	1.68352e+07	2.86524e+07	1.17139e+07	1.26915e+07	8.33107e+06	5.81426e+06	6.22786e+06	1.19969	0.425478	2.24874	0.0376998	0.850459	0.433091	0.378194	0.0294204	0.708897	0.250439
FALSE	High	Master Protein	O95861	3'(2'),5'-bisphosphate nucleotidase 1 OS=Homo sapiens GN=BPNT1 PE=1 SV=1	3.43042e+06	1.24439e+06	3.11787e+06	4.91312e+06	6.10289e+06	1.75769e+07	2.93182e+06	7.93608e+06	6.86966e+06	1.06328e+07	1.65302e+07	1.50607e+07	7.9322e+06	4.48596e+06	2.62051e+06	8.36312e+06	2.71905	0.143206	3.86386	0.00779503	1.84182	0.140419	0.476679	0.0480388	0.677376	0.449341
FALSE	High	Master Protein	P54727	UV excision repair protein RAD23 homolog B OS=Homo sapiens GN=RAD23B PE=1 SV=1	7.36904e+06	1.74215e+07	1.61667e+07	1.36475e+07	1.65502e+07	#VALUE!	1.77832e+07	1.04303e+07	6.86966e+07	2.39237e+07	9.5508e+06	1.58974e+07	6.34576e+06	#VALUE!	2.62051e+07	3.02496e+07	#VALUE!	#VALUE!	2.16224	0.286742	#VALUE!	#VALUE!	#VALUE!	#VALUE!	#VALUE!	#VALUE!
FALSE	High	Master Protein	P36542	ATP synthase subunit gamma, mitochondrial OS=Homo sapiens GN=ATP5C1 PE=1 SV=1	7.49609e+06	1.74215e+06	2.15556e+07	1.1191e+07	1.13783e+07	1.31827e+07	1.10544e+07	7.82271e+06	#VALUE!	2.8354e+07	#VALUE!	1.92443e+07	1.93546e+07	4.32575e+07	1.39215e+08	9.07488e+07	1.03461	0.935628	#VALUE!	#VALUE!	6.9686	0.0585868	#VALUE!	#VALUE!	6.73546	0.0575714
FALSE	High	Master Protein	Q15102	Platelet-activating factor acetylhydrolase IB subunit gamma OS=Homo sapiens GN=PAFAH1B3 PE=1 SV=1	4.82799e+06	1.07847e+06	3.15636e+07	2.72951e+07	1.55158e+07	1.05462e+07	3.79695e+07	6.57561e+06	#VALUE!	4.07589e+07	1.54282e+07	2.76113e+07	#VALUE!	2.40319e+07	1.39215e+07	1.95733e+07	1.0902	0.893312	#VALUE!	#VALUE!	#VALUE!	#VALUE!	#VALUE!	#VALUE!	#VALUE!	#VALUE!
FALSE	High	Master Protein	O00629	Importin subunit alpha-3 OS=Homo sapiens GN=KPNA4 PE=1 SV=1	2.54105e+06	2.57175e+06	1.27024e+07	9.00738e+06	682696	1.23038e+06	7.69003e+06	1.36047e+07	8.58707e+06	2.92401e+06	5.87741e+06	1.50607e+07	1.6499e+06	1.92255e+06	1.88349e+07	1.33454e+07	0.865234	0.826643	1.20977	0.710007	1.33294	0.66853	1.10181	0.874255	1.54055	0.572382
FALSE	High	Master Protein	P42167	Lamina-associated polypeptide 2, isoforms beta/gamma OS=Homo sapiens GN=TMPO PE=1 SV=2	#VALUE!	#VALUE!	#VALUE!	#VALUE!	#VALUE!	#VALUE!	#VALUE!	#VALUE!	#VALUE!	#VALUE!	#VALUE!	#VALUE!	#VALUE!	#VALUE!	2.86618e+07	3.02496e+07	#VALUE!	#VALUE!	#VALUE!	#VALUE!	#VALUE!	#VALUE!	#VALUE!	#VALUE!	#VALUE!	#VALUE!
FALSE	High	Master Protein	E9PB61	THO complex subunit 4 OS=Homo sapiens GN=ALYREF PE=1 SV=1	406568	#VALUE!	1.0008e+07	1.36475e+07	8.89574e+06	2.37288e+06	1.29769e+07	#VALUE!	#VALUE!	#VALUE!	#VALUE!	5.60594e+06	1.30088e+07	4.48596e+06	5.07724e+07	3.38084e+07	#VALUE!	#VALUE!	#VALUE!	#VALUE!	#VALUE!	#VALUE!	#VALUE!	#VALUE!	#VALUE!	#VALUE!
FALSE	High	Master Protein	F6XY72	Protein NME1-NME2 OS=Homo sapiens GN=NME1-NME2 PE=1 SV=1	5.0821e+07	1.41031e+07	1.03929e+08	1.28287e+08	9.51637e+07	#VALUE!	9.13191e+07	#VALUE!	#VALUE!	9.7467e+07	#VALUE!	#VALUE!	6.34576e+07	6.2483e+07	4.42211e+07	2.49114e+07	#VALUE!	#VALUE!	#VALUE!	#VALUE!	0.656503	0.386465	#VALUE!	#VALUE!	#VALUE!	#VALUE!
FALSE	High	Master Protein	P30519	Heme oxygenase 2 OS=Homo sapiens GN=HMOX2 PE=1 SV=2	#VALUE!	995515	1.27024e+07	1.32381e+07	#VALUE!	#VALUE!	1.20157e+07	1.2471e+07	#VALUE!	1.3291e+06	#VALUE!	1.84076e+07	1.14224e+07	5.28703e+06	2.29295e+07	3.38084e+07	#VALUE!	#VALUE!	#VALUE!	#VALUE!	#VALUE!	#VALUE!	#VALUE!	#VALUE!	#VALUE!	#VALUE!
FALSE	High	Master Protein	P07686	Beta-hexosaminidase subunit beta OS=Homo sapiens GN=HEXB PE=1 SV=3	4.82799e+06	2.23991e+06	5.00398e+06	6.00492e+06	4.03412e+06	5.80038e+06	8.17066e+06	#VALUE!	#VALUE!	8.59482e+06	5.51008e+06	1.25506e+07	#VALUE!	#VALUE!	6.3056e+07	4.80435e+07	#VALUE!	#VALUE!	#VALUE!	#VALUE!	#VALUE!	#VALUE!	#VALUE!	#VALUE!	#VALUE!	#VALUE!
FALSE	High	Master Protein	P25788	Proteasome subunit alpha type-3 OS=Homo sapiens GN=PSMA3 PE=1 SV=2	#VALUE!	2.57175e+06	2.84842e+07	2.86599e+07	1.03439e+07	1.84558e+07	1.48994e+07	3.62792e+06	#VALUE!	2.12655e+07	2.7183e+07	2.0081e+07	6.66305e+06	1.92255e+07	2.45673e+07	3.38084e+07	#VALUE!	#VALUE!	#VALUE!	#VALUE!	#VALUE!	#VALUE!	#VALUE!	#VALUE!	1.78047	0.205726
FALSE	High	Master Protein	F8W7C6	60S ribosomal protein L10 OS=Homo sapiens GN=RPL10 PE=1 SV=1	#VALUE!	2.73767e+06	1.38572e+06	3.82131e+06	1.75846e+07	2.19711e+06	#VALUE!	#VALUE!	#VALUE!	2.92401e+07	4.7754e+06	#VALUE!	1.14224e+07	4.9666e+07	#VALUE!	4.44847e+06	#VALUE!	#VALUE!	#VALUE!	#VALUE!	#VALUE!	#VALUE!	#VALUE!	#VALUE!	#VALUE!	#VALUE!
FALSE	High	Master Protein	P20618	Proteasome subunit beta type-1 OS=Homo sapiens GN=PSMB1 PE=1 SV=2	#VALUE!	#VALUE!	1.88612e+07	1.28287e+07	6.62009e+06	4.39423e+07	1.34576e+07	#VALUE!	#VALUE!	5.31638e+06	5.14274e+07	#VALUE!	7.29762e+07	1.02536e+07	1.47404e+07	2.3132e+07	#VALUE!	#VALUE!	#VALUE!	#VALUE!	#VALUE!	#VALUE!	#VALUE!	#VALUE!	#VALUE!	#VALUE!
FALSE	High	Master Protein	Q70J99-3	Isoform 3 of Protein unc-13 homolog D OS=Homo sapiens GN=UNC13D	6.35262e+06	2.65471e+07	1.57818e+07	4.91312e+06	1.8619e+07	7.64596e+06	1.34576e+07	1.47384e+07	3.77831e+06	4.96196e+06	#VALUE!	7.02834e+06	#VALUE!	#VALUE!	#VALUE!	#VALUE!	1.01616	0.969831	#VALUE!	#VALUE!	#VALUE!	#VALUE!	#VALUE!	#VALUE!	#VALUE!	#VALUE!
FALSE	High	Master Protein	Q93008	Probable ubiquitin carboxyl-terminal hydrolase FAF-X OS=Homo sapiens GN=USP9X PE=1 SV=3	4.19273e+06	6.05605e+06	1.4627e+06	2.32008e+06	4.75819e+06	4.65788e+06	2.88376e+06	4.64828e+06	1.58002e+07	4.34171e+06	6.61209e+06	3.84885e+06	507661	3.6849e+06	1.71971e+07	1.95733e+07	1.20786	0.53853	2.181	0.211748	2.91934	0.216885	1.33853	0.655682	2.41696	0.25694
FALSE	High	Master Protein	Q16630-2	Isoform 2 of Cleavage and polyadenylation specificity factor subunit 6 OS=Homo sapiens GN=CPSF6	#VALUE!	7.3834e+06	6.54367e+06	1.10545e+07	9.20606e+06	7.64596e+06	3.94114e+06	1.2471e+07	6.86966e+06	7.26572e+06	1.21222e+07	1.17139e+07	3.80746e+06	5.60745e+06	1.8016e+07	4.62641e+07	#VALUE!	#VALUE!	#VALUE!	#VALUE!	#VALUE!	#VALUE!	1.9408	0.401893	2.21545	0.349417
FALSE	High	Master Protein	P39748	Flap endonuclease 1 OS=Homo sapiens GN=FEN1 PE=1 SV=1	3.04926e+07	2.23991e+07	1.57818e+07	3.13894e+07	2.06878e+07	6.94288e+06	3.17214e+07	3.40118e+07	4.12179e+07	3.27844e+07	8.81612e+06	3.34683e+07	1.58644e+07	1.2016e+07	2.62051e+07	2.84702e+07	0.933052	0.823895	1.16214	0.627079	0.825038	0.449986	0.709932	0.335991	0.884236	0.72602
FALSE	High	Master Protein	Q96SQ9-2	Isoform 2 of Cytochrome P450 2S1 OS=Homo sapiens GN=CYP2S1	5.46326e+06	6.55381e+06	3.50279e+06	5.86845e+06	7.75791e+06	7.90961e+06	4.13339e+06	8.50294e+06	7.55662e+06	1.24049e+07	1.50609e+07	1.84076e+07	#VALUE!	7.69022e+06	2.78429e+07	3.02496e+07	1.32333	0.196535	2.49809	0.0151836	#VALUE!	#VALUE!	#VALUE!	#VALUE!	#VALUE!	#VALUE!
FALSE	High	Master Protein	O75976	Carboxypeptidase D OS=Homo sapiens GN=CPD PE=1 SV=2	8.13136e+06	6.38789e+06	4.23414e+06	3.41189e+06	2.27565e+06	4.65788e+06	4.80627e+06	3.7413e+06	3.77831e+06	5.13917e+06	6.24475e+06	3.84885e+06	2.44312e+06	#VALUE!	1.39215e+07	8.18519e+06	0.69844	0.218273	0.857697	0.541416	#VALUE!	#VALUE!	#VALUE!	#VALUE!	#VALUE!	#VALUE!
FALSE	High	Master Protein	Q96B97	SH3 domain-containing kinase-binding protein 1 OS=Homo sapiens GN=SH3KBP1 PE=1 SV=2	5.3362e+06	1.65919e+07	1.03929e+07	1.21463e+07	1.65502e+07	8.78846e+06	1.24963e+07	1.2471e+07	1.37393e+07	5.75942e+06	6.61209e+06	1.17139e+07	9.83593e+06	#VALUE!	9.82691e+06	7.65137e+06	1.1313	0.622726	0.850618	0.603426	#VALUE!	#VALUE!	#VALUE!	#VALUE!	#VALUE!	#VALUE!
FALSE	High	Master Protein	Q9NVI1	Fanconi anemia group I protein OS=Homo sapiens GN=FANCI PE=1 SV=4	8.13136e+06	8.29596e+06	3.84922e+06	3.00246e+07	3.7238e+06	1.84558e+06	3.74889e+06	3.62792e+06	#VALUE!	4.34171e+06	#VALUE!	510391	#VALUE!	#VALUE!	#VALUE!	#VALUE!	0.257374	0.166063	#VALUE!	#VALUE!	#VALUE!	#VALUE!	#VALUE!	#VALUE!	#VALUE!	#VALUE!
FALSE	High	Master Protein	P61106	Ras-related protein Rab-14 OS=Homo sapiens GN=RAB14 PE=1 SV=4	5.0821e+06	#VALUE!	1.34723e+07	1.18734e+07	#VALUE!	1.23038e+06	1.29769e+07	#VALUE!	#VALUE!	#VALUE!	#VALUE!	#VALUE!	#VALUE!	1.42589e+07	3.6032e+07	4.62641e+07	#VALUE!	#VALUE!	#VALUE!	#VALUE!	#VALUE!	#VALUE!	#VALUE!	#VALUE!	#VALUE!	#VALUE!
FALSE	High	Master Protein	P49257	Protein ERGIC-53 OS=Homo sapiens GN=LMAN1 PE=1 SV=2	4.44684e+06	1.07847e+07	1.9631e+07	1.77418e+07	8.48199e+06	#VALUE!	2.21088e+07	2.15408e+07	2.33568e+07	2.56959e+07	5.51008e+07	3.59784e+07	2.95078e+06	9.29235e+06	6.46939e+07	6.04992e+07	#VALUE!	#VALUE!	2.66388	0.0342346	2.61264	0.252146	0.980763	0.971191	#VALUE!	#VALUE!
FALSE	High	Master Protein	Q16822	Phosphoenolpyruvate carboxykinase [GTP], mitochondrial OS=Homo sapiens GN=PCK2 PE=1 SV=3	#VALUE!	#VALUE!	1.84762e+06	#VALUE!	#VALUE!	#VALUE!	1.97057e+06	#VALUE!	3.22874e+07	1.59491e+07	#VALUE!	1.58974e+07	#VALUE!	1.07343e+07	2.94807e+07	2.66908e+07	#VALUE!	#VALUE!	#VALUE!	#VALUE!	#VALUE!	#VALUE!	#VALUE!	#VALUE!	#VALUE!	#VALUE!
FALSE	High	Master Protein	P19013	Keratin, type II cytoskeletal 4 OS=Homo sapiens GN=KRT4 PE=1 SV=4	#VALUE!	#VALUE!	#VALUE!	#VALUE!	6.10289e+06	#VALUE!	#VALUE!	#VALUE!	#VALUE!	#VALUE!	#VALUE!	#VALUE!	1.01532e+07	#VALUE!	#VALUE!	#VALUE!	#VALUE!	#VALUE!	#VALUE!	#VALUE!	#VALUE!	#VALUE!	#VALUE!	#VALUE!	#VALUE!	#VALUE!
FALSE	High	Master Protein	P36952	Serpin B5 OS=Homo sapiens GN=SERPINB5 PE=1 SV=2	7.87725e+06	6.38789e+06	1.30873e+07	1.50123e+07	5.89601e+06	5.44884e+06	1.68219e+07	1.70059e+07	#VALUE!	4.87335e+06	6.24475e+06	1.75708e+07	1.23742e+07	1.07343e+07	1.22836e+07	1.65483e+07	1.06628	0.861106	#VALUE!	#VALUE!	1.22603	0.358075	#VALUE!	#VALUE!	1.14982	0.643845
FALSE	High	Master Protein	Q15165	Serum paraoxonase/arylesterase 2 OS=Homo sapiens GN=PON2 PE=1 SV=3	279515	6.71973e+06	6.15875e+06	5.04959e+06	6.10289e+06	#VALUE!	6.72878e+06	8.38957e+06	#VALUE!	#VALUE!	#VALUE!	8.11606e+06	349017	#VALUE!	2.37484e+07	2.13527e+07	#VALUE!	#VALUE!	#VALUE!	#VALUE!	#VALUE!	#VALUE!	#VALUE!	#VALUE!	#VALUE!	#VALUE!
FALSE	High	Master Protein	Q9Y2X3	Nucleolar protein 58 OS=Homo sapiens GN=NOP58 PE=1 SV=1	#VALUE!	373318	1.42421e+07	1.77418e+07	#VALUE!	#VALUE!	3.6047e+06	4.08141e+06	#VALUE!	#VALUE!	#VALUE!	2.34278e+07	#VALUE!	#VALUE!	#VALUE!	#VALUE!	#VALUE!	#VALUE!	#VALUE!	#VALUE!	#VALUE!	#VALUE!	#VALUE!	#VALUE!	#VALUE!	#VALUE!
FALSE	High	Master Protein	Q06203	Amidophosphoribosyltransferase OS=Homo sapiens GN=PPAT PE=1 SV=1	1.23241e+07	1.24439e+07	1.27024e+07	9.96271e+06	9.72325e+06	1.75769e+07	1.1535e+07	1.2471e+07	2.54177e+07	1.50631e+07	3.08564e+07	6.44264e+06	1.23742e+07	1.60213e+07	1.31026e+06	#VALUE!	1.08165	0.609882	1.63978	0.214766	#VALUE!	#VALUE!	#VALUE!	#VALUE!	#VALUE!	#VALUE!
FALSE	High	Master Protein	P31350-2	Isoform 2 of Ribonucleoside-diphosphate reductase subunit M2 OS=Homo sapiens GN=RRM2	8.51251e+06	1.74215e+07	9.23812e+06	1.05086e+07	1.24127e+07	1.93346e+07	5.2869e+06	7.82271e+06	#VALUE!	#VALUE!	#VALUE!	6.10796e+06	1.07878e+07	#VALUE!	#VALUE!	#VALUE!	0.981964	0.957387	#VALUE!	#VALUE!	#VALUE!	#VALUE!	#VALUE!	#VALUE!	#VALUE!	#VALUE!
FALSE	High	Master Protein	F5H5P2	2-oxoisovalerate dehydrogenase subunit alpha, mitochondrial OS=Homo sapiens GN=BCKDHA PE=1 SV=1	#VALUE!	1.32735e+06	5.00398e+06	#VALUE!	2.27565e+06	4.30634e+06	5.76752e+06	4.19479e+06	#VALUE!	4.96196e+06	#VALUE!	7.44669e+06	#VALUE!	#VALUE!	3.68509e+07	1.95733e+07	#VALUE!	#VALUE!	#VALUE!	#VALUE!	#VALUE!	#VALUE!	#VALUE!	#VALUE!	#VALUE!	#VALUE!
FALSE	High	Master Protein	O14929	Histone acetyltransferase type B catalytic subunit OS=Homo sapiens GN=HAT1 PE=1 SV=1	1.00371e+07	9.12555e+06	2.11707e+07	9.55328e+06	6.30977e+06	1.40615e+07	2.01863e+07	2.26745e+07	1.51132e+07	1.94934e+06	#VALUE!	1.50607e+07	#VALUE!	#VALUE!	3.93077e+06	#VALUE!	1.26752	0.501164	#VALUE!	#VALUE!	#VALUE!	#VALUE!	#VALUE!	#VALUE!	#VALUE!	#VALUE!
FALSE	High	Master Protein	Q9Y5M8	Signal recognition particle receptor subunit beta OS=Homo sapiens GN=SRPRB PE=1 SV=3	#VALUE!	3.0695e+06	6.54367e+06	#VALUE!	4.65475e+06	5.7125e+06	5.76752e+06	#VALUE!	#VALUE!	#VALUE!	3.08564e+06	4.01619e+06	#VALUE!	4.48596e+06	7.69775e+06	1.1566e+07	#VALUE!	#VALUE!	#VALUE!	#VALUE!	#VALUE!	#VALUE!	#VALUE!	#VALUE!	#VALUE!	#VALUE!
FALSE	High	Master Protein	K7ER00	Phenylalanine--tRNA ligase alpha subunit OS=Homo sapiens GN=FARSA PE=1 SV=1	9.52893e+06	6.47085e+06	7.69843e+06	8.05205e+06	3.93068e+06	1.93346e+07	9.61254e+06	7.82271e+06	1.9922e+07	7.97457e+06	1.17548e+07	1.58974e+07	1.17397e+07	1.57009e+07	7.28829e+06	1.33454e+07	1.2819	0.527272	1.74955	0.0664222	1.51414	0.073282	0.865441	0.572602	1.18117	0.638288
FALSE	High	Master Protein	Q9Y6Q5	AP-1 complex subunit mu-2 OS=Homo sapiens GN=AP1M2 PE=1 SV=4	5.0821e+06	7.30044e+06	8.8532e+06	3.68484e+06	3.31004e+06	9.66731e+06	7.69003e+06	6.12212e+06	5.49572e+06	9.7467e+06	3.30605e+06	8.36707e+06	#VALUE!	#VALUE!	2.7024e+06	1.31675e+06	1.075	0.800216	1.08005	0.795975	#VALUE!	#VALUE!	#VALUE!	#VALUE!	#VALUE!	#VALUE!
FALSE	High	Master Protein	O00764	Pyridoxal kinase OS=Homo sapiens GN=PDXK PE=1 SV=1	5.0821e+06	240583	6.15875e+06	6.55082e+06	1.0137e+06	1.31827e+07	7.69003e+06	2.26745e+07	#VALUE!	8.24039e+06	#VALUE!	1.4224e+07	507661	2.56341e+06	4.42211e+06	4.80435e+06	2.47118	0.216759	#VALUE!	#VALUE!	0.681974	0.445992	#VALUE!	#VALUE!	0.275971	0.135874
FALSE	High	Master Protein	O15460	Prolyl 4-hydroxylase subunit alpha-2 OS=Homo sapiens GN=P4HA2 PE=1 SV=1	#VALUE!	4.97757e+06	2.61747e+06	5.18607e+06	2.58597e+06	4.83365e+06	9.61254e+06	1.81396e+07	#VALUE!	4.1645e+06	#VALUE!	2.51012e+07	#VALUE!	#VALUE!	4.01266e+07	3.38084e+07	#VALUE!	#VALUE!	#VALUE!	#VALUE!	#VALUE!	#VALUE!	#VALUE!	#VALUE!	#VALUE!	#VALUE!
FALSE	High	Master Protein	O75306	NADH dehydrogenase [ubiquinone] iron-sulfur protein 2, mitochondrial OS=Homo sapiens GN=NDUFS2 PE=1 SV=2	5.46326e+06	1.41031e+06	4.23414e+06	4.77664e+06	3.41348e+07	#VALUE!	3.26826e+07	1.70059e+06	2.67917e+06	1.06328e+08	4.40806e+06	2.76113e+07	#VALUE!	4.80639e+06	4.09455e+07	3.02496e+07	#VALUE!	#VALUE!	8.87831	0.246721	#VALUE!	#VALUE!	#VALUE!	#VALUE!	#VALUE!	#VALUE!
FALSE	High	Master Protein	P16070	CD44 antigen OS=Homo sapiens GN=CD44 PE=1 SV=3	5.3362e+07	2.82063e+07	1.53969e+07	2.04713e+07	1.96534e+07	1.40615e+07	5.2869e+06	2.38082e+07	6.52617e+07	4.1645e+07	1.61629e+07	1.33873e+07	3.80746e+07	5.92788e+07	3.43942e+07	3.2029e+07	0.534843	0.193474	1.16196	0.75896	1.3946	0.31135	1.20021	0.635356	2.60749	0.0143986
FALSE	High	Master Protein	Q09028	Histone-binding protein RBBP4 OS=Homo sapiens GN=RBBP4 PE=1 SV=3	7.87725e+06	7.3834e+06	2.15556e+07	3.82131e+07	1.34471e+06	#VALUE!	2.54732e+07	#VALUE!	1.09914e+07	5.5822e+06	#VALUE!	2.09177e+07	2.22102e+06	1.45794e+06	2.37484e+07	3.02496e+07	#VALUE!	#VALUE!	#VALUE!	#VALUE!	0.768724	0.690048	#VALUE!	#VALUE!	#VALUE!	#VALUE!
FALSE	High	Master Protein	P52565	Rho GDP-dissociation inhibitor 1 OS=Homo sapiens GN=ARHGDIA PE=1 SV=3	1.52463e+07	8.13004e+06	3.4643e+07	1.91066e+07	#VALUE!	1.05462e+07	3.6047e+07	#VALUE!	#VALUE!	3.63286e+07	6.24475e+07	3.26316e+07	2.47485e+07	6.40852e+07	3.35753e+07	3.02496e+07	#VALUE!	#VALUE!	#VALUE!	#VALUE!	1.97934	0.120982	#VALUE!	#VALUE!	#VALUE!	#VALUE!
FALSE	High	Master Protein	P42224	Signal transducer and activator of transcription 1-alpha/beta OS=Homo sapiens GN=STAT1 PE=1 SV=2	5.71736e+06	7.3834e+06	1.4627e+06	7.64263e+06	2.58597e+06	9.66731e+06	3.12407e+06	5.782e+06	1.13349e+07	4.69614e+06	6.97943e+06	5.35493e+06	#VALUE!	#VALUE!	#VALUE!	#VALUE!	0.952863	0.90744	1.27737	0.48435	#VALUE!	#VALUE!	#VALUE!	#VALUE!	#VALUE!	#VALUE!
FALSE	High	Master Protein	P11908-2	Isoform 2 of Ribose-phosphate pyrophosphokinase 2 OS=Homo sapiens GN=PRPS2	#VALUE!	#VALUE!	373374	#VALUE!	#VALUE!	#VALUE!	#VALUE!	#VALUE!	#VALUE!	#VALUE!	#VALUE!	#VALUE!	#VALUE!	#VALUE!	#VALUE!	#VALUE!	#VALUE!	#VALUE!	#VALUE!	#VALUE!	#VALUE!	#VALUE!	#VALUE!	#VALUE!	#VALUE!	#VALUE!
FALSE	High	Master Protein	Q15075	Early endosome antigen 1 OS=Homo sapiens GN=EEA1 PE=1 SV=2	2.6681e+06	4.7287e+06	246350	2.32008e+06	4.34443e+06	2.81231e+06	#VALUE!	#VALUE!	4.12179e+06	2.39237e+06	8.81612e+06	2.76113e+06	7.61491e+06	4.32575e+06	3.35753e+06	#VALUE!	#VALUE!	#VALUE!	1.81582	0.287237	#VALUE!	#VALUE!	#VALUE!	#VALUE!	#VALUE!	#VALUE!
FALSE	High	Master Protein	O43390-2	Isoform 2 of Heterogeneous nuclear ribonucleoprotein R OS=Homo sapiens GN=HNRNPR	#VALUE!	#VALUE!	4.61906e+06	#VALUE!	#VALUE!	#VALUE!	#VALUE!	#VALUE!	#VALUE!	#VALUE!	#VALUE!	#VALUE!	#VALUE!	#VALUE!	#VALUE!	#VALUE!	#VALUE!	#VALUE!	#VALUE!	#VALUE!	#VALUE!	#VALUE!	#VALUE!	#VALUE!	#VALUE!	#VALUE!
FALSE	High	Master Protein	P49902	Cytosolic purine 5'-nucleotidase OS=Homo sapiens GN=NT5C2 PE=1 SV=1	6.22557e+06	9.12555e+06	7.31351e+06	7.7791e+06	6.51665e+06	3.16385e+06	8.17066e+06	7.36922e+06	1.54567e+07	1.4177e+07	8.44878e+06	1.33873e+07	7.9322e+06	1.10547e+07	7.28829e+06	8.36312e+06	0.828425	0.337667	1.69065	0.0187907	1.13778	0.344971	0.672983	0.052257	1.37343	0.138183
FALSE	High	Master Protein	O75436	Vacuolar protein sorting-associated protein 26A OS=Homo sapiens GN=VPS26A PE=1 SV=2	3.43042e+06	7.71524e+06	5.77383e+06	6.41435e+06	1.34471e+07	2.37288e+07	7.2094e+06	6.34887e+06	1.30523e+07	2.03795e+07	#VALUE!	1.4224e+07	9.20135e+06	2.24298e+07	#VALUE!	#VALUE!	2.17427	0.146316	#VALUE!	#VALUE!	#VALUE!	#VALUE!	#VALUE!	#VALUE!	#VALUE!	#VALUE!
FALSE	High	Master Protein	Q13363	C-terminal-binding protein 1 OS=Homo sapiens GN=CTBP1 PE=1 SV=2	8.13136e+06	#VALUE!	8.46828e+06	5.59549e+06	4.34443e+06	#VALUE!	8.17066e+06	9.5233e+06	#VALUE!	3.63286e+06	#VALUE!	1.17139e+07	7.61491e+06	6.2483e+06	3.02997e+07	2.49114e+07	#VALUE!	#VALUE!	#VALUE!	#VALUE!	#VALUE!	#VALUE!	#VALUE!	#VALUE!	#VALUE!	#VALUE!
FALSE	High	Master Protein	Q9NZL9	Methionine adenosyltransferase 2 subunit beta OS=Homo sapiens GN=MAT2B PE=1 SV=1	#VALUE!	4.64574e+06	1.11627e+07	7.2332e+06	7.96479e+06	4.74577e+06	1.10544e+07	1.2471e+07	#VALUE!	1.3291e+07	#VALUE!	2.09177e+07	1.4278e+07	1.10547e+07	3.27564e+07	3.2029e+07	#VALUE!	#VALUE!	#VALUE!	#VALUE!	#VALUE!	#VALUE!	#VALUE!	#VALUE!	2.48698	0.0654173
FALSE	High	Master Protein	Q99733-2	Isoform 2 of Nucleosome assembly protein 1-like 4 OS=Homo sapiens GN=NAP1L4	1.90579e+07	1.24439e+07	1.19326e+07	1.25557e+07	5.0685e+06	1.58192e+06	8.17066e+06	1.36047e+07	5.15224e+06	6.82269e+06	8.81612e+06	8.11606e+06	2.41139e+06	1.45794e+06	7.61586e+06	5.5161e+06	0.507693	0.0652931	0.51629	0.0111934	0.303648	0.00449175	0.588135	0.117673	0.598094	0.365405
FALSE	High	Master Protein	O95470	Sphingosine-1-phosphate lyase 1 OS=Homo sapiens GN=SGPL1 PE=1 SV=3	#VALUE!	3.8991e+06	4.23414e+06	2.45656e+06	3.62036e+06	#VALUE!	2.49926e+06	1.81396e+06	9.27404e+06	6.46827e+06	4.04072e+07	6.77733e+06	2.85559e+06	1.23364e+07	2.62051e+07	1.95733e+07	#VALUE!	#VALUE!	#VALUE!	#VALUE!	#VALUE!	#VALUE!	0.968909	0.961219	#VALUE!	#VALUE!
FALSE	High	Master Protein	Q6IBS0	Twinfilin-2 OS=Homo sapiens GN=TWF2 PE=1 SV=2	#VALUE!	#VALUE!	9.62304e+06	9.68976e+06	5.48226e+06	#VALUE!	1.39382e+07	6.46224e+06	#VALUE!	7.17712e+06	#VALUE!	1.08772e+07	1.71335e+06	5.12681e+06	1.88349e+06	6.58374e+06	#VALUE!	#VALUE!	#VALUE!	#VALUE!	#VALUE!	#VALUE!	#VALUE!	#VALUE!	#VALUE!	#VALUE!
FALSE	High	Master Protein	P61313	60S ribosomal protein L15 OS=Homo sapiens GN=RPL15 PE=1 SV=2	2.28694e+07	1.16143e+07	3.84922e+07	3.68484e+07	2.17222e+07	3.51538e+07	4.56595e+07	#VALUE!	#VALUE!	5.22778e+07	9.18346e+07	3.76518e+06	3.17288e+07	7.20958e+07	6.63317e+07	6.93961e+07	#VALUE!	#VALUE!	#VALUE!	#VALUE!	2.18123	0.0292499	#VALUE!	#VALUE!	#VALUE!	#VALUE!
FALSE	High	Master Protein	Q11201	CMP-N-acetylneuraminate-beta-galactosamide-alpha-2,3-sialyltransferase 1 OS=Homo sapiens GN=ST3GAL1 PE=2 SV=1	#VALUE!	1.07847e+06	2.88691e+06	#VALUE!	#VALUE!	#VALUE!	5.2869e+06	1.36047e+06	#VALUE!	2.7468e+06	7.71411e+06	1.17139e+07	#VALUE!	#VALUE!	3.35753e+07	2.66908e+07	#VALUE!	#VALUE!	#VALUE!	#VALUE!	#VALUE!	#VALUE!	#VALUE!	#VALUE!	#VALUE!	#VALUE!
FALSE	High	Master Protein	Q14573	Inositol 1,4,5-trisphosphate receptor type 3 OS=Homo sapiens GN=ITPR3 PE=1 SV=2	6.60673e+06	3.31838e+06	3.50279e+06	2.04713e+06	#VALUE!	#VALUE!	2.88376e+06	3.51455e+06	1.09914e+07	8.86064e+06	1.02855e+07	7.69771e+06	#VALUE!	#VALUE!	#VALUE!	8.00725e+06	#VALUE!	#VALUE!	2.44492	0.00370305	#VALUE!	#VALUE!	#VALUE!	#VALUE!	#VALUE!	#VALUE!
FALSE	High	Master Protein	Q9BTT0	Acidic leucine-rich nuclear phosphoprotein 32 family member E OS=Homo sapiens GN=ANP32E PE=1 SV=1	1.90579e+07	1.24439e+07	1.4627e+07	2.04713e+07	2.48253e+07	1.66981e+07	2.40313e+07	1.47384e+07	#VALUE!	1.4177e+07	6.61209e+07	2.92847e+07	#VALUE!	#VALUE!	#VALUE!	#VALUE!	1.2056	0.321118	#VALUE!	#VALUE!	#VALUE!	#VALUE!	#VALUE!	#VALUE!	#VALUE!	#VALUE!
FALSE	High	Master Protein	Q15907	Ras-related protein Rab-11B OS=Homo sapiens GN=RAB11B PE=1 SV=4	#VALUE!	#VALUE!	3.38731e+06	2.72951e+06	#VALUE!	#VALUE!	3.36439e+06	#VALUE!	#VALUE!	#VALUE!	#VALUE!	#VALUE!	#VALUE!	#VALUE!	6.79695e+06	#VALUE!	#VALUE!	#VALUE!	#VALUE!	#VALUE!	#VALUE!	#VALUE!	#VALUE!	#VALUE!	#VALUE!	#VALUE!
FALSE	High	Master Protein	J3QKQ5	Importin subunit beta-1 (Fragment) OS=Homo sapiens GN=KPNB1 PE=1 SV=1	#VALUE!	#VALUE!	#VALUE!	#VALUE!	#VALUE!	#VALUE!	#VALUE!	#VALUE!	8.93055e+06	6.73409e+06	#VALUE!	#VALUE!	#VALUE!	#VALUE!	#VALUE!	#VALUE!	#VALUE!	#VALUE!	#VALUE!	#VALUE!	#VALUE!	#VALUE!	#VALUE!	#VALUE!	#VALUE!	#VALUE!
FALSE	High	Master Protein	Q3ZCQ8-2	Isoform 2 of Mitochondrial import inner membrane translocase subunit TIM50 OS=Homo sapiens GN=TIMM50	1.77873e+07	1.82511e+07	1.38572e+07	1.77418e+07	1.44814e+07	5.7125e+06	1.97057e+07	1.36047e+07	1.16784e+07	1.68352e+07	9.5508e+06	1.67341e+07	3.17288e+06	1.55407e+07	5.4048e+07	4.09259e+07	0.791046	0.29269	0.810181	0.177261	1.68084	0.36127	2.07464	0.256849	2.12483	0.255137
FALSE	High	Master Protein	P26583	High mobility group protein B2 OS=Homo sapiens GN=HMGB2 PE=1 SV=2	3.81157e+06	#VALUE!	1.07778e+07	6.82377e+06	4.65475e+06	2.46077e+07	1.00932e+07	#VALUE!	#VALUE!	2.39237e+07	5.87741e+07	2.76113e+06	1.52298e+07	1.08945e+07	1.39215e+07	3.55878e+07	#VALUE!	#VALUE!	#VALUE!	#VALUE!	#VALUE!	#VALUE!	#VALUE!	#VALUE!	#VALUE!	#VALUE!
FALSE	High	Master Protein	Q58FG1	Putative heat shock protein HSP 90-alpha A4 OS=Homo sapiens GN=HSP90AA4P PE=5 SV=1	#VALUE!	298654	1.27024e+06	2.45656e+07	#VALUE!	1.31827e+07	#VALUE!	#VALUE!	2.74786e+06	1.68352e+06	1.87343e+07	#VALUE!	#VALUE!	4.00532e+06	#VALUE!	#VALUE!	#VALUE!	#VALUE!	#VALUE!	#VALUE!	#VALUE!	#VALUE!	#VALUE!	#VALUE!	#VALUE!	#VALUE!
FALSE	High	Master Protein	Q14739	Lamin-B receptor OS=Homo sapiens GN=LBR PE=1 SV=2	#VALUE!	9.12555e+06	1.4627e+06	2.59303e+06	#VALUE!	1.75769e+07	1.82638e+06	#VALUE!	6.86966e+06	2.30377e+07	#VALUE!	3.84885e+06	#VALUE!	1.24966e+07	2.78429e+07	1.03205e+07	#VALUE!	#VALUE!	#VALUE!	#VALUE!	#VALUE!	#VALUE!	#VALUE!	#VALUE!	#VALUE!	#VALUE!
FALSE	High	Master Protein	P46926	Glucosamine-6-phosphate isomerase 1 OS=Homo sapiens GN=GNPDA1 PE=1 SV=1	#VALUE!	2.40583e+06	8.08336e+06	6.96025e+06	5.5857e+06	5.00942e+06	1.39382e+07	7.36922e+06	#VALUE!	5.31638e+06	6.61209e+06	1.67341e+07	2.79213e+06	1.76234e+07	3.93077e+06	1.31675e+07	#VALUE!	#VALUE!	#VALUE!	#VALUE!	#VALUE!	#VALUE!	#VALUE!	#VALUE!	1.17589	0.746358
FALSE	High	Master Protein	B4E0Y9	RNA-binding protein 4B OS=Homo sapiens GN=RBM4B PE=2 SV=1	4.31978e+06	2.98654e+06	4.61906e+06	1.91066e+06	1.24127e+06	2.63654e+07	4.3737e+06	6.23549e+06	#VALUE!	3.01262e+06	1.24895e+07	8.36707e+06	#VALUE!	2.72362e+06	3.19375e+06	#VALUE!	2.76205	0.328553	#VALUE!	#VALUE!	#VALUE!	#VALUE!	#VALUE!	#VALUE!	#VALUE!	#VALUE!
FALSE	High	Master Protein	Q8TAT6-2	Isoform 2 of Nuclear protein localization protein 4 homolog OS=Homo sapiens GN=NPLOC4	6.47968e+06	1.07847e+07	8.8532e+06	1.16004e+07	1.13783e+07	2.02135e+06	1.00932e+07	1.13373e+07	8.58707e+06	1.68352e+07	1.54282e+07	1.08772e+07	2.3162e+06	6.56873e+06	7.69775e+06	3.73672e+06	0.923432	0.784197	1.37143	0.168764	0.538718	0.0417426	0.392815	0.0140608	0.583387	0.207596
FALSE	High	Master Protein	Q5T9A4	ATPase family AAA domain-containing protein 3B OS=Homo sapiens GN=ATAD3B PE=1 SV=1	#VALUE!	#VALUE!	1.34723e+06	#VALUE!	#VALUE!	#VALUE!	#VALUE!	#VALUE!	#VALUE!	#VALUE!	#VALUE!	3.26316e+06	#VALUE!	2.24298e+06	1.22836e+07	1.35234e+07	#VALUE!	#VALUE!	#VALUE!	#VALUE!	#VALUE!	#VALUE!	#VALUE!	#VALUE!	#VALUE!	#VALUE!
FALSE	High	Master Protein	Q9H4M9	EH domain-containing protein 1 OS=Homo sapiens GN=EHD1 PE=1 SV=2	3.81157e+06	4.81165e+06	8.46828e+06	4.77664e+06	2.58597e+06	#VALUE!	1.00932e+07	9.18318e+06	#VALUE!	4.60753e+06	#VALUE!	9.20378e+06	1.49125e+07	592788	1.06458e+07	8.719e+06	#VALUE!	#VALUE!	#VALUE!	#VALUE!	1.59456	0.345052	#VALUE!	#VALUE!	#VALUE!	#VALUE!
FALSE	High	Master Protein	P62873	Guanine nucleotide-binding protein G(I)/G(S)/G(T) subunit beta-1 OS=Homo sapiens GN=GNB1 PE=1 SV=3	#VALUE!	#VALUE!	8.8532e+06	6.55082e+06	6.72353e+06	3.25173e+06	6.72878e+06	4.76165e+06	#VALUE!	9.7467e+06	5.87741e+07	8.19973e+06	5.71118e+06	1.92255e+07	2.62051e+07	2.13527e+07	#VALUE!	#VALUE!	#VALUE!	#VALUE!	#VALUE!	#VALUE!	#VALUE!	#VALUE!	3.37723	0.0289817
FALSE	High	Master Protein	B1AVU8	Saposin-D OS=Homo sapiens GN=PSAP PE=1 SV=1	1.52463e+07	1.32735e+07	4.23414e+06	1.26922e+06	1.55158e+07	6.23981e+06	7.69003e+06	#VALUE!	9.961e+06	9.7467e+06	2.75504e+07	1.67341e+07	2.47485e+06	#VALUE!	1.06458e+07	1.54807e+07	#VALUE!	#VALUE!	1.88084	0.213712	#VALUE!	#VALUE!	#VALUE!	#VALUE!	#VALUE!	#VALUE!
FALSE	High	Master Protein	P78417	Glutathione S-transferase omega-1 OS=Homo sapiens GN=GSTO1 PE=1 SV=2	1.39758e+07	2.98654e+06	7.31351e+07	5.86845e+07	2.37909e+07	3.77904e+07	7.2094e+07	2.15408e+07	3.26309e+06	3.45565e+07	4.40806e+07	1.00405e+08	3.17288e+07	5.28703e+07	6.79695e+07	8.54106e+07	1.04325	0.940318	1.22532	0.761924	1.59952	0.317486	1.30539	0.571064	1.53321	0.251498
FALSE	High	Master Protein	Q15436	Protein transport protein Sec23A OS=Homo sapiens GN=SEC23A PE=1 SV=2	7.24199e+06	1.90807e+07	7.31351e+06	5.04959e+06	9.82669e+06	#VALUE!	5.76752e+06	3.17443e+06	1.33958e+07	#VALUE!	5.87741e+06	3.4305e+06	#VALUE!	9.13214e+06	#VALUE!	#VALUE!	#VALUE!	#VALUE!	#VALUE!	#VALUE!	#VALUE!	#VALUE!	#VALUE!	#VALUE!	#VALUE!	#VALUE!
FALSE	High	Master Protein	Q9UEW8	STE20/SPS1-related proline-alanine-rich protein kinase OS=Homo sapiens GN=STK39 PE=1 SV=3	#VALUE!	1.16143e+07	1.11627e+07	9.68976e+06	1.65502e+07	4.65788e+06	1.24963e+07	1.2471e+07	#VALUE!	1.4177e+07	6.24475e+06	1.92443e+07	#VALUE!	#VALUE!	4.25833e+06	3.38084e+06	#VALUE!	#VALUE!	#VALUE!	#VALUE!	#VALUE!	#VALUE!	#VALUE!	#VALUE!	#VALUE!	#VALUE!
FALSE	High	Master Protein	P11182	Lipoamide acyltransferase component of branched-chain alpha-keto acid dehydrogenase complex, mitochondrial OS=Homo sapiens GN=DBT PE=1 SV=3	1.27052e+06	1.32735e+06	2.80993e+06	#VALUE!	#VALUE!	#VALUE!	5.2869e+06	7.14247e+06	1.20219e+07	1.3291e+07	#VALUE!	1.50607e+07	1.01532e+07	1.10547e+07	4.09455e+07	3.55878e+07	#VALUE!	#VALUE!	#VALUE!	#VALUE!	#VALUE!	#VALUE!	#VALUE!	#VALUE!	#VALUE!	#VALUE!
FALSE	High	Master Protein	O75489	NADH dehydrogenase [ubiquinone] iron-sulfur protein 3, mitochondrial OS=Homo sapiens GN=NDUFS3 PE=1 SV=1	#VALUE!	#VALUE!	7.69843e+06	4.09426e+06	#VALUE!	#VALUE!	5.2869e+06	#VALUE!	#VALUE!	#VALUE!	#VALUE!	2.59379e+06	#VALUE!	#VALUE!	3.35753e+07	3.02496e+07	#VALUE!	#VALUE!	#VALUE!	#VALUE!	#VALUE!	#VALUE!	#VALUE!	#VALUE!	#VALUE!	#VALUE!
FALSE	High	Master Protein	Q9P035	Very-long-chain (3R)-3-hydroxyacyl-CoA dehydratase 3 OS=Homo sapiens GN=PTPLAD1 PE=1 SV=2	9.78304e+06	1.99103e+07	1.38572e+07	2.04713e+07	1.65502e+07	2.10923e+07	1.87444e+07	1.13373e+07	7.9001e+06	3.18983e+07	2.79177e+07	2.0081e+07	1.01532e+07	3.20426e+07	1.14647e+08	9.43076e+07	1.05783	0.788436	1.37136	0.35062	3.92289	0.110044	2.86058	0.158822	3.70843	0.115325
FALSE	High	Master Protein	P82650	28S ribosomal protein S22, mitochondrial OS=Homo sapiens GN=MRPS22 PE=1 SV=1	#VALUE!	#VALUE!	1.15477e+07	6.41435e+06	#VALUE!	3.07596e+06	8.17066e+06	8.95644e+06	#VALUE!	6.20245e+06	#VALUE!	6.69366e+06	1.74508e+06	#VALUE!	2.62051e+07	2.49114e+07	#VALUE!	#VALUE!	#VALUE!	#VALUE!	#VALUE!	#VALUE!	#VALUE!	#VALUE!	#VALUE!	#VALUE!
FALSE	High	Master Protein	Q9NVA2-2	Isoform 2 of Septin-11 OS=Homo sapiens GN=SEPT11	5.3362e+06	7.3834e+06	1.84762e+06	4.36722e+06	4.96507e+06	7.20654e+06	2.8357e+06	5.21514e+06	1.0648e+07	1.24049e+07	1.06528e+07	7.69771e+06	9.83593e+06	1.15353e+07	3.27564e+06	#VALUE!	1.06802	0.832296	2.18667	0.00979218	#VALUE!	#VALUE!	#VALUE!	#VALUE!	#VALUE!	#VALUE!
FALSE	High	Master Protein	P10768	S-formylglutathione hydrolase OS=Homo sapiens GN=ESD PE=1 SV=2	5.97147e+06	4.39686e+06	1.53969e+07	9.00738e+06	2.99973e+06	1.84558e+07	1.63413e+07	7.14247e+06	#VALUE!	1.15188e+07	#VALUE!	1.50607e+07	3.80746e+06	1.12149e+07	1.47404e+07	8.00725e+06	1.29238	0.58558	#VALUE!	#VALUE!	1.0862	0.831194	#VALUE!	#VALUE!	0.840467	0.695096
FALSE	High	Master Protein	Q9UBQ7	Glyoxylate reductase/hydroxypyruvate reductase OS=Homo sapiens GN=GRHPR PE=1 SV=1	#VALUE!	#VALUE!	1.19326e+07	1.26922e+07	1.75846e+06	2.72442e+06	9.13191e+06	8.72969e+06	#VALUE!	1.3291e+07	#VALUE!	2.51012e+07	#VALUE!	1.57009e+07	2.45673e+07	3.38084e+07	#VALUE!	#VALUE!	#VALUE!	#VALUE!	#VALUE!	#VALUE!	#VALUE!	#VALUE!	#VALUE!	#VALUE!
FALSE	High	Master Protein	P49821	NADH dehydrogenase [ubiquinone] flavoprotein 1, mitochondrial OS=Homo sapiens GN=NDUFV1 PE=1 SV=4	1.65168e+06	#VALUE!	3.73374e+06	5.04959e+06	#VALUE!	#VALUE!	1.63413e+06	#VALUE!	#VALUE!	1.06328e+07	#VALUE!	1.00405e+07	1.33261e+07	7.85043e+06	2.45673e+07	3.02496e+07	#VALUE!	#VALUE!	#VALUE!	#VALUE!	#VALUE!	#VALUE!	#VALUE!	#VALUE!	#VALUE!	#VALUE!
FALSE	High	Master Protein	P20810-6	Isoform 6 of Calpastatin OS=Homo sapiens GN=CAST	2.03284e+06	6.9686e+06	#VALUE!	#VALUE!	3.62036e+06	1.66981e+06	#VALUE!	#VALUE!	1.47698e+07	8.59482e+06	#VALUE!	1.33873e+06	6.02847e+06	#VALUE!	#VALUE!	1.1566e+07	#VALUE!	#VALUE!	#VALUE!	#VALUE!	#VALUE!	#VALUE!	#VALUE!	#VALUE!	#VALUE!	#VALUE!
FALSE	High	Master Protein	Q53H12	Acylglycerol kinase, mitochondrial OS=Homo sapiens GN=AGK PE=1 SV=2	#VALUE!	1.99103e+06	1.65516e+07	1.1191e+07	7.75791e+06	2.10923e+06	#VALUE!	#VALUE!	6.86966e+06	1.15188e+07	1.21222e+07	1.75708e+07	#VALUE!	1.12149e+07	6.55128e+07	5.5161e+07	#VALUE!	#VALUE!	#VALUE!	#VALUE!	#VALUE!	#VALUE!	#VALUE!	#VALUE!	#VALUE!	#VALUE!
FALSE	High	Master Protein	Q9Y512	Sorting and assembly machinery component 50 homolog OS=Homo sapiens GN=SAMM50 PE=1 SV=3	#VALUE!	6.30493e+06	6.15875e+06	6.82377e+06	#VALUE!	#VALUE!	2.88376e+06	#VALUE!	#VALUE!	8.15179e+06	#VALUE!	6.69366e+06	#VALUE!	1.76234e+07	5.07724e+07	2.66908e+07	#VALUE!	#VALUE!	#VALUE!	#VALUE!	#VALUE!	#VALUE!	#VALUE!	#VALUE!	#VALUE!	#VALUE!
FALSE	High	Master Protein	Q9BXW7	Cat eye syndrome critical region protein 5 OS=Homo sapiens GN=CECR5 PE=1 SV=1	7.7502e+07	4.23094e+07	1.19326e+07	#VALUE!	4.86163e+06	6.94288e+06	8.65128e+06	5.782e+06	9.61752e+07	6.9113e+07	1.13875e+07	1.50607e+07	#VALUE!	1.76234e+06	#VALUE!	#VALUE!	#VALUE!	#VALUE!	#VALUE!	#VALUE!	#VALUE!	#VALUE!	#VALUE!	#VALUE!	#VALUE!	#VALUE!
FALSE	High	Master Protein	Q13618	Cullin-3 OS=Homo sapiens GN=CUL3 PE=1 SV=2	8.51251e+06	6.63677e+06	8.08336e+06	5.45902e+06	7.4476e+06	2.46077e+06	6.24815e+06	5.89538e+06	1.37393e+07	7.62015e+06	6.24475e+06	3.34683e+06	7.61491e+06	4.9666e+06	1.14647e+07	1.63704e+07	0.768582	0.241612	1.07875	0.814059	1.40865	0.298347	1.30582	0.501164	1.8328	0.139904
FALSE	High	Master Protein	O43684	Mitotic checkpoint protein BUB3 OS=Homo sapiens GN=BUB3 PE=1 SV=1	6.73378e+06	1.49327e+07	1.07778e+07	9.41681e+06	1.34471e+07	1.49404e+07	8.65128e+06	7.82271e+06	1.03045e+07	1.68352e+07	2.46117e+07	8.11606e+06	9.20135e+06	2.08277e+07	1.55593e+07	1.69042e+07	1.07167	0.769817	1.43014	0.31272	1.49285	0.131917	1.04385	0.887003	1.39301	0.190217
FALSE	High	Master Protein	Q5VZU9	Tripeptidyl-peptidase 2 OS=Homo sapiens GN=TPP2 PE=1 SV=1	4.95505e+06	5.55829e+06	3.04088e+06	5.45902e+06	#VALUE!	5.44884e+06	2.93182e+06	1.70059e+06	3.09135e+06	7.53154e+06	1.57955e+07	778138	7.29762e+06	8.81171e+06	#VALUE!	#VALUE!	#VALUE!	#VALUE!	1.4304	0.565091	#VALUE!	#VALUE!	#VALUE!	#VALUE!	#VALUE!	#VALUE!
FALSE	High	Master Protein	P16402	Histone H1.3 OS=Homo sapiens GN=HIST1H1D PE=1 SV=2	2.79515e+07	1.65919e+07	2.00159e+07	3.41189e+07	1.13783e+07	1.05462e+08	5.2869e+06	#VALUE!	1.85481e+07	8.50621e+07	3.12238e+08	3.59784e+07	4.75932e+07	3.04405e+07	1.31026e+08	1.47689e+08	#VALUE!	#VALUE!	4.57878	0.241947	3.61527	0.0723769	0.78957	0.758897	#VALUE!	#VALUE!
FALSE	High	Master Protein	H0YIC4	Citrate synthase (Fragment) OS=Homo sapiens GN=CS PE=1 SV=1	7.87725e+06	5.22645e+07	#VALUE!	#VALUE!	#VALUE!	#VALUE!	#VALUE!	#VALUE!	#VALUE!	3.98729e+07	7.71411e+06	#VALUE!	3.80746e+07	7.53001e+07	1.39215e+07	#VALUE!	#VALUE!	#VALUE!	#VALUE!	#VALUE!	#VALUE!	#VALUE!	#VALUE!	#VALUE!	#VALUE!	#VALUE!
FALSE	High	Master Protein	O60361	Putative nucleoside diphosphate kinase OS=Homo sapiens GN=NME2P1 PE=5 SV=1	3.93863e+07	#VALUE!	1.0008e+08	1.35111e+08	3.51692e+07	1.1425e+06	1.58607e+08	3.62792e+07	#VALUE!	3.89868e+07	1.87343e+07	3.26316e+07	4.75932e+06	8.33107e+06	7.61586e+07	1.77939e+08	#VALUE!	#VALUE!	#VALUE!	#VALUE!	#VALUE!	#VALUE!	#VALUE!	#VALUE!	1.15567	0.871427
FALSE	High	Master Protein	Q9BPX3	Condensin complex subunit 3 OS=Homo sapiens GN=NCAPG PE=1 SV=1	1.52463e+07	1.57623e+07	3.77223e+06	5.45902e+06	9.61981e+06	2.98808e+06	9.13191e+06	1.0657e+07	755662	6.9113e+06	2.90197e+06	3.51417e+06	#VALUE!	#VALUE!	#VALUE!	#VALUE!	0.805093	0.606353	0.349979	0.103708	#VALUE!	#VALUE!	#VALUE!	#VALUE!	#VALUE!	#VALUE!
FALSE	High	Master Protein	Q9BS26	Endoplasmic reticulum resident protein 44 OS=Homo sapiens GN=ERP44 PE=1 SV=1	1.90579e+06	1.16143e+07	5.77383e+06	7.91558e+06	1.8619e+07	1.40615e+07	7.69003e+06	1.81396e+07	1.03045e+07	2.21516e+07	2.35097e+07	3.01215e+07	7.61491e+06	1.23364e+07	3.19375e+07	2.3132e+07	2.15036	0.052323	3.16386	0.0185497	2.75715	0.0861544	0.871452	0.700125	1.28218	0.51856
FALSE	High	Master Protein	Q13435	Splicing factor 3B subunit 2 OS=Homo sapiens GN=SF3B2 PE=1 SV=2	1.04183e+07	7.46636e+06	8.08336e+06	8.18853e+06	3.10317e+06	6.59134e+06	1.87444e+06	634887	#VALUE!	7.44294e+06	1.13875e+07	1.08772e+07	#VALUE!	#VALUE!	7.12451e+06	4.44847e+06	0.357291	0.00876251	#VALUE!	#VALUE!	#VALUE!	#VALUE!	#VALUE!	#VALUE!	#VALUE!	#VALUE!
FALSE	High	Master Protein	E9PF82	Calcium/calmodulin-dependent protein kinase type II subunit delta OS=Homo sapiens GN=CAMK2D PE=1 SV=1	8.51251e+06	6.30493e+06	1.0008e+07	4.77664e+06	1.44814e+07	1.1425e+07	#VALUE!	#VALUE!	9.961e+06	1.86073e+07	3.56318e+07	8.2834e+06	#VALUE!	4.64617e+06	#VALUE!	#VALUE!	#VALUE!	#VALUE!	2.4486	0.143178	#VALUE!	#VALUE!	#VALUE!	#VALUE!	#VALUE!	#VALUE!
FALSE	High	Master Protein	P50502	Hsc70-interacting protein OS=Homo sapiens GN=ST13 PE=1 SV=2	3.30336e+07	2.15695e+07	2.65596e+07	2.86599e+07	8.58542e+06	1.31827e+07	2.78764e+07	3.06106e+07	1.68307e+07	2.30377e+07	3.56318e+07	2.8448e+07	3.49017e+07	3.6849e+06	1.71971e+07	2.13527e+07	0.73077	0.257719	0.94651	0.762901	0.702372	0.278243	0.742065	0.409934	0.96114	0.929091
FALSE	High	Master Protein	P52732	Kinesin-like protein KIF11 OS=Homo sapiens GN=KIF11 PE=1 SV=2	3.68452e+06	1.16143e+07	5.3889e+06	4.23074e+06	4.96507e+06	3.86692e+06	4.46983e+06	#VALUE!	2.02655e+06	#VALUE!	#VALUE!	#VALUE!	#VALUE!	5.76766e+06	#VALUE!	#VALUE!	#VALUE!	#VALUE!	#VALUE!	#VALUE!	#VALUE!	#VALUE!	#VALUE!	#VALUE!	#VALUE!	#VALUE!
FALSE	High	Master Protein	O60547	GDP-mannose 4,6 dehydratase OS=Homo sapiens GN=GMDS PE=1 SV=1	4.44684e+06	3.8991e+06	4.23414e+06	3.68484e+06	3.10317e+06	4.21846e+06	3.89308e+06	5.55526e+06	8.58707e+06	1.15188e+07	#VALUE!	1.00405e+07	9.51864e+06	1.42589e+07	1.06458e+07	1.19219e+07	1.03105	0.822435	#VALUE!	#VALUE!	2.8494	0.000338934	#VALUE!	#VALUE!	2.76359	0.000633644
FALSE	High	Master Protein	Q13620	Cullin-4B OS=Homo sapiens GN=CUL4B PE=1 SV=4	#VALUE!	1.65919e+06	3.00239e+06	2.04713e+06	1.55158e+06	4.65788e+06	2.78764e+06	2.72094e+06	3.16004e+06	2.30377e+06	#VALUE!	2.67746e+06	#VALUE!	2.56341e+06	6.05993e+06	3.02496e+06	#VALUE!	#VALUE!	#VALUE!	#VALUE!	#VALUE!	#VALUE!	#VALUE!	#VALUE!	#VALUE!	#VALUE!
FALSE	High	Master Protein	Q13098-7	Isoform 2 of COP9 signalosome complex subunit 1 OS=Homo sapiens GN=GPS1	7.87725e+06	8.213e+06	6.15875e+06	1.10545e+07	#VALUE!	3.86692e+06	6.24815e+06	1.07704e+07	1.03045e+07	5.4936e+06	2.79177e+06	1.58974e+07	2.44312e+06	8.49128e+06	1.39215e+07	3.38084e+07	#VALUE!	#VALUE!	1.03555	0.92595	1.7615	0.391868	1.70104	0.444249	#VALUE!	#VALUE!
FALSE	High	Master Protein	P30050	60S ribosomal protein L12 OS=Homo sapiens GN=RPL12 PE=1 SV=1	1.18159e+07	6.05605e+06	5.00398e+07	6.55082e+07	1.55158e+07	3.33961e+07	4.3737e+07	5.55526e+06	#VALUE!	2.92401e+07	8.81612e+07	1.25506e+07	1.33261e+07	5.76766e+07	6.46939e+07	1.29895e+08	0.736054	0.620209	#VALUE!	#VALUE!	1.99065	0.283564	#VALUE!	#VALUE!	2.70448	0.152188
FALSE	High	Master Protein	P04899	Guanine nucleotide-binding protein G(i) subunit alpha-2 OS=Homo sapiens GN=GNAI2 PE=1 SV=3	#VALUE!	1.24439e+06	#VALUE!	#VALUE!	1.34471e+06	2.46077e+06	1.24963e+06	#VALUE!	#VALUE!	#VALUE!	4.40806e+06	7.78138e+06	1.39607e+06	2.40319e+06	1.88349e+07	6.4058e+06	#VALUE!	#VALUE!	#VALUE!	#VALUE!	#VALUE!	#VALUE!	#VALUE!	#VALUE!	#VALUE!	#VALUE!
FALSE	High	Master Protein	Q13423	NAD(P) transhydrogenase, mitochondrial OS=Homo sapiens GN=NNT PE=1 SV=3	#VALUE!	#VALUE!	2.77144e+06	#VALUE!	#VALUE!	#VALUE!	#VALUE!	646224	7.55662e+06	#VALUE!	#VALUE!	1.84076e+06	#VALUE!	8.17086e+06	1.88349e+07	8.00725e+06	#VALUE!	#VALUE!	#VALUE!	#VALUE!	#VALUE!	#VALUE!	#VALUE!	#VALUE!	#VALUE!	#VALUE!
FALSE	High	Master Protein	Q9NTZ6	RNA-binding protein 12 OS=Homo sapiens GN=RBM12 PE=1 SV=1	3.93863e+06	2.90358e+06	9.23812e+06	6.96025e+06	1.03439e+07	6.06404e+06	1.05738e+07	1.05437e+07	1.58002e+07	3.36704e+06	6.24475e+06	1.08772e+07	#VALUE!	1.34579e+07	3.43942e+06	1.4591e+07	1.62866	0.0936601	1.57501	0.324014	#VALUE!	#VALUE!	#VALUE!	#VALUE!	#VALUE!	#VALUE!
FALSE	High	Master Protein	O14579	Coatomer subunit epsilon OS=Homo sapiens GN=COPE PE=1 SV=3	8.89367e+06	1.65919e+06	6.15875e+06	3.54836e+06	1.0137e+07	1.05462e+06	2.78764e+07	8.61632e+06	#VALUE!	6.9999e+06	4.40806e+06	1.17139e+07	#VALUE!	1.26568e+07	671506	7.65137e+06	2.35362	0.288712	#VALUE!	#VALUE!	#VALUE!	#VALUE!	#VALUE!	#VALUE!	#VALUE!	#VALUE!
FALSE	High	Master Protein	O00267	Transcription elongation factor SPT5 OS=Homo sapiens GN=SUPT5H PE=1 SV=1	3.30336e+06	7.30044e+06	6.15875e+06	2.32008e+06	4.55131e+06	3.07596e+06	5.76752e+06	2.83431e+06	6.18269e+06	2.12655e+06	#VALUE!	4.68556e+06	3.04596e+06	7.85043e+06	#VALUE!	4.27053e+06	0.850465	0.618065	#VALUE!	#VALUE!	#VALUE!	#VALUE!	#VALUE!	#VALUE!	#VALUE!	#VALUE!
FALSE	High	Master Protein	P30043	Flavin reductase (NADPH) OS=Homo sapiens GN=BLVRB PE=1 SV=3	3.43042e+06	#VALUE!	1.30873e+07	1.18734e+07	6.41321e+06	4.48211e+06	1.63413e+07	#VALUE!	#VALUE!	2.30377e+07	1.28568e+07	9.20378e+06	7.61491e+06	1.40987e+07	3.19375e+06	7.82931e+06	#VALUE!	#VALUE!	#VALUE!	#VALUE!	#VALUE!	#VALUE!	#VALUE!	#VALUE!	#VALUE!	#VALUE!
FALSE	High	Master Protein	P37059	Estradiol 17-beta-dehydrogenase 2 OS=Homo sapiens GN=HSD17B2 PE=1 SV=1	#VALUE!	#VALUE!	3.07937e+06	3.54836e+06	2.79285e+06	5.97615e+06	5.2869e+06	5.66863e+06	#VALUE!	5.40499e+06	#VALUE!	1.67341e+07	5.3939e+06	8.17086e+06	4.01266e+07	4.80435e+07	#VALUE!	#VALUE!	#VALUE!	#VALUE!	#VALUE!	#VALUE!	#VALUE!	#VALUE!	5.15778	0.109735
FALSE	High	Master Protein	P21359	Neurofibromin OS=Homo sapiens GN=NF1 PE=1 SV=2	2.6681e+06	4.06502e+06	2.04009e+06	#VALUE!	1.65502e+06	4.21846e+06	1.29769e+06	#VALUE!	7.9001e+06	3.72147e+06	#VALUE!	#VALUE!	#VALUE!	1.02536e+06	#VALUE!	#VALUE!	#VALUE!	#VALUE!	#VALUE!	#VALUE!	#VALUE!	#VALUE!	#VALUE!	#VALUE!	#VALUE!	#VALUE!
FALSE	High	Master Protein	Q14498	RNA-binding protein 39 OS=Homo sapiens GN=RBM39 PE=1 SV=2	#VALUE!	1.24439e+07	1.27024e+07	1.16004e+07	8.68886e+06	2.54865e+06	5.76752e+06	5.66863e+06	1.20219e+07	8.59482e+06	#VALUE!	1.75708e+07	#VALUE!	#VALUE!	6.38749e+06	#VALUE!	#VALUE!	#VALUE!	#VALUE!	#VALUE!	#VALUE!	#VALUE!	#VALUE!	#VALUE!	#VALUE!	#VALUE!
FALSE	High	Master Protein	O60884	DnaJ homolog subfamily A member 2 OS=Homo sapiens GN=DNAJA2 PE=1 SV=1	8.51251e+06	9.12555e+06	9.62304e+06	7.64263e+06	2.79285e+06	764596	9.13191e+06	1.2471e+07	#VALUE!	7.26572e+06	#VALUE!	8.36707e+06	#VALUE!	1.60213e+06	9.008e+06	6.04992e+06	0.720849	0.410988	#VALUE!	#VALUE!	#VALUE!	#VALUE!	#VALUE!	#VALUE!	#VALUE!	#VALUE!
FALSE	High	Master Protein	Q14165	Malectin OS=Homo sapiens GN=MLEC PE=1 SV=1	8.38546e+06	6.47085e+06	1.11627e+07	9.55328e+06	1.03439e+07	1.93346e+07	1.34576e+07	7.70934e+06	8.24359e+06	1.94934e+07	9.91814e+06	1.92443e+07	5.07661e+06	2.40319e+07	4.42211e+07	4.27053e+07	1.42935	0.205414	1.59954	0.141358	3.26195	0.0727513	2.0393	0.17745	2.28211	0.138356
FALSE	High	Master Protein	J3KNF8	Cytochrome b5 type B OS=Homo sapiens GN=CYB5B PE=1 SV=1	#VALUE!	#VALUE!	1.69366e+07	6.27787e+06	7.4476e+06	#VALUE!	2.35507e+07	3.51455e+06	#VALUE!	6.82269e+06	#VALUE!	1.4224e+07	#VALUE!	2.40319e+07	3.11186e+07	1.04984e+08	#VALUE!	#VALUE!	#VALUE!	#VALUE!	#VALUE!	#VALUE!	#VALUE!	#VALUE!	#VALUE!	#VALUE!
FALSE	High	Master Protein	O15438-4	Isoform 4 of Canalicular multispecific organic anion transporter 2 OS=Homo sapiens GN=ABCC3	4.06568e+06	8.29596e+06	1.88612e+06	#VALUE!	#VALUE!	#VALUE!	#VALUE!	#VALUE!	9.961e+06	#VALUE!	8.44878e+06	3.84885e+06	2.85559e+06	#VALUE!	#VALUE!	1.12101e+07	#VALUE!	#VALUE!	#VALUE!	#VALUE!	#VALUE!	#VALUE!	#VALUE!	#VALUE!	#VALUE!	#VALUE!
FALSE	High	Master Protein	P55036	26S proteasome non-ATPase regulatory subunit 4 OS=Homo sapiens GN=PSMD4 PE=1 SV=1	6.35262e+06	8.04708e+06	1.34723e+07	1.63771e+07	5.27538e+06	1.23038e+07	1.73026e+07	1.47384e+07	1.64872e+07	7.08851e+06	2.79177e+07	1.84076e+07	#VALUE!	#VALUE!	9.82691e+06	1.1566e+07	1.12139	0.713165	1.57972	0.235587	#VALUE!	#VALUE!	#VALUE!	#VALUE!	#VALUE!	#VALUE!
FALSE	High	Master Protein	O60684	Importin subunit alpha-7 OS=Homo sapiens GN=KPNA6 PE=1 SV=1	1.27052e+06	1.57623e+06	5.00398e+06	2.59303e+06	2.58597e+06	4.21846e+06	3.9892e+06	2.72094e+06	4.12179e+06	4.34171e+06	#VALUE!	2.25911e+06	#VALUE!	#VALUE!	#VALUE!	#VALUE!	1.29403	0.447939	#VALUE!	#VALUE!	#VALUE!	#VALUE!	#VALUE!	#VALUE!	#VALUE!	#VALUE!
FALSE	High	Master Protein	P09661	U2 small nuclear ribonucleoprotein A' OS=Homo sapiens GN=SNRPA1 PE=1 SV=2	#VALUE!	#VALUE!	1.03929e+07	1.17369e+07	#VALUE!	#VALUE!	5.2869e+06	#VALUE!	#VALUE!	1.06328e+08	#VALUE!	7.36302e+06	#VALUE!	1.02536e+08	2.37484e+07	1.95733e+07	#VALUE!	#VALUE!	#VALUE!	#VALUE!	#VALUE!	#VALUE!	#VALUE!	#VALUE!	#VALUE!	#VALUE!
FALSE	High	Master Protein	H3BP20	Beta-hexosaminidase OS=Homo sapiens GN=HEXA PE=1 SV=1	#VALUE!	5.72421e+06	8.08336e+06	5.86845e+06	5.0685e+06	8.43692e+06	1.10544e+07	6.80236e+06	2.19829e+07	2.03795e+07	#VALUE!	1.58974e+07	1.01532e+07	1.506e+07	5.32291e+07	3.38084e+07	#VALUE!	#VALUE!	#VALUE!	#VALUE!	#VALUE!	#VALUE!	#VALUE!	#VALUE!	3.57917	0.0870738
FALSE	High	Master Protein	Q99615	DnaJ homolog subfamily C member 7 OS=Homo sapiens GN=DNAJC7 PE=1 SV=2	7.7502e+06	6.63677e+06	5.00398e+06	4.23074e+06	941294	1.58192e+06	5.2869e+06	5.32851e+06	4.46528e+06	1.77213e+06	#VALUE!	493657	#VALUE!	#VALUE!	2.78429e+06	#VALUE!	0.55621	0.114093	#VALUE!	#VALUE!	#VALUE!	#VALUE!	#VALUE!	#VALUE!	#VALUE!	#VALUE!
FALSE	High	Master Protein	A8MXP9	Matrin-3 OS=Homo sapiens GN=MATR3 PE=1 SV=1	7.36904e+06	1.49327e+07	1.77064e+07	2.04713e+07	7.55104e+06	#VALUE!	9.13191e+06	2.94769e+06	6.86966e+06	1.4177e+07	7.71411e+06	3.59784e+07	#VALUE!	2.72362e+06	#VALUE!	2.66908e+06	#VALUE!	#VALUE!	1.07043	0.889671	#VALUE!	#VALUE!	#VALUE!	#VALUE!	#VALUE!	#VALUE!
FALSE	High	Master Protein	Q96CM8-2	Isoform 2 of Acyl-CoA synthetase family member 2, mitochondrial OS=Homo sapiens GN=ACSF2	5.46326e+06	#VALUE!	2.92541e+06	#VALUE!	#VALUE!	3.95481e+06	5.2869e+06	838957	1.37393e+07	8.86064e+06	2.35097e+07	1.67341e+07	#VALUE!	#VALUE!	7.37019e+06	2.13527e+06	#VALUE!	#VALUE!	#VALUE!	#VALUE!	#VALUE!	#VALUE!	#VALUE!	#VALUE!	#VALUE!	#VALUE!
FALSE	High	Master Protein	P56545-2	Isoform 2 of C-terminal-binding protein 2 OS=Homo sapiens GN=CTBP2	#VALUE!	#VALUE!	1.11627e+07	1.25557e+07	3.2066e+06	8.61269e+06	1.20157e+07	1.09971e+07	8.58707e+06	#VALUE!	9.91814e+06	1.4224e+07	#VALUE!	1.10547e+07	3.02997e+07	2.3132e+07	#VALUE!	#VALUE!	#VALUE!	#VALUE!	#VALUE!	#VALUE!	#VALUE!	#VALUE!	#VALUE!	#VALUE!
FALSE	High	Master Protein	Q15020	Squamous cell carcinoma antigen recognized by T-cells 3 OS=Homo sapiens GN=SART3 PE=1 SV=1	1.52463e+07	7.3834e+06	7.69843e+06	5.73197e+06	6.51665e+06	1.05462e+07	5.76752e+06	4.5349e+06	9.61752e+06	2.8354e+06	5.87741e+06	6.02429e+06	#VALUE!	4.64617e+06	1.8016e+06	1.40572e+07	0.758878	0.415959	0.67539	0.292164	#VALUE!	#VALUE!	#VALUE!	#VALUE!	#VALUE!	#VALUE!
FALSE	High	Master Protein	J3QRS3	Myosin regulatory light chain 12A OS=Homo sapiens GN=MYL12A PE=4 SV=1	3.81157e+06	#VALUE!	1.19326e+07	1.63771e+07	5.5857e+06	#VALUE!	9.13191e+06	#VALUE!	#VALUE!	8.77203e+06	#VALUE!	9.20378e+06	6.02847e+06	#VALUE!	7.53397e+06	1.77939e+07	#VALUE!	#VALUE!	#VALUE!	#VALUE!	#VALUE!	#VALUE!	#VALUE!	#VALUE!	#VALUE!	#VALUE!
FALSE	High	Master Protein	Q15637-5	Isoform 5 of Splicing factor 1 OS=Homo sapiens GN=SF1	7.49609e+06	7.54932e+06	1.53969e+07	1.63771e+07	1.24127e+07	2.90019e+06	1.24963e+07	6.46224e+06	2.85091e+07	1.77213e+07	1.76322e+07	2.67746e+07	#VALUE!	6.56873e+06	2.86618e+07	3.38084e+07	0.731992	0.389361	1.93589	0.0273431	#VALUE!	#VALUE!	#VALUE!	#VALUE!	#VALUE!	#VALUE!
FALSE	High	Master Protein	Q14247	Src substrate cortactin OS=Homo sapiens GN=CTTN PE=1 SV=2	7.11494e+06	#VALUE!	6.54367e+06	2.32008e+06	3.82724e+06	#VALUE!	4.80627e+06	1.36047e+06	3.36613e+07	2.56959e+07	4.04072e+07	7.44669e+06	7.61491e+06	4.9666e+06	#VALUE!	5.16023e+06	#VALUE!	#VALUE!	#VALUE!	#VALUE!	#VALUE!	#VALUE!	#VALUE!	#VALUE!	#VALUE!	#VALUE!
FALSE	High	Master Protein	Q96DG6	Carboxymethylenebutenolidase homolog OS=Homo sapiens GN=CMBL PE=1 SV=1	3.43042e+06	#VALUE!	1.19326e+07	1.17369e+07	3.62036e+06	5.00942e+06	1.24963e+07	#VALUE!	#VALUE!	1.3291e+07	3.67338e+07	6.19163e+06	7.9322e+06	1.34579e+07	6.71506e+06	1.1566e+07	#VALUE!	#VALUE!	#VALUE!	#VALUE!	#VALUE!	#VALUE!	#VALUE!	#VALUE!	#VALUE!	#VALUE!
FALSE	High	Master Protein	E5KLJ5	Dynamin-like 120 kDa protein, mitochondrial OS=Homo sapiens GN=OPA1 PE=1 SV=1	#VALUE!	9.12555e+06	4.23414e+06	#VALUE!	#VALUE!	7.03077e+07	#VALUE!	7.48259e+06	3.057e+06	1.15188e+07	2.79177e+07	6.2753e+06	1.30088e+07	1.23364e+07	1.55593e+07	1.06763e+07	#VALUE!	#VALUE!	#VALUE!	#VALUE!	#VALUE!	#VALUE!	1.05766	0.904483	#VALUE!	#VALUE!
FALSE	High	Master Protein	Q92734	Protein TFG OS=Homo sapiens GN=TFG PE=1 SV=2	1.24511e+07	1.57623e+07	7.69843e+06	1.33746e+07	2.06878e+07	5.00942e+07	7.69003e+06	2.94769e+07	3.77831e+07	2.21516e+07	8.81612e+07	1.00405e+07	1.45952e+07	2.72362e+07	7.12451e+06	2.3132e+07	2.19023	0.156906	3.20851	0.165912	1.46263	0.279382	0.45586	0.271114	0.667797	0.403345
FALSE	High	Master Protein	Q15785	Mitochondrial import receptor subunit TOM34 OS=Homo sapiens GN=TOMM34 PE=1 SV=2	3.68452e+06	#VALUE!	1.77064e+07	1.50123e+07	3.82724e+06	1.84558e+07	1.34576e+07	1.12239e+07	#VALUE!	3.36704e+06	#VALUE!	1.25506e+07	#VALUE!	#VALUE!	5.32291e+06	1.01425e+07	#VALUE!	#VALUE!	#VALUE!	#VALUE!	#VALUE!	#VALUE!	#VALUE!	#VALUE!	#VALUE!	#VALUE!
FALSE	High	Master Protein	Q9Y6E2	Basic leucine zipper and W2 domain-containing protein 2 OS=Homo sapiens GN=BZW2 PE=1 SV=1	1.207e+07	9.12555e+06	1.19326e+07	1.13275e+07	3.2066e+07	1.1425e+06	1.44188e+07	1.2471e+07	2.12959e+07	8.329e+06	#VALUE!	1.08772e+07	5.3939e+06	1.24966e+07	7.53397e+06	1.47689e+07	1.35187	0.565148	#VALUE!	#VALUE!	0.904125	0.655386	#VALUE!	#VALUE!	0.668794	0.488622
FALSE	High	Master Protein	Q9BY44	Eukaryotic translation initiation factor 2A OS=Homo sapiens GN=EIF2A PE=1 SV=3	#VALUE!	9.12555e+06	1.38572e+07	1.13275e+07	9.3095e+06	1.58192e+07	1.82638e+07	1.05437e+07	8.24359e+06	1.15188e+07	#VALUE!	4.43455e+06	#VALUE!	#VALUE!	2.62051e+06	#VALUE!	#VALUE!	#VALUE!	#VALUE!	#VALUE!	#VALUE!	#VALUE!	#VALUE!	#VALUE!	#VALUE!	#VALUE!
FALSE	High	Master Protein	Q9BTV4	Transmembrane protein 43 OS=Homo sapiens GN=TMEM43 PE=1 SV=1	#VALUE!	2.07399e+06	3.84922e+06	#VALUE!	5.68914e+06	1.1425e+06	3.02795e+06	3.28781e+06	#VALUE!	1.15188e+07	6.61209e+06	1.17139e+07	#VALUE!	1.53804e+07	2.12916e+07	2.13527e+07	#VALUE!	#VALUE!	#VALUE!	#VALUE!	#VALUE!	#VALUE!	#VALUE!	#VALUE!	#VALUE!	#VALUE!
FALSE	High	Master Protein	P62879	Guanine nucleotide-binding protein G(I)/G(S)/G(T) subunit beta-2 OS=Homo sapiens GN=GNB2 PE=1 SV=3	#VALUE!	1.41031e+07	6.92859e+06	6.82377e+06	2.58597e+07	9.66731e+06	4.46983e+06	2.15408e+06	#VALUE!	8.86064e+07	#VALUE!	1.08772e+07	#VALUE!	9.9332e+07	1.39215e+07	1.13881e+07	#VALUE!	#VALUE!	#VALUE!	#VALUE!	#VALUE!	#VALUE!	#VALUE!	#VALUE!	#VALUE!	#VALUE!
FALSE	High	Master Protein	G3V5Z7	Proteasome subunit alpha type OS=Homo sapiens GN=PSMA6 PE=1 SV=1	8.38546e+06	6.80268e+06	3.84922e+07	3.95779e+07	1.8619e+07	1.84558e+07	4.13339e+07	5.66863e+06	#VALUE!	3.45565e+07	4.7754e+07	2.0081e+07	6.98033e+06	5.60745e+07	6.05993e+07	5.87198e+07	0.901554	0.851322	#VALUE!	#VALUE!	1.95558	0.207732	#VALUE!	#VALUE!	2.16912	0.149856
FALSE	High	Master Protein	Q9NR30	Nucleolar RNA helicase 2 OS=Homo sapiens GN=DDX21 PE=1 SV=5	4.95505e+06	1.90807e+06	1.57818e+07	6.27787e+06	#VALUE!	#VALUE!	6.24815e+06	#VALUE!	6.52617e+06	2.21516e+06	#VALUE!	1.00405e+07	#VALUE!	7.53001e+06	4.09455e+06	1.95733e+07	#VALUE!	#VALUE!	#VALUE!	#VALUE!	#VALUE!	#VALUE!	#VALUE!	#VALUE!	#VALUE!	#VALUE!
FALSE	High	Master Protein	Q04828	Aldo-keto reductase family 1 member C1 OS=Homo sapiens GN=AKR1C1 PE=1 SV=1	#VALUE!	#VALUE!	9.23812e+06	6.6873e+06	4.55131e+06	#VALUE!	2.73957e+06	1.13373e+07	#VALUE!	#VALUE!	#VALUE!	1.17139e+07	#VALUE!	#VALUE!	#VALUE!	#VALUE!	#VALUE!	#VALUE!	#VALUE!	#VALUE!	#VALUE!	#VALUE!	#VALUE!	#VALUE!	#VALUE!	#VALUE!
FALSE	High	Master Protein	Q9Y263	Phospholipase A-2-activating protein OS=Homo sapiens GN=PLAA PE=1 SV=2	2.15989e+06	3.0695e+06	5.00398e+06	6.27787e+06	1.24127e+06	7.73384e+06	3.65276e+06	3.7413e+06	8.93055e+06	3.27844e+06	3.56318e+06	2.59379e+06	#VALUE!	4.00532e+06	#VALUE!	#VALUE!	0.991395	0.983375	1.11233	0.797845	#VALUE!	#VALUE!	#VALUE!	#VALUE!	#VALUE!	#VALUE!
FALSE	High	Master Protein	Q6PI48	Aspartate--tRNA ligase, mitochondrial OS=Homo sapiens GN=DARS2 PE=1 SV=1	4.31978e+06	1.41031e+07	1.19326e+07	5.45902e+06	6.72353e+06	#VALUE!	1.34576e+07	6.12212e+06	9.27404e+06	1.24049e+07	#VALUE!	7.78138e+06	3.49017e+06	1.60213e+07	1.96538e+07	1.77939e+07	#VALUE!	#VALUE!	#VALUE!	#VALUE!	1.59039	0.272457	#VALUE!	#VALUE!	#VALUE!	#VALUE!
FALSE	High	Master Protein	P28074	Proteasome subunit beta type-5 OS=Homo sapiens GN=PSMB5 PE=1 SV=3	3.68452e+06	1.82511e+06	8.46828e+06	7.64263e+06	2.06878e+06	1.40615e+07	7.2094e+06	#VALUE!	#VALUE!	1.3291e+07	1.87343e+07	#VALUE!	5.3939e+06	1.12149e+07	4.17644e+06	1.54807e+07	#VALUE!	#VALUE!	#VALUE!	#VALUE!	1.67738	0.278471	#VALUE!	#VALUE!	#VALUE!	#VALUE!
FALSE	High	Master Protein	P51991	Heterogeneous nuclear ribonucleoprotein A3 OS=Homo sapiens GN=HNRNPA3 PE=1 SV=2	5.59031e+06	3.31838e+06	2.27104e+07	1.77418e+07	#VALUE!	1.1425e+07	1.10544e+07	7.0291e+06	#VALUE!	5.40499e+06	#VALUE!	3.4305e+07	#VALUE!	#VALUE!	1.47404e+07	1.95733e+07	#VALUE!	#VALUE!	#VALUE!	#VALUE!	#VALUE!	#VALUE!	#VALUE!	#VALUE!	#VALUE!	#VALUE!
FALSE	High	Master Protein	P62280	40S ribosomal protein S11 OS=Homo sapiens GN=RPS11 PE=1 SV=3	7.11494e+06	5.47533e+06	3.50279e+07	3.68484e+07	1.24127e+07	4.39423e+07	2.73957e+07	#VALUE!	#VALUE!	3.36704e+07	1.61629e+08	3.01215e+06	1.14224e+07	6.72894e+07	1.14647e+07	4.98229e+07	#VALUE!	#VALUE!	#VALUE!	#VALUE!	1.65745	0.43149	#VALUE!	#VALUE!	#VALUE!	#VALUE!
FALSE	High	Master Protein	Q16543	Hsp90 co-chaperone Cdc37 OS=Homo sapiens GN=CDC37 PE=1 SV=1	1.27052e+07	6.05605e+06	1.0008e+07	1.36475e+07	5.79258e+06	5.09731e+06	1.00932e+07	1.58722e+07	1.40828e+07	9.7467e+06	#VALUE!	1.50607e+07	5.3939e+06	#VALUE!	1.55593e+07	9.6087e+06	0.868882	0.660053	#VALUE!	#VALUE!	#VALUE!	#VALUE!	#VALUE!	#VALUE!	#VALUE!	#VALUE!
FALSE	High	Master Protein	P30566	Adenylosuccinate lyase OS=Homo sapiens GN=ADSL PE=1 SV=2	1.13077e+07	1.24439e+07	1.42421e+07	1.36475e+07	3.51692e+06	1.40615e+06	1.68219e+07	9.86342e+06	8.24359e+06	7.17712e+06	6.24475e+06	1.17139e+07	1.33261e+07	1.55407e+07	9.82691e+06	7.82931e+06	0.612077	0.206305	0.64637	0.0153481	0.900888	0.514512	1.39376	0.168962	1.47185	0.373732
FALSE	High	Master Protein	O60502	Bifunctional protein NCOAT OS=Homo sapiens GN=MGEA5 PE=1 SV=2	9.52893e+06	4.06502e+06	6.92859e+06	3.27541e+06	7.55104e+06	1.66981e+07	9.13191e+06	4.08141e+06	1.0648e+07	1.06328e+07	1.68976e+07	6.44264e+06	6.34576e+06	1.26568e+07	5.81426e+06	8.36312e+06	1.57419	0.301289	1.87499	0.0906714	1.39424	0.308982	0.743596	0.323025	0.885686	0.740206
FALSE	High	Master Protein	P37268	Squalene synthase OS=Homo sapiens GN=FDFT1 PE=1 SV=1	8.38546e+06	#VALUE!	1.92461e+06	5.04959e+06	1.44814e+07	2.63654e+06	2.40313e+06	8.50294e+06	#VALUE!	#VALUE!	3.30605e+06	4.26721e+06	#VALUE!	5.92788e+06	1.88349e+07	8.36312e+06	#VALUE!	#VALUE!	#VALUE!	#VALUE!	#VALUE!	#VALUE!	#VALUE!	#VALUE!	#VALUE!	#VALUE!
FALSE	High	Master Protein	P14324	Farnesyl pyrophosphate synthase OS=Homo sapiens GN=FDPS PE=1 SV=4	6.86083e+06	9.95515e+06	1.73215e+07	1.77418e+07	2.58597e+07	1.49404e+07	2.0667e+07	1.58722e+07	1.95785e+07	2.21516e+07	6.61209e+07	5.02024e+07	3.80746e+07	4.00532e+07	3.6032e+07	2.84702e+07	1.49075	0.135668	3.04656	0.0617588	2.74927	0.000871411	0.902416	0.749647	1.84421	0.00378214
FALSE	High	Master Protein	P16401	Histone H1.5 OS=Homo sapiens GN=HIST1H1B PE=1 SV=3	1.90579e+07	5.55829e+06	1.50119e+07	2.45656e+07	#VALUE!	6.15192e+07	3.50858e+06	3.06106e+06	7.21314e+06	3.45565e+07	1.46935e+08	2.34278e+07	1.6499e+07	2.72362e+07	9.82691e+07	6.22786e+07	#VALUE!	#VALUE!	3.30457	0.29242	3.18229	0.114086	0.962995	0.959203	#VALUE!	#VALUE!
FALSE	High	Master Protein	Q9ULZ3	Apoptosis-associated speck-like protein containing a CARD OS=Homo sapiens GN=PYCARD PE=1 SV=2	#VALUE!	2.57175e+06	1.65516e+07	8.18853e+06	2.68941e+06	3.07596e+06	1.63413e+07	4.87502e+06	#VALUE!	3.54426e+06	5.87741e+06	1.17139e+07	7.29762e+06	3.6849e+06	7.94342e+06	1.76159e+07	#VALUE!	#VALUE!	#VALUE!	#VALUE!	#VALUE!	#VALUE!	#VALUE!	#VALUE!	1.35432	0.606271
FALSE	High	Master Protein	P36551	Oxygen-dependent coproporphyrinogen-III oxidase, mitochondrial OS=Homo sapiens GN=CPOX PE=1 SV=3	#VALUE!	3.4843e+06	8.08336e+06	6.00492e+06	9.20606e+06	3.07596e+06	1.05738e+07	6.00875e+06	3.77831e+06	6.55687e+06	#VALUE!	1.33873e+07	7.61491e+06	8.81171e+06	1.71971e+07	9.25282e+06	#VALUE!	#VALUE!	#VALUE!	#VALUE!	#VALUE!	#VALUE!	#VALUE!	#VALUE!	1.48544	0.250938
FALSE	High	Master Protein	Q96C86	m7GpppX diphosphatase OS=Homo sapiens GN=DCPS PE=1 SV=2	6.73378e+06	#VALUE!	5.77383e+06	9.96271e+06	1.34471e+06	3.77904e+06	1.34576e+07	5.55526e+06	#VALUE!	9.7467e+06	1.21222e+07	9.20378e+06	#VALUE!	9.29235e+06	2.37484e+07	2.13527e+07	#VALUE!	#VALUE!	#VALUE!	#VALUE!	#VALUE!	#VALUE!	#VALUE!	#VALUE!	#VALUE!	#VALUE!
FALSE	High	Master Protein	O94760	N(G),N(G)-dimethylarginine dimethylaminohydrolase 1 OS=Homo sapiens GN=DDAH1 PE=1 SV=3	#VALUE!	#VALUE!	7.69843e+06	8.73443e+06	3.10317e+06	#VALUE!	1.68219e+07	2.04071e+07	#VALUE!	7.62015e+06	#VALUE!	1.67341e+07	7.61491e+06	4.9666e+06	4.91346e+06	9.25282e+06	#VALUE!	#VALUE!	#VALUE!	#VALUE!	#VALUE!	#VALUE!	#VALUE!	#VALUE!	#VALUE!	#VALUE!
FALSE	High	Master Protein	Q99805	Transmembrane 9 superfamily member 2 OS=Homo sapiens GN=TM9SF2 PE=1 SV=1	5.84441e+06	9.95515e+06	2.19405e+06	3.00246e+06	8.58542e+06	1.31827e+07	#VALUE!	2.83431e+06	#VALUE!	#VALUE!	#VALUE!	2.92847e+06	9.20135e+06	6.88915e+06	1.88349e+07	2.49114e+07	#VALUE!	#VALUE!	#VALUE!	#VALUE!	2.84991	0.0771361	#VALUE!	#VALUE!	#VALUE!	#VALUE!
FALSE	High	Master Protein	Q8N0Y7	Probable phosphoglycerate mutase 4 OS=Homo sapiens GN=PGAM4 PE=2 SV=1	#VALUE!	#VALUE!	1.38572e+07	#VALUE!	#VALUE!	#VALUE!	#VALUE!	#VALUE!	#VALUE!	#VALUE!	#VALUE!	#VALUE!	#VALUE!	#VALUE!	7.53397e+06	#VALUE!	#VALUE!	#VALUE!	#VALUE!	#VALUE!	#VALUE!	#VALUE!	#VALUE!	#VALUE!	#VALUE!	#VALUE!
FALSE	High	Master Protein	Q658Y4	Protein FAM91A1 OS=Homo sapiens GN=FAM91A1 PE=1 SV=3	1.18159e+07	1.32735e+07	5.77383e+06	7.50615e+06	8.06823e+06	4.92154e+06	5.2869e+06	5.10177e+06	1.82046e+07	7.26572e+06	#VALUE!	4.60189e+06	#VALUE!	5.92788e+06	#VALUE!	#VALUE!	0.609299	0.0983419	#VALUE!	#VALUE!	#VALUE!	#VALUE!	#VALUE!	#VALUE!	#VALUE!	#VALUE!
FALSE	High	Master Protein	P11498	Pyruvate carboxylase, mitochondrial OS=Homo sapiens GN=PC PE=1 SV=2	4.82799e+06	5.47533e+06	2.42501e+06	#VALUE!	2.48253e+06	1.93346e+06	3.70083e+06	657561	#VALUE!	4.78474e+06	1.72649e+07	5.4386e+06	#VALUE!	1.76234e+06	9.82691e+06	1.53027e+07	#VALUE!	#VALUE!	#VALUE!	#VALUE!	#VALUE!	#VALUE!	#VALUE!	#VALUE!	#VALUE!	#VALUE!
FALSE	High	Master Protein	Q14847-2	Isoform 2 of LIM and SH3 domain protein 1 OS=Homo sapiens GN=LASP1	1.16888e+07	9.95515e+06	2.04009e+07	1.22828e+07	1.96534e+07	2.63654e+07	1.82638e+07	1.2471e+07	9.61752e+06	3.89868e+07	5.87741e+07	1.75708e+07	9.51864e+06	2.88383e+07	9.008e+06	1.28116e+07	1.41279	0.178601	2.29992	0.169824	1.10766	0.788845	0.481608	0.226685	0.784023	0.477878
FALSE	High	Master Protein	Q9NQG5	Regulation of nuclear pre-mRNA domain-containing protein 1B OS=Homo sapiens GN=RPRD1B PE=1 SV=1	3.43042e+06	#VALUE!	1.23175e+07	1.25557e+07	4.55131e+06	#VALUE!	8.17066e+06	1.2471e+07	#VALUE!	5.93663e+06	#VALUE!	2.0081e+07	3.07769e+06	1.40987e+07	9.82691e+06	1.95733e+07	#VALUE!	#VALUE!	#VALUE!	#VALUE!	#VALUE!	#VALUE!	#VALUE!	#VALUE!	#VALUE!	#VALUE!
FALSE	High	Master Protein	P30085	UMP-CMP kinase OS=Homo sapiens GN=CMPK1 PE=1 SV=3	4.06568e+06	#VALUE!	1.9631e+07	2.04713e+07	1.44814e+07	720654	2.25895e+07	#VALUE!	#VALUE!	3.18983e+07	1.68976e+07	5.94062e+06	1.14224e+06	2.88383e+07	5.81426e+06	1.7438e+07	#VALUE!	#VALUE!	#VALUE!	#VALUE!	#VALUE!	#VALUE!	#VALUE!	#VALUE!	#VALUE!	#VALUE!
FALSE	High	Master Protein	O75822	Eukaryotic translation initiation factor 3 subunit J OS=Homo sapiens GN=EIF3J PE=1 SV=2	7.62315e+06	6.63677e+06	2.11707e+07	1.91066e+07	1.8619e+07	1.93346e+07	1.92251e+07	3.96804e+06	#VALUE!	1.86073e+07	6.24475e+07	1.08772e+07	3.80746e+07	1.13751e+07	1.22836e+07	1.95733e+07	1.12119	0.767706	#VALUE!	#VALUE!	1.49085	0.392089	#VALUE!	#VALUE!	1.3297	0.513196
FALSE	High	Master Protein	A6NFX8	ADP-sugar pyrophosphatase OS=Homo sapiens GN=NUDT5 PE=1 SV=1	876662	#VALUE!	2.30953e+07	1.36475e+07	8.48199e+06	1.05462e+07	2.97989e+07	1.58722e+07	#VALUE!	8.59482e+06	1.61629e+07	3.4305e+07	5.07661e+06	1.92255e+07	1.39215e+07	1.95733e+07	#VALUE!	#VALUE!	#VALUE!	#VALUE!	#VALUE!	#VALUE!	#VALUE!	#VALUE!	0.893317	0.778762
FALSE	High	Master Protein	P21810	Biglycan OS=Homo sapiens GN=BGN PE=1 SV=2	2.79515e+07	2.32287e+07	6.15875e+06	1.26922e+07	2.89629e+07	3.69115e+06	1.68219e+06	1.05437e+07	1.9235e+07	1.50631e+07	1.61629e+07	3.84885e+06	1.01532e+06	2.56341e+06	3.68509e+06	#VALUE!	0.640856	0.458617	0.77551	0.535503	#VALUE!	#VALUE!	#VALUE!	#VALUE!	#VALUE!	#VALUE!
FALSE	High	Master Protein	P42126	Enoyl-CoA delta isomerase 1, mitochondrial OS=Homo sapiens GN=ECI1 PE=1 SV=1	5.46326e+06	#VALUE!	1.03929e+07	955328	5.17194e+06	1.1425e+07	1.10544e+07	#VALUE!	#VALUE!	1.15188e+07	3.37951e+06	3.17949e+07	1.45952e+07	1.92255e+07	9.008e+07	8.719e+07	#VALUE!	#VALUE!	#VALUE!	#VALUE!	#VALUE!	#VALUE!	#VALUE!	#VALUE!	#VALUE!	#VALUE!
FALSE	High	Master Protein	P61224	Ras-related protein Rap-1b OS=Homo sapiens GN=RAP1B PE=1 SV=1	#VALUE!	9.12555e+06	1.57818e+07	1.07816e+07	2.37909e+07	1.75769e+07	1.24963e+07	#VALUE!	#VALUE!	3.18983e+07	2.97544e+07	2.92847e+06	1.58644e+07	4.16554e+07	4.74968e+07	6.93961e+07	#VALUE!	#VALUE!	#VALUE!	#VALUE!	#VALUE!	#VALUE!	#VALUE!	#VALUE!	#VALUE!	#VALUE!
FALSE	High	Master Protein	Q7Z2K6	Endoplasmic reticulum metallopeptidase 1 OS=Homo sapiens GN=ERMP1 PE=1 SV=2	#VALUE!	3.40134e+06	3.50279e+06	4.09426e+06	5.68914e+06	9.66731e+06	#VALUE!	#VALUE!	1.82046e+07	1.15188e+07	3.45298e+07	6.52632e+06	5.71118e+06	1.13751e+07	3.52131e+07	2.49114e+07	#VALUE!	#VALUE!	#VALUE!	#VALUE!	#VALUE!	#VALUE!	1.09086	0.864556	#VALUE!	#VALUE!
FALSE	High	Master Protein	P08174-7	Isoform 7 of Complement decay-accelerating factor OS=Homo sapiens GN=CD55	#VALUE!	1.57623e+06	#VALUE!	#VALUE!	1.8619e+07	1.58192e+07	3.55664e+06	2.83431e+06	#VALUE!	4.25311e+06	7.34677e+07	4.35088e+06	5.07661e+06	2.40319e+07	4.66778e+07	3.55878e+07	#VALUE!	#VALUE!	#VALUE!	#VALUE!	#VALUE!	#VALUE!	#VALUE!	#VALUE!	2.72781	0.12148
FALSE	High	Master Protein	P09543	2',3'-cyclic-nucleotide 3'-phosphodiesterase OS=Homo sapiens GN=CNP PE=1 SV=2	889367	4.97757e+06	4.61906e+06	3.95779e+06	2.58597e+06	7.38231e+06	5.76752e+06	5.44188e+06	3.43483e+06	2.7468e+06	4.7754e+06	6.60999e+06	#VALUE!	3.20426e+06	4.17644e+06	#VALUE!	1.46621	0.263515	1.21623	0.558741	#VALUE!	#VALUE!	#VALUE!	#VALUE!	#VALUE!	#VALUE!
FALSE	High	Master Protein	P63096	Guanine nucleotide-binding protein G(i) subunit alpha-1 OS=Homo sapiens GN=GNAI1 PE=1 SV=2	#VALUE!	#VALUE!	#VALUE!	#VALUE!	#VALUE!	#VALUE!	1.00932e+06	#VALUE!	#VALUE!	2.48098e+06	#VALUE!	3.34683e+06	2.98251e+06	1.76234e+06	5.65048e+06	3.2029e+06	#VALUE!	#VALUE!	#VALUE!	#VALUE!	#VALUE!	#VALUE!	#VALUE!	#VALUE!	#VALUE!	#VALUE!
FALSE	High	Master Protein	Q7L1Q6-3	Isoform 3 of Basic leucine zipper and W2 domain-containing protein 1 OS=Homo sapiens GN=BZW1	9.91009e+06	8.29596e+06	5.00398e+06	1.14639e+07	3.41348e+07	3.16385e+06	8.65128e+06	1.2471e+07	2.0609e+07	7.70876e+06	1.94689e+07	1.08772e+07	6.02847e+06	3.04405e+06	3.35753e+06	#VALUE!	1.68486	0.42411	1.69187	0.134187	#VALUE!	#VALUE!	#VALUE!	#VALUE!	#VALUE!	#VALUE!
FALSE	High	Master Protein	Q07666	KH domain-containing, RNA-binding, signal transduction-associated protein 1 OS=Homo sapiens GN=KHDRBS1 PE=1 SV=1	1.25782e+07	9.95515e+06	1.61667e+07	1.63771e+07	8.68886e+06	2.02135e+07	9.13191e+06	7.25585e+06	3.12569e+07	2.12655e+07	3.19584e+07	3.76518e+07	6.66305e+06	1.58611e+07	2.21106e+07	1.95733e+07	0.822303	0.494468	2.21749	0.00416906	1.16578	0.561697	0.525723	0.0234793	1.4177	0.335213
FALSE	High	Master Protein	P30876	DNA-directed RNA polymerase II subunit RPB2 OS=Homo sapiens GN=POLR2B PE=1 SV=1	6.86083e+06	6.47085e+06	6.54367e+06	2.59303e+06	1.03439e+07	#VALUE!	6.24815e+06	2.26745e+06	2.43873e+06	1.4177e+07	#VALUE!	2.51012e+06	#VALUE!	#VALUE!	#VALUE!	#VALUE!	#VALUE!	#VALUE!	#VALUE!	#VALUE!	#VALUE!	#VALUE!	#VALUE!	#VALUE!	#VALUE!	#VALUE!
FALSE	High	Master Protein	P07951-2	Isoform 2 of Tropomyosin beta chain OS=Homo sapiens GN=TPM2	7.36904e+06	6.05605e+06	#VALUE!	#VALUE!	4.65475e+06	8.26115e+06	#VALUE!	#VALUE!	#VALUE!	5.4936e+06	6.97943e+06	#VALUE!	6.02847e+06	#VALUE!	#VALUE!	#VALUE!	#VALUE!	#VALUE!	#VALUE!	#VALUE!	#VALUE!	#VALUE!	#VALUE!	#VALUE!	#VALUE!	#VALUE!
FALSE	High	Master Protein	P52888	Thimet oligopeptidase OS=Homo sapiens GN=THOP1 PE=1 SV=2	1.52463e+06	7.21748e+06	3.34882e+06	#VALUE!	3.7238e+06	5.7125e+07	1.97057e+06	7.48259e+06	8.24359e+06	4.78474e+06	#VALUE!	4.43455e+06	#VALUE!	5.76766e+06	6.46939e+06	#VALUE!	#VALUE!	#VALUE!	#VALUE!	#VALUE!	#VALUE!	#VALUE!	#VALUE!	#VALUE!	#VALUE!	#VALUE!
FALSE	High	Master Protein	Q01581	Hydroxymethylglutaryl-CoA synthase, cytoplasmic OS=Homo sapiens GN=HMGCS1 PE=1 SV=2	2.414e+07	2.32287e+07	1.9631e+07	1.77418e+07	1.44814e+07	2.72442e+07	1.82638e+07	1.70059e+07	#VALUE!	6.11384e+07	8.44878e+06	6.02429e+06	1.71335e+07	8.97192e+07	1.47404e+08	2.49114e+08	0.908591	0.562496	#VALUE!	#VALUE!	5.94008	0.0765808	#VALUE!	#VALUE!	6.53768	0.072763
FALSE	High	Master Protein	O95163	Elongator complex protein 1 OS=Homo sapiens GN=IKBKAP PE=1 SV=3	5.59031e+06	9.12555e+06	4.23414e+06	#VALUE!	3.10317e+06	544884	3.07601e+06	#VALUE!	8.58707e+06	4.25311e+06	4.04072e+07	#VALUE!	#VALUE!	3.52468e+06	#VALUE!	#VALUE!	#VALUE!	#VALUE!	#VALUE!	#VALUE!	#VALUE!	#VALUE!	#VALUE!	#VALUE!	#VALUE!	#VALUE!
FALSE	High	Master Protein	J3QQ67	60S ribosomal protein L18 (Fragment) OS=Homo sapiens GN=RPL18 PE=1 SV=1	5.71736e+07	2.32287e+07	6.15875e+07	7.2332e+07	2.06878e+07	1.66981e+08	6.24815e+07	#VALUE!	2.0609e+07	1.06328e+08	2.35097e+08	6.69366e+06	8.24949e+07	1.76234e+08	7.2064e+07	1.35234e+08	#VALUE!	#VALUE!	1.72044	0.498082	2.17442	0.0548877	1.26388	0.688581	#VALUE!	#VALUE!
FALSE	High	Master Protein	P41227	N-alpha-acetyltransferase 10 OS=Homo sapiens GN=NAA10 PE=1 SV=1	6.47968e+06	8.213e+06	1.15477e+07	8.73443e+06	9.3095e+06	6.855e+06	9.13191e+06	5.32851e+06	#VALUE!	8.15179e+06	6.97943e+06	1.17139e+07	1.11051e+07	1.92255e+07	2.53862e+06	5.69404e+06	0.875629	0.473211	#VALUE!	#VALUE!	1.1026	0.821227	#VALUE!	#VALUE!	1.25921	0.617931
FALSE	High	Master Protein	P04424	Argininosuccinate lyase OS=Homo sapiens GN=ASL PE=1 SV=4	#VALUE!	2.32287e+06	1.42421e+06	4.64017e+06	2.99973e+06	#VALUE!	3.84501e+06	4.42153e+06	5.83921e+06	5.93663e+06	#VALUE!	8.2834e+06	3.80746e+06	7.53001e+06	4.42211e+06	4.27053e+06	#VALUE!	#VALUE!	#VALUE!	#VALUE!	#VALUE!	#VALUE!	#VALUE!	#VALUE!	#VALUE!	#VALUE!
FALSE	High	Master Protein	P49720	Proteasome subunit beta type-3 OS=Homo sapiens GN=PSMB3 PE=1 SV=2	6.60673e+06	#VALUE!	2.15556e+07	1.63771e+07	5.37882e+06	1.40615e+07	2.11476e+07	#VALUE!	#VALUE!	1.68352e+07	1.32242e+06	4.35088e+06	8.88406e+06	1.37783e+07	2.37484e+07	4.09259e+07	#VALUE!	#VALUE!	#VALUE!	#VALUE!	#VALUE!	#VALUE!	#VALUE!	#VALUE!	#VALUE!	#VALUE!
FALSE	High	Master Protein	Q86UE4	Protein LYRIC OS=Homo sapiens GN=MTDH PE=1 SV=2	#VALUE!	4.39686e+06	3.19485e+06	2.04713e+06	4.86163e+06	632769	1.82638e+06	1.47384e+06	2.12959e+07	1.24049e+07	2.09383e+07	3.26316e+06	3.80746e+06	1.02536e+07	1.31026e+07	9.25282e+06	#VALUE!	#VALUE!	#VALUE!	#VALUE!	#VALUE!	#VALUE!	0.62893	0.295473	4.14076	0.0184067
FALSE	High	Master Protein	O14828	Secretory carrier-associated membrane protein 3 OS=Homo sapiens GN=SCAMP3 PE=1 SV=3	4.06568e+06	5.72421e+06	6.54367e+06	3.82131e+06	1.03439e+06	9.66731e+06	4.3737e+06	3.17443e+06	#VALUE!	4.34171e+06	4.40806e+06	4.93657e+06	8.88406e+06	4.32575e+06	1.96538e+07	1.06763e+07	0.90548	0.815191	#VALUE!	#VALUE!	2.16027	0.124992	#VALUE!	#VALUE!	2.38577	0.138501
FALSE	High	Master Protein	P04632	Calpain small subunit 1 OS=Homo sapiens GN=CAPNS1 PE=1 SV=1	#VALUE!	#VALUE!	2.23255e+07	8.73443e+06	6.9304e+06	#VALUE!	2.21088e+07	#VALUE!	#VALUE!	1.94934e+07	7.34677e+06	1.33873e+07	#VALUE!	8.17086e+06	1.14647e+07	3.38084e+07	#VALUE!	#VALUE!	#VALUE!	#VALUE!	#VALUE!	#VALUE!	#VALUE!	#VALUE!	#VALUE!	#VALUE!
FALSE	High	Master Protein	O76021	Ribosomal L1 domain-containing protein 1 OS=Homo sapiens GN=RSL1D1 PE=1 SV=3	#VALUE!	#VALUE!	1.92461e+07	7.91558e+06	#VALUE!	4.39423e+06	187444	2.15408e+06	6.52617e+06	5.75942e+06	#VALUE!	1.25506e+07	7.9322e+06	3.52468e+07	3.52131e+07	2.3132e+07	#VALUE!	#VALUE!	#VALUE!	#VALUE!	#VALUE!	#VALUE!	#VALUE!	#VALUE!	#VALUE!	#VALUE!
FALSE	High	Master Protein	Q9Y2L1	Exosome complex exonuclease RRP44 OS=Homo sapiens GN=DIS3 PE=1 SV=2	6.22557e+06	7.21748e+06	5.00398e+06	2.86599e+06	4.34443e+06	6.23981e+06	5.76752e+06	3.17443e+06	#VALUE!	6.9113e+06	5.51008e+06	3.76518e+06	#VALUE!	#VALUE!	#VALUE!	#VALUE!	0.916163	0.715339	#VALUE!	#VALUE!	#VALUE!	#VALUE!	#VALUE!	#VALUE!	#VALUE!	#VALUE!
FALSE	High	Master Protein	D3DQV9	Eukaryotic translation initiation factor 4 gamma 2 (Fragment) OS=Homo sapiens GN=EIF4G2 PE=1 SV=1	9.91009e+06	1.24439e+07	1.0008e+07	1.50123e+07	8.48199e+06	#VALUE!	1.00932e+07	1.47384e+07	2.47308e+07	1.15188e+07	#VALUE!	1.25506e+07	#VALUE!	5.76766e+06	#VALUE!	5.16023e+06	#VALUE!	#VALUE!	#VALUE!	#VALUE!	#VALUE!	#VALUE!	#VALUE!	#VALUE!	#VALUE!	#VALUE!
FALSE	High	Master Protein	Q9UBM7	7-dehydrocholesterol reductase OS=Homo sapiens GN=DHCR7 PE=1 SV=1	6.47968e+07	1.82511e+07	1.07778e+07	6.55082e+06	5.0685e+07	8.78846e+07	1.34576e+07	7.25585e+06	7.21314e+07	9.7467e+07	1.35915e+08	2.0081e+07	4.12474e+07	7.53001e+07	9.82691e+07	8.36312e+07	1.58686	0.545877	3.24373	0.0888845	2.97328	0.0338507	0.916624	0.810795	1.8737	0.168858
FALSE	High	Master Protein	Q13148	TAR DNA-binding protein 43 OS=Homo sapiens GN=TARDBP PE=1 SV=1	2.92221e+06	5.14349e+06	1.4627e+07	1.10545e+07	1.8619e+07	2.54865e+06	9.13191e+06	1.02035e+07	7.55662e+06	1.50631e+07	5.87741e+06	1.92443e+07	#VALUE!	#VALUE!	3.27564e+06	#VALUE!	1.20019	0.704963	1.41468	0.430298	#VALUE!	#VALUE!	#VALUE!	#VALUE!	#VALUE!	#VALUE!
FALSE	High	Master Protein	O43615	Mitochondrial import inner membrane translocase subunit TIM44 OS=Homo sapiens GN=TIMM44 PE=1 SV=2	9.27483e+06	2.15695e+06	8.8532e+06	9.00738e+06	7.24072e+06	#VALUE!	9.61254e+06	6.12212e+06	1.68307e+07	1.3291e+07	#VALUE!	1.17139e+07	9.51864e+06	1.48998e+07	3.76698e+07	3.55878e+07	#VALUE!	#VALUE!	#VALUE!	#VALUE!	3.33452	0.059018	#VALUE!	#VALUE!	#VALUE!	#VALUE!
FALSE	High	Master Protein	Q96IR7	4-hydroxyphenylpyruvate dioxygenase-like protein OS=Homo sapiens GN=HPDL PE=1 SV=1	#VALUE!	#VALUE!	7.69843e+06	9.41681e+06	#VALUE!	3.07596e+06	7.69003e+06	1.04303e+07	#VALUE!	#VALUE!	#VALUE!	1.25506e+07	#VALUE!	1.92255e+06	2.7024e+07	3.55878e+07	#VALUE!	#VALUE!	#VALUE!	#VALUE!	#VALUE!	#VALUE!	#VALUE!	#VALUE!	#VALUE!	#VALUE!
FALSE	High	Master Protein	P50914	60S ribosomal protein L14 OS=Homo sapiens GN=RPL14 PE=1 SV=4	2.15989e+07	2.82063e+07	5.77383e+07	6.41435e+07	6.20633e+07	8.08538e+07	5.76752e+07	#VALUE!	#VALUE!	1.06328e+08	1.32242e+08	1.58974e+07	4.44203e+07	2.24298e+08	1.14647e+08	8.719e+07	#VALUE!	#VALUE!	#VALUE!	#VALUE!	2.74078	0.109606	#VALUE!	#VALUE!	#VALUE!	#VALUE!
FALSE	High	Master Protein	P18564	Integrin beta-6 OS=Homo sapiens GN=ITGB6 PE=1 SV=2	3.43042e+06	#VALUE!	#VALUE!	#VALUE!	1.55158e+06	2.19711e+06	#VALUE!	#VALUE!	583921	5.84802e+06	1.13875e+06	#VALUE!	5.07661e+06	2.56341e+06	1.88349e+07	1.4591e+07	#VALUE!	#VALUE!	#VALUE!	#VALUE!	#VALUE!	#VALUE!	#VALUE!	#VALUE!	#VALUE!	#VALUE!
FALSE	High	Master Protein	P19623	Spermidine synthase OS=Homo sapiens GN=SRM PE=1 SV=1	1.52463e+07	1.41031e+07	1.73215e+07	2.72951e+07	1.8619e+07	#VALUE!	2.0667e+07	1.36047e+07	#VALUE!	1.77213e+07	#VALUE!	1.84076e+07	1.36434e+07	2.72362e+07	8.1891e+06	1.04984e+07	#VALUE!	#VALUE!	#VALUE!	#VALUE!	0.80533	0.516121	#VALUE!	#VALUE!	#VALUE!	#VALUE!
FALSE	High	Master Protein	B1AKJ5	Nardilysin OS=Homo sapiens GN=NRD1 PE=1 SV=1	1.77873e+07	1.16143e+07	5.77383e+06	6.00492e+06	6.30977e+06	5.97615e+06	5.76752e+06	5.66863e+06	1.13349e+07	1.94934e+07	3.67338e+07	4.26721e+06	1.93546e+07	2.40319e+07	#VALUE!	3.55878e+06	0.576052	0.175581	1.74426	0.348968	#VALUE!	#VALUE!	#VALUE!	#VALUE!	#VALUE!	#VALUE!
FALSE	High	Master Protein	Q13428-4	Isoform 4 of Treacle protein OS=Homo sapiens GN=TCOF1	#VALUE!	2.40583e+06	4.23414e+06	7.36968e+06	#VALUE!	8.78846e+06	3.9892e+06	#VALUE!	4.80876e+06	2.21516e+06	#VALUE!	6.19163e+06	2.50657e+06	#VALUE!	1.06458e+07	9.78664e+06	#VALUE!	#VALUE!	#VALUE!	#VALUE!	#VALUE!	#VALUE!	#VALUE!	#VALUE!	#VALUE!	#VALUE!
FALSE	High	Master Protein	Q96N66	Lysophospholipid acyltransferase 7 OS=Homo sapiens GN=MBOAT7 PE=1 SV=2	8.63957e+06	3.0695e+06	2.77144e+06	2.04713e+06	5.0685e+06	2.54865e+06	3.41245e+06	4.19479e+06	#VALUE!	3.98729e+06	1.43262e+07	1.4224e+07	8.56677e+06	6.56873e+06	5.07724e+07	5.33816e+07	0.921147	0.846367	#VALUE!	#VALUE!	7.21758	0.0946312	#VALUE!	#VALUE!	7.83542	0.089864
FALSE	High	Master Protein	Q6NXG1	Epithelial splicing regulatory protein 1 OS=Homo sapiens GN=ESRP1 PE=1 SV=2	#VALUE!	2.07399e+06	3.84922e+06	1.63771e+06	6.30977e+06	#VALUE!	3.12407e+06	3.85467e+06	3.77831e+06	#VALUE!	#VALUE!	3.51417e+06	#VALUE!	#VALUE!	#VALUE!	#VALUE!	#VALUE!	#VALUE!	#VALUE!	#VALUE!	#VALUE!	#VALUE!	#VALUE!	#VALUE!	#VALUE!	#VALUE!
FALSE	High	Master Protein	Q9BR76	Coronin-1B OS=Homo sapiens GN=CORO1B PE=1 SV=1	#VALUE!	7.21748e+06	1.4627e+07	1.28287e+07	5.48226e+06	#VALUE!	1.1535e+07	1.58722e+07	2.74786e+07	1.59491e+07	1.91016e+07	2.67746e+07	5.71118e+06	1.16955e+07	5.4048e+06	1.03205e+07	#VALUE!	#VALUE!	#VALUE!	#VALUE!	#VALUE!	#VALUE!	0.371002	0.00510302	#VALUE!	#VALUE!
FALSE	High	Master Protein	Q9NR22	Protein arginine N-methyltransferase 8 OS=Homo sapiens GN=PRMT8 PE=1 SV=2	#VALUE!	#VALUE!	#VALUE!	#VALUE!	#VALUE!	1.75769e+07	#VALUE!	#VALUE!	#VALUE!	#VALUE!	1.76322e+07	#VALUE!	#VALUE!	#VALUE!	#VALUE!	#VALUE!	#VALUE!	#VALUE!	#VALUE!	#VALUE!	#VALUE!	#VALUE!	#VALUE!	#VALUE!	#VALUE!	#VALUE!
FALSE	High	Master Protein	Q8TD30	Alanine aminotransferase 2 OS=Homo sapiens GN=GPT2 PE=1 SV=1	#VALUE!	#VALUE!	2.38651e+06	2.18361e+06	#VALUE!	#VALUE!	2.97989e+06	3.28781e+06	#VALUE!	9.7467e+06	#VALUE!	4.8529e+06	#VALUE!	#VALUE!	1.55593e+07	7.29549e+06	#VALUE!	#VALUE!	#VALUE!	#VALUE!	#VALUE!	#VALUE!	#VALUE!	#VALUE!	#VALUE!	#VALUE!
FALSE	High	Master Protein	P00492	Hypoxanthine-guanine phosphoribosyltransferase OS=Homo sapiens GN=HPRT1 PE=1 SV=2	8.51251e+06	1.32735e+06	2.34802e+07	2.18361e+07	1.13783e+07	1.66981e+06	2.4512e+07	1.58722e+06	#VALUE!	1.3291e+07	1.17548e+07	9.20378e+06	9.20135e+06	2.40319e+07	9.82691e+06	1.47689e+07	0.709753	0.617647	#VALUE!	#VALUE!	1.04846	0.919518	#VALUE!	#VALUE!	1.47722	0.493788
FALSE	High	Master Protein	O14617-5	Isoform 5 of AP-3 complex subunit delta-1 OS=Homo sapiens GN=AP3D1	6.60673e+06	6.55381e+06	2.15556e+06	#VALUE!	7.34416e+06	1.84558e+06	4.08533e+06	5.21514e+06	9.27404e+06	9.7467e+06	#VALUE!	3.17949e+06	1.20569e+07	1.00934e+07	3.84887e+06	#VALUE!	#VALUE!	#VALUE!	#VALUE!	#VALUE!	#VALUE!	#VALUE!	#VALUE!	#VALUE!	#VALUE!	#VALUE!
FALSE	High	Master Protein	Q9BQ67	Glutamate-rich WD repeat-containing protein 1 OS=Homo sapiens GN=GRWD1 PE=1 SV=1	2.28694e+06	4.56278e+06	6.54367e+06	5.45902e+06	#VALUE!	#VALUE!	6.72878e+06	8.04945e+06	4.46528e+06	#VALUE!	#VALUE!	3.34683e+06	#VALUE!	#VALUE!	#VALUE!	#VALUE!	#VALUE!	#VALUE!	#VALUE!	#VALUE!	#VALUE!	#VALUE!	#VALUE!	#VALUE!	#VALUE!	#VALUE!
FALSE	High	Master Protein	P22090	40S ribosomal protein S4, Y isoform 1 OS=Homo sapiens GN=RPS4Y1 PE=1 SV=2	#VALUE!	995515	2.30953e+06	#VALUE!	#VALUE!	2.19711e+06	2.64345e+06	#VALUE!	#VALUE!	#VALUE!	#VALUE!	4.51822e+06	#VALUE!	#VALUE!	#VALUE!	#VALUE!	#VALUE!	#VALUE!	#VALUE!	#VALUE!	#VALUE!	#VALUE!	#VALUE!	#VALUE!	#VALUE!	#VALUE!
FALSE	High	Master Protein	A0AVT1	Ubiquitin-like modifier-activating enzyme 6 OS=Homo sapiens GN=UBA6 PE=1 SV=1	4.82799e+06	6.55381e+06	4.61906e+06	3.00246e+06	6.10289e+06	6.50346e+06	4.71014e+06	3.28781e+06	8.58707e+06	8.59482e+06	#VALUE!	5.02024e+06	1.23742e+06	6.08809e+06	2.45673e+06	#VALUE!	1.08425	0.711008	#VALUE!	#VALUE!	#VALUE!	#VALUE!	#VALUE!	#VALUE!	#VALUE!	#VALUE!
FALSE	High	Master Protein	Q9H7Z7	Prostaglandin E synthase 2 OS=Homo sapiens GN=PTGES2 PE=1 SV=1	#VALUE!	#VALUE!	1.30873e+07	1.22828e+07	#VALUE!	#VALUE!	1.39382e+07	4.98839e+06	#VALUE!	#VALUE!	#VALUE!	1.08772e+07	4.44203e+06	1.31375e+07	2.86618e+07	2.66908e+07	#VALUE!	#VALUE!	#VALUE!	#VALUE!	#VALUE!	#VALUE!	#VALUE!	#VALUE!	#VALUE!	#VALUE!
FALSE	High	Master Protein	P46734-3	Isoform 2 of Dual specificity mitogen-activated protein kinase kinase 3 OS=Homo sapiens GN=MAP2K3	#VALUE!	447982	3.73374e+06	1.21463e+06	1.44814e+07	4.13058e+06	4.03727e+06	2.83431e+06	1.82046e+06	1.50631e+07	#VALUE!	9.20378e+06	#VALUE!	2.56341e+06	#VALUE!	#VALUE!	#VALUE!	#VALUE!	#VALUE!	#VALUE!	#VALUE!	#VALUE!	#VALUE!	#VALUE!	#VALUE!	#VALUE!
FALSE	High	Master Protein	Q9NNW7	Thioredoxin reductase 2, mitochondrial OS=Homo sapiens GN=TXNRD2 PE=1 SV=3	#VALUE!	4.06502e+06	5.3889e+06	805205	4.03412e+06	#VALUE!	3.17214e+06	4.30816e+06	7.21314e+06	1.4177e+06	#VALUE!	7.94872e+06	#VALUE!	#VALUE!	8.02531e+06	8.00725e+06	#VALUE!	#VALUE!	#VALUE!	#VALUE!	#VALUE!	#VALUE!	#VALUE!	#VALUE!	#VALUE!	#VALUE!
FALSE	High	Master Protein	O94925-3	Isoform 3 of Glutaminase kidney isoform, mitochondrial OS=Homo sapiens GN=GLS	#VALUE!	5.47533e+06	8.46828e+06	5.73197e+06	4.55131e+06	2.63654e+06	6.24815e+06	3.06106e+06	1.13349e+07	#VALUE!	#VALUE!	4.09986e+06	#VALUE!	#VALUE!	#VALUE!	#VALUE!	#VALUE!	#VALUE!	#VALUE!	#VALUE!	#VALUE!	#VALUE!	#VALUE!	#VALUE!	#VALUE!	#VALUE!
FALSE	High	Master Protein	P25325-2	Isoform 2 of 3-mercaptopyruvate sulfurtransferase OS=Homo sapiens GN=MPST	3.43042e+06	#VALUE!	5.3889e+06	3.82131e+06	424099	#VALUE!	4.13339e+06	3.96804e+06	#VALUE!	6.46827e+06	#VALUE!	9.20378e+06	8.24949e+06	1.32977e+07	1.63782e+07	1.29895e+07	#VALUE!	#VALUE!	#VALUE!	#VALUE!	#VALUE!	#VALUE!	#VALUE!	#VALUE!	#VALUE!	#VALUE!
FALSE	High	Master Protein	H0Y368	Dolichol-phosphate mannosyltransferase subunit 1 (Fragment) OS=Homo sapiens GN=DPM1 PE=1 SV=1	368452	#VALUE!	6.15875e+06	1.26922e+07	#VALUE!	#VALUE!	1.1535e+07	#VALUE!	#VALUE!	#VALUE!	#VALUE!	5.4386e+06	7.9322e+06	8.6515e+06	4.83157e+07	4.09259e+07	#VALUE!	#VALUE!	#VALUE!	#VALUE!	#VALUE!	#VALUE!	#VALUE!	#VALUE!	#VALUE!	#VALUE!
FALSE	High	Master Protein	P47985	Cytochrome b-c1 complex subunit Rieske, mitochondrial OS=Homo sapiens GN=UQCRFS1 PE=1 SV=2	#VALUE!	#VALUE!	1.03929e+07	7.7791e+06	#VALUE!	#VALUE!	6.72878e+06	#VALUE!	#VALUE!	9.7467e+06	1.87343e+06	3.17949e+06	#VALUE!	2.88383e+07	7.2064e+07	2.84702e+07	#VALUE!	#VALUE!	#VALUE!	#VALUE!	#VALUE!	#VALUE!	#VALUE!	#VALUE!	#VALUE!	#VALUE!
FALSE	High	Master Protein	Q2M389	WASH complex subunit 7 OS=Homo sapiens GN=KIAA1033 PE=1 SV=2	2.92221e+06	4.7287e+06	1.23175e+06	#VALUE!	2.89629e+06	8.08538e+06	2.01863e+06	3.06106e+06	6.18269e+06	5.40499e+06	5.14274e+06	2.76113e+06	1.23742e+06	2.72362e+06	#VALUE!	#VALUE!	#VALUE!	#VALUE!	#VALUE!	#VALUE!	#VALUE!	#VALUE!	#VALUE!	#VALUE!	#VALUE!	#VALUE!
FALSE	High	Master Protein	P22033	Methylmalonyl-CoA mutase, mitochondrial OS=Homo sapiens GN=MUT PE=1 SV=4	#VALUE!	4.64574e+06	#VALUE!	#VALUE!	4.13755e+06	6.76711e+06	1.1535e+06	#VALUE!	2.37003e+07	7.44294e+06	6.24475e+06	4.60189e+06	#VALUE!	4.64617e+06	2.21106e+07	1.40572e+07	#VALUE!	#VALUE!	#VALUE!	#VALUE!	#VALUE!	#VALUE!	#VALUE!	#VALUE!	#VALUE!	#VALUE!
FALSE	High	Master Protein	O00154	Cytosolic acyl coenzyme A thioester hydrolase OS=Homo sapiens GN=ACOT7 PE=1 SV=3	8.51251e+06	9.12555e+06	1.19326e+07	1.24193e+07	1.03439e+07	#VALUE!	1.20157e+07	1.2471e+07	2.23264e+07	8.329e+06	#VALUE!	1.25506e+07	8.24949e+06	1.42589e+07	8.1891e+06	1.1566e+07	#VALUE!	#VALUE!	#VALUE!	#VALUE!	1.00652	0.970278	#VALUE!	#VALUE!	#VALUE!	#VALUE!
FALSE	High	Master Protein	P43897	Elongation factor Ts, mitochondrial OS=Homo sapiens GN=TSFM PE=1 SV=2	#VALUE!	7.96412e+06	3.38731e+06	9.14386e+06	5.27538e+06	1.05462e+07	6.72878e+06	6.91573e+06	#VALUE!	3.45565e+06	1.94689e+07	2.0081e+07	#VALUE!	#VALUE!	3.6032e+06	8.54106e+06	#VALUE!	#VALUE!	#VALUE!	#VALUE!	#VALUE!	#VALUE!	#VALUE!	#VALUE!	#VALUE!	#VALUE!
FALSE	High	Master Protein	P46783	40S ribosomal protein S10 OS=Homo sapiens GN=RPS10 PE=1 SV=1	1.2197e+07	1.65919e+07	5.3889e+07	5.59549e+07	2.48253e+07	8.34904e+06	4.80627e+07	7.0291e+06	7.55662e+06	3.72147e+07	1.98363e+07	1.50607e+07	2.28447e+07	4.00532e+07	4.42211e+07	8.18519e+07	0.63669	0.437534	0.574671	0.310893	1.3631	0.489483	2.37197	0.0975251	2.14092	0.159552
FALSE	High	Master Protein	Q9BXP5	Serrate RNA effector molecule homolog OS=Homo sapiens GN=SRRT PE=1 SV=1	6.22557e+06	8.29596e+06	8.8532e+06	8.87091e+06	4.86163e+06	4.48211e+06	5.76752e+06	3.96804e+06	1.33958e+07	6.02523e+06	4.7754e+06	9.20378e+06	6.98033e+06	3.84511e+06	2.37484e+07	1.33454e+07	0.591686	0.00412931	1.03581	0.891176	1.48607	0.411152	1.4347	0.47772	2.51158	0.153098
FALSE	High	Master Protein	P21912	Succinate dehydrogenase [ubiquinone] iron-sulfur subunit, mitochondrial OS=Homo sapiens GN=SDHB PE=1 SV=3	#VALUE!	#VALUE!	1.07778e+07	9.28033e+06	1.8619e+06	#VALUE!	1.20157e+07	#VALUE!	#VALUE!	1.59491e+07	#VALUE!	9.20378e+06	6.98033e+06	#VALUE!	4.74968e+07	5.69404e+07	#VALUE!	#VALUE!	#VALUE!	#VALUE!	#VALUE!	#VALUE!	#VALUE!	#VALUE!	#VALUE!	#VALUE!
FALSE	High	Master Protein	Q14444	Caprin-1 OS=Homo sapiens GN=CAPRIN1 PE=1 SV=2	8.13136e+06	8.29596e+06	1.50119e+07	1.63771e+07	4.44787e+06	1.40615e+07	1.05738e+07	9.63667e+06	4.46528e+06	9.7467e+06	2.75504e+07	1.00405e+07	5.3939e+06	#VALUE!	#VALUE!	3.02496e+06	0.809763	0.469732	1.08337	0.861758	#VALUE!	#VALUE!	#VALUE!	#VALUE!	#VALUE!	#VALUE!
FALSE	High	Master Protein	Q9H6S3	Epidermal growth factor receptor kinase substrate 8-like protein 2 OS=Homo sapiens GN=EPS8L2 PE=1 SV=2	1.65168e+08	6.88564e+07	1.69366e+07	1.63771e+07	7.13728e+07	2.285e+06	2.0667e+07	1.81396e+07	1.03045e+08	8.86064e+07	3.04891e+07	1.67341e+07	6.98033e+07	1.08945e+08	#VALUE!	#VALUE!	0.420682	0.34852	0.893529	0.86776	#VALUE!	#VALUE!	#VALUE!	#VALUE!	#VALUE!	#VALUE!
FALSE	High	Master Protein	Q02750	Dual specificity mitogen-activated protein kinase kinase 1 OS=Homo sapiens GN=MAP2K1 PE=1 SV=2	1.05454e+07	6.13901e+06	8.08336e+06	6.55082e+06	1.24127e+07	1.75769e+07	1.05738e+07	9.29655e+06	#VALUE!	1.15188e+07	#VALUE!	7.78138e+06	2.69695e+06	#VALUE!	2.04727e+06	#VALUE!	1.59203	0.0669372	#VALUE!	#VALUE!	#VALUE!	#VALUE!	#VALUE!	#VALUE!	#VALUE!	#VALUE!
FALSE	High	Master Protein	Q9BZE1	39S ribosomal protein L37, mitochondrial OS=Homo sapiens GN=MRPL37 PE=1 SV=2	#VALUE!	#VALUE!	1.88612e+06	#VALUE!	#VALUE!	#VALUE!	2.78764e+06	2.83431e+06	#VALUE!	4.1645e+06	#VALUE!	4.8529e+06	#VALUE!	#VALUE!	1.71971e+07	7.65137e+06	#VALUE!	#VALUE!	#VALUE!	#VALUE!	#VALUE!	#VALUE!	#VALUE!	#VALUE!	#VALUE!	#VALUE!
FALSE	High	Master Protein	O43396	Thioredoxin-like protein 1 OS=Homo sapiens GN=TXNL1 PE=1 SV=3	#VALUE!	5.06053e+06	1.50119e+07	2.32008e+07	5.48226e+06	2.81231e+06	9.13191e+06	7.93608e+06	#VALUE!	6.11384e+06	5.87741e+06	1.67341e+07	602847	#VALUE!	8.1891e+06	8.54106e+06	#VALUE!	#VALUE!	#VALUE!	#VALUE!	#VALUE!	#VALUE!	#VALUE!	#VALUE!	#VALUE!	#VALUE!
FALSE	High	Master Protein	Q6DD88	Atlastin-3 OS=Homo sapiens GN=ATL3 PE=1 SV=1	3.81157e+06	3.40134e+06	9.62304e+06	4.09426e+06	9.82669e+06	4.57e+06	8.17066e+06	8.04945e+06	#VALUE!	#VALUE!	#VALUE!	4.93657e+06	#VALUE!	1.60213e+07	3.11186e+07	1.1744e+07	1.4628	0.236039	#VALUE!	#VALUE!	#VALUE!	#VALUE!	#VALUE!	#VALUE!	#VALUE!	#VALUE!
FALSE	High	Master Protein	Q9Y224	UPF0568 protein C14orf166 OS=Homo sapiens GN=C14orf166 PE=1 SV=1	#VALUE!	#VALUE!	1.34723e+07	2.59303e+06	1.55158e+06	#VALUE!	1.1535e+07	#VALUE!	#VALUE!	2.03795e+06	#VALUE!	6.44264e+06	#VALUE!	#VALUE!	5.32291e+06	1.1744e+07	#VALUE!	#VALUE!	#VALUE!	#VALUE!	#VALUE!	#VALUE!	#VALUE!	#VALUE!	#VALUE!	#VALUE!
FALSE	High	Master Protein	F5H2S7	Dynactin subunit 2 OS=Homo sapiens GN=DCTN2 PE=1 SV=1	7.62315e+06	3.8991e+06	7.69843e+06	3.41189e+06	#VALUE!	1.31827e+07	9.61254e+06	7.48259e+06	6.18269e+06	5.4936e+06	#VALUE!	6.10796e+06	#VALUE!	#VALUE!	4.83157e+06	4.44847e+06	#VALUE!	#VALUE!	#VALUE!	#VALUE!	#VALUE!	#VALUE!	#VALUE!	#VALUE!	#VALUE!	#VALUE!
FALSE	High	Master Protein	Q99729-2	Isoform 2 of Heterogeneous nuclear ribonucleoprotein A/B OS=Homo sapiens GN=HNRNPAB	2.28694e+07	1.99103e+07	3.81073e+07	3.82131e+07	2.37909e+07	1.31827e+07	2.88376e+07	2.94769e+07	3.19439e+07	4.43032e+07	1.87343e+07	2.25911e+07	3.17288e+07	4.32575e+07	7.94342e+07	7.29549e+07	0.800067	0.371466	0.987173	0.961021	1.90911	0.0732747	1.93392	0.0761174	2.38619	0.0341805
FALSE	High	Master Protein	Q92552-2	Isoform 2 of 28S ribosomal protein S27, mitochondrial OS=Homo sapiens GN=MRPS27	1.90579e+07	1.41031e+07	9.23812e+06	7.64263e+06	#VALUE!	6.15192e+06	1.10544e+07	7.70934e+06	1.95785e+07	3.98729e+06	1.21222e+07	9.20378e+06	1.45952e+07	#VALUE!	3.84887e+07	3.38084e+07	#VALUE!	#VALUE!	0.897086	0.766978	#VALUE!	#VALUE!	#VALUE!	#VALUE!	#VALUE!	#VALUE!
FALSE	High	Master Protein	O43488	Aflatoxin B1 aldehyde reductase member 2 OS=Homo sapiens GN=AKR7A2 PE=1 SV=3	#VALUE!	#VALUE!	7.31351e+06	7.2332e+06	3.10317e+06	3.51538e+06	8.17066e+06	9.63667e+06	#VALUE!	1.06328e+07	#VALUE!	1.58974e+07	1.01532e+07	2.08277e+07	1.71971e+07	1.4591e+07	#VALUE!	#VALUE!	#VALUE!	#VALUE!	#VALUE!	#VALUE!	#VALUE!	#VALUE!	2.56977	0.0137412
FALSE	High	Master Protein	O15270	Serine palmitoyltransferase 2 OS=Homo sapiens GN=SPTLC2 PE=1 SV=1	393863	1.24439e+06	3.77223e+06	2.86599e+06	951637	#VALUE!	2.88376e+06	4.64828e+06	#VALUE!	#VALUE!	#VALUE!	3.68151e+06	4.12474e+06	1.02536e+06	1.55593e+07	1.1566e+07	#VALUE!	#VALUE!	#VALUE!	#VALUE!	3.89966	0.130104	#VALUE!	#VALUE!	#VALUE!	#VALUE!
FALSE	High	Master Protein	O43432-3	Isoform 3 of Eukaryotic translation initiation factor 4 gamma 3 OS=Homo sapiens GN=EIF4G3	4.44684e+07	2.73767e+07	1.80913e+06	#VALUE!	2.79285e+07	1.75769e+07	2.35507e+06	#VALUE!	8.58707e+07	1.3291e+07	2.3877e+07	3.34683e+06	2.5383e+07	4.00532e+07	#VALUE!	#VALUE!	#VALUE!	#VALUE!	#VALUE!	#VALUE!	#VALUE!	#VALUE!	#VALUE!	#VALUE!	#VALUE!	#VALUE!
FALSE	High	Master Protein	Q9NZB2-6	Isoform F of Constitutive coactivator of PPAR-gamma-like protein 1 OS=Homo sapiens GN=FAM120A	4.19273e+06	3.8991e+06	#VALUE!	#VALUE!	#VALUE!	7.82173e+06	1.29769e+06	#VALUE!	5.83921e+06	4.60753e+06	#VALUE!	3.51417e+06	4.75932e+06	1.26568e+07	#VALUE!	4.27053e+06	#VALUE!	#VALUE!	#VALUE!	#VALUE!	#VALUE!	#VALUE!	#VALUE!	#VALUE!	#VALUE!	#VALUE!
FALSE	High	Master Protein	P30044	Peroxiredoxin-5, mitochondrial OS=Homo sapiens GN=PRDX5 PE=1 SV=4	#VALUE!	#VALUE!	1.30873e+07	1.36475e+07	#VALUE!	#VALUE!	9.61254e+06	#VALUE!	#VALUE!	1.06328e+07	#VALUE!	1.33873e+07	4.12474e+06	8.17086e+06	1.8016e+07	5.16023e+07	#VALUE!	#VALUE!	#VALUE!	#VALUE!	#VALUE!	#VALUE!	#VALUE!	#VALUE!	#VALUE!	#VALUE!
FALSE	High	Master Protein	A8MUS3	60S ribosomal protein L23a OS=Homo sapiens GN=RPL23A PE=1 SV=1	1.14347e+07	7.05156e+06	2.15556e+07	1.50123e+07	1.44814e+07	8.61269e+07	2.01863e+07	#VALUE!	#VALUE!	3.98729e+07	2.57137e+08	1.4224e+07	3.49017e+07	8.01065e+07	3.52131e+07	6.93961e+07	#VALUE!	#VALUE!	#VALUE!	#VALUE!	3.98911	0.0143025	#VALUE!	#VALUE!	#VALUE!	#VALUE!
FALSE	High	Master Protein	Q6PGP7	Tetratricopeptide repeat protein 37 OS=Homo sapiens GN=TTC37 PE=1 SV=1	4.44684e+06	3.40134e+06	#VALUE!	#VALUE!	1.96534e+06	1.1425e+07	2.97989e+06	1.81396e+06	6.52617e+06	6.11384e+06	3.30605e+06	5.10391e+06	#VALUE!	#VALUE!	#VALUE!	#VALUE!	#VALUE!	#VALUE!	#VALUE!	#VALUE!	#VALUE!	#VALUE!	#VALUE!	#VALUE!	#VALUE!	#VALUE!
FALSE	High	Master Protein	P28482	Mitogen-activated protein kinase 1 OS=Homo sapiens GN=MAPK1 PE=1 SV=3	3.30336e+06	5.89013e+06	8.08336e+06	8.87091e+06	1.13783e+07	2.54865e+07	9.13191e+06	7.59596e+06	#VALUE!	1.3291e+07	3.04891e+07	7.44669e+06	4.12474e+06	4.32575e+06	5.48669e+06	#VALUE!	2.04961	0.16081	#VALUE!	#VALUE!	#VALUE!	#VALUE!	#VALUE!	#VALUE!	#VALUE!	#VALUE!
FALSE	High	Master Protein	O43865	Putative adenosylhomocysteinase 2 OS=Homo sapiens GN=AHCYL1 PE=1 SV=2	2.28694e+07	2.23991e+07	1.23175e+07	1.91066e+07	2.99973e+07	1.31827e+07	1.24963e+07	1.81396e+07	1.9235e+07	2.39237e+07	2.35097e+08	1.33873e+07	#VALUE!	4.9666e+07	1.22836e+07	2.3132e+07	0.96249	0.883968	3.80275	0.359409	#VALUE!	#VALUE!	#VALUE!	#VALUE!	#VALUE!	#VALUE!
FALSE	High	Master Protein	P48506	Glutamate--cysteine ligase catalytic subunit OS=Homo sapiens GN=GCLC PE=1 SV=2	5.0821e+06	1.41031e+07	7.69843e+06	9.82623e+06	3.82724e+06	1.31827e+07	9.13191e+06	#VALUE!	5.83921e+06	1.68352e+07	#VALUE!	7.11201e+06	#VALUE!	5.12681e+06	#VALUE!	#VALUE!	#VALUE!	#VALUE!	#VALUE!	#VALUE!	#VALUE!	#VALUE!	#VALUE!	#VALUE!	#VALUE!	#VALUE!
FALSE	High	Master Protein	Q9NVX2	Notchless protein homolog 1 OS=Homo sapiens GN=NLE1 PE=1 SV=4	3.43042e+06	9.12555e+06	5.00398e+06	4.64017e+06	1.65502e+06	2.90019e+06	3.12407e+06	1.81396e+06	1.27089e+07	4.07589e+06	1.39589e+08	2.92847e+06	#VALUE!	961277	#VALUE!	#VALUE!	0.427622	0.0493745	7.17572	0.343691	#VALUE!	#VALUE!	#VALUE!	#VALUE!	#VALUE!	#VALUE!
FALSE	High	Master Protein	P12955	Xaa-Pro dipeptidase OS=Homo sapiens GN=PEPD PE=1 SV=3	2.414e+06	2.98654e+06	7.31351e+06	6.55082e+06	6.20633e+06	1.40615e+07	9.13191e+06	9.06981e+06	1.68307e+07	1.06328e+07	3.67338e+07	1.25506e+07	8.56677e+06	7.04937e+06	9.008e+06	7.47343e+06	1.99688	0.0574174	3.98382	0.0571145	1.66612	0.0510142	0.418221	0.112551	0.834362	0.383333
FALSE	High	Master Protein	P46379-3	Isoform 3 of Large proline-rich protein BAG6 OS=Homo sapiens GN=BAG6	5.71736e+06	3.73318e+06	1.11627e+07	7.36968e+06	1.75846e+06	2.81231e+06	9.13191e+06	7.0291e+06	5.83921e+06	#VALUE!	#VALUE!	5.52227e+06	#VALUE!	#VALUE!	#VALUE!	#VALUE!	0.740872	0.469306	#VALUE!	#VALUE!	#VALUE!	#VALUE!	#VALUE!	#VALUE!	#VALUE!	#VALUE!
FALSE	High	Master Protein	P62277	40S ribosomal protein S13 OS=Homo sapiens GN=RPS13 PE=1 SV=2	1.90579e+07	1.41031e+07	5.00398e+07	7.64263e+07	3.7238e+07	2.10923e+07	4.80627e+07	7.36922e+06	5.49572e+06	8.15179e+07	4.7754e+07	9.20378e+06	6.02847e+07	1.26568e+08	5.73237e+07	8.00725e+07	0.712675	0.526804	0.901923	0.870945	2.03129	0.105513	2.25218	0.109754	2.85024	0.0283386
FALSE	High	Master Protein	P42285	Superkiller viralicidic activity 2-like 2 OS=Homo sapiens GN=SKIV2L2 PE=1 SV=3	3.30336e+06	5.39237e+06	5.00398e+06	6.1414e+06	4.24099e+06	1.75769e+06	2.30701e+06	1.36047e+06	2.61047e+06	2.21516e+06	#VALUE!	3.68151e+06	3.17288e+06	8.33107e+06	9.82691e+06	1.01425e+07	0.487179	0.0272577	#VALUE!	#VALUE!	1.58627	0.142296	#VALUE!	#VALUE!	3.25604	0.0200511
FALSE	High	Master Protein	Q05086	Ubiquitin-protein ligase E3A OS=Homo sapiens GN=UBE3A PE=1 SV=4	6.09852e+06	3.23542e+06	4.23414e+06	914386	1.13783e+06	3.25173e+06	4.3737e+06	2.04071e+06	1.0648e+07	5.05056e+06	#VALUE!	1.84076e+06	#VALUE!	4.64617e+06	5.65048e+06	4.09259e+06	0.746003	0.502685	#VALUE!	#VALUE!	#VALUE!	#VALUE!	#VALUE!	#VALUE!	#VALUE!	#VALUE!
FALSE	High	Master Protein	P36957	Dihydrolipoyllysine-residue succinyltransferase component of 2-oxoglutarate dehydrogenase complex, mitochondrial OS=Homo sapiens GN=DLST PE=1 SV=4	7.11494e+06	1.16143e+07	8.46828e+06	9.55328e+06	9.72325e+06	1.75769e+07	8.17066e+06	9.40993e+06	2.37003e+07	2.03795e+07	1.10202e+07	1.92443e+07	9.51864e+06	1.60213e+07	9.82691e+07	6.4058e+07	1.22122	0.419641	2.02293	0.0165998	5.11191	0.122203	2.52699	0.228308	4.18592	0.141074
FALSE	High	Master Protein	Q14CX7	N-alpha-acetyltransferase 25, NatB auxiliary subunit OS=Homo sapiens GN=NAA25 PE=1 SV=1	2.6681e+06	9.12555e+06	5.3889e+06	5.86845e+06	5.37882e+06	2.285e+06	6.24815e+06	1.13373e+07	9.61752e+06	1.06328e+07	#VALUE!	3.26316e+07	5.71118e+06	1.02536e+07	3.27564e+06	#VALUE!	1.09536	0.818968	#VALUE!	#VALUE!	#VALUE!	#VALUE!	#VALUE!	#VALUE!	#VALUE!	#VALUE!
FALSE	High	Master Protein	P62979	Ubiquitin-40S ribosomal protein S27a OS=Homo sapiens GN=RPS27A PE=1 SV=2	1.11806e+08	1.49327e+08	4.23414e+06	3.82131e+07	6.41321e+07	2.90019e+08	1.44188e+06	6.46224e+07	2.23264e+08	7.70876e+07	4.40806e+08	6.861e+07	3.14115e+07	4.00532e+06	1.31026e+06	4.09259e+07	1.3842	0.697902	2.66739	0.223131	0.25579	0.154227	0.0958955	0.0816216	0.184793	0.230486
FALSE	High	Master Protein	P24539	ATP synthase F(0) complex subunit B1, mitochondrial OS=Homo sapiens GN=ATP5F1 PE=1 SV=2	#VALUE!	#VALUE!	8.08336e+06	5.73197e+06	#VALUE!	3.4275e+06	6.24815e+06	#VALUE!	#VALUE!	5.05056e+06	1.32242e+07	2.51012e+06	6.34576e+06	592788	3.76698e+07	4.98229e+07	#VALUE!	#VALUE!	#VALUE!	#VALUE!	#VALUE!	#VALUE!	#VALUE!	#VALUE!	#VALUE!	#VALUE!
FALSE	High	Master Protein	Q13619	Cullin-4A OS=Homo sapiens GN=CUL4A PE=1 SV=3	2.15989e+06	5.55829e+06	3.81073e+06	2.86599e+06	4.75819e+06	5.09731e+06	4.61402e+06	3.40118e+06	3.29743e+06	1.59491e+06	#VALUE!	2.42645e+06	#VALUE!	2.88383e+06	7.94342e+06	7.11755e+06	1.24146	0.331794	#VALUE!	#VALUE!	#VALUE!	#VALUE!	#VALUE!	#VALUE!	#VALUE!	#VALUE!
FALSE	High	Master Protein	Q8TEM1	Nuclear pore membrane glycoprotein 210 OS=Homo sapiens GN=NUP210 PE=1 SV=3	6.09852e+06	4.56278e+06	3.23334e+06	3.41189e+06	5.27538e+06	#VALUE!	2.11476e+06	#VALUE!	#VALUE!	3.18983e+06	#VALUE!	6.52632e+06	#VALUE!	#VALUE!	#VALUE!	#VALUE!	#VALUE!	#VALUE!	#VALUE!	#VALUE!	#VALUE!	#VALUE!	#VALUE!	#VALUE!	#VALUE!	#VALUE!
FALSE	High	Master Protein	Q9Y365	PCTP-like protein OS=Homo sapiens GN=STARD10 PE=1 SV=2	2.54105e+06	1.99103e+07	1.0008e+07	9.00738e+06	2.48253e+07	2.02135e+07	6.72878e+06	1.08838e+07	5.83921e+06	2.21516e+07	2.05709e+07	1.50607e+07	3.80746e+06	1.92255e+07	2.53862e+06	#VALUE!	1.51088	0.371913	1.5343	0.322672	#VALUE!	#VALUE!	#VALUE!	#VALUE!	#VALUE!	#VALUE!
FALSE	High	Master Protein	P21953	2-oxoisovalerate dehydrogenase subunit beta, mitochondrial OS=Homo sapiens GN=BCKDHB PE=1 SV=2	#VALUE!	1.74215e+06	#VALUE!	5.86845e+06	2.48253e+06	#VALUE!	4.80627e+06	6.46224e+06	#VALUE!	4.96196e+06	5.14274e+06	7.78138e+06	3.80746e+06	8.01065e+06	3.6032e+07	3.2029e+07	#VALUE!	#VALUE!	#VALUE!	#VALUE!	#VALUE!	#VALUE!	#VALUE!	#VALUE!	#VALUE!	#VALUE!
[truncated: 1,542 more rows]

## Sheet: data norm (2)
Checked	Protein FDR Confidence	Master	Accession	Description	NPNIS1	NPNIS2	NPNIS3	NPNIS4	HPNIS1	HPNIS2	HPNIS3	HPNIS4	NQNIS1	NQNIS2	NQNIS3	NQNIS4	HQNIS1	HQNIS2	HQNIS3	HQNIS4	HPvsNP	T HPvsNP	NQvsNP	T NQvsNP	HQvsNP	T HQvsNP	HQvsNQ	T HQvsNQ	HQvsHP	T HQvsHP
[truncated: 2,616 more rows]

[truncated: 25 more sheets: HPvsNP, NQvsNP, HQvsNP, HQvsNQ, HQvsHP, Up, Down, pathwaysIPA, pathwaysPD, Glycolysis, TCA, HIF1, sirtuin, tRNA, EIF2, Cell cycle, Actin, Caveolar, Ad Junc, phagosome …]
