# Supplementary material for: Tumor microenvironment affects exogenous sodium/iodide symporter expression
Source: Transl Oncol. 2020 Nov 17;14(1):100937. doi: 10.1016/j.tranon.2020.100937 (PMC7679261; doi:10.1016/j.tranon.2020.100937)
Supplement: Supplementary file 4 [file mmc4.xlsx]

## Sheet: POS mode
row identity (main ID)	row m/z	row retention time	row number of detected peaks	NPNIS1	NPNIS2	NPNIS3	HPNIS1	HPNIS2	HPNIS3	NQNIS1	NQNIS2	NQNIS3	HQNIS1	HQNIS2	HQNIS3
	288.29	14.4891	24	12006115	2394786	1.52825e+06	4254144	1.86422e+06	2372653	6.0413e+06	2863607	5863255	3.06844e+06	2.32396e+06	2401837
Phlorin	289.092	2.29548	24	30263918	33304396	32379194	33042832	33629776	31990614	24061324	29657228	20846692	35456348	35030172	25211870
	290.095	2.29959	24	4.0396e+06	4.3396e+06	4251169	4417110	4286161	3.8928e+06	3.10758e+06	3.97529e+06	2.87996e+06	4.50468e+06	4.63216e+06	3.36769e+06
	290.269	13.9639	24	677110	554574	543499	703542	779630	600801	711696	603830	1.74687e+06	537280	496960	1.60044e+06
	292.103	2.31648	24	1.40618e+06	929189	434427	662330	504154	1199778	3.86268e+06	2.03579e+06	1.9595e+06	2.06054e+06	2.39969e+06	3.74292e+06
	292.212	6.9816	24	671214	596648	1092953	1.02448e+06	655714	1.03761e+06	376596	580468	1.19491e+06	385948	838475	925780
	649.199	3.51092	24	3.29872e+06	8795964	4.46185e+06	1.9348e+06	1.28773e+06	5.26953e+06	4580216	1.55811e+06	4511353	512138	471933	2.8552e+06
	649.218	2.29328	24	4.70352e+06	5725971	5441694	5.32649e+06	6.05604e+06	5.29016e+06	4.46631e+06	5469768	3.08779e+06	7.43421e+06	6869466	2.65976e+06
	649.701	3.49084	24	1.99324e+06	4379258	2732566	1.16849e+06	887750	2790527	2.53636e+06	928016	2.84251e+06	312000	261919	1.63598e+06
	650.208	2.93097	24	37495904	19094034	28133292	24138890	19381704	33585876	27796962	14596013	29770220	19444530	15849740	40277320
	650.223	2.30176	24	1.33728e+06	1.65136e+06	1.52851e+06	1.49639e+06	1.71507e+06	1.52863e+06	1.03325e+06	1.51421e+06	763137	2.38643e+06	1.90456e+06	866711
cis-Ferulic acid [arabinosyl-(1->3)-[glucosyl-(1->6)]-glucosyl] ester	651.211	2.93025	24	9055996	4.57167e+06	7257198	5890498	5.25062e+06	8725885	6.17152e+06	3.73271e+06	8407305	5.0137e+06	3497214	9860968
13-OxoODE	295.227	15.7727	24	490613	827498	726913	747518	700542	661570	682771	616056	624477	814125	185464	669418
5-Aminoimidazole ribonucleotide	296.066	1.88734	24	348212320	263696464	374093600	372429376	158532320	295713088	626258240	306489088	703998848	103080184	178559024	803199872
	296.259	16.7004	24	284052	323322	1314027	223103	407927	382948	285060	256011	386840	1.13715e+06	1.13167e+06	270787
Trifluridine	297.069	1.88656	24	33974796	24053450	32047720	31296886	15190811	25310390	58911148	28106858	62056512	9557416	16088232	69791128
5,5',6,6'-Tetrahydroxy-3,3'-biindolyl	297.083	15.6261	24	1944393	1.32087e+06	1.77271e+06	1.26194e+06	1.51623e+06	1855683	1.38722e+06	1440475	2067449	1.15713e+06	1.33979e+06	1.29236e+06
1-Methylguanosine	298.115	7.13622	24	658409	742157	876284	1.15792e+06	760565	681986	8.20283e+06	2770948	12397622	1.54921e+06	1.54631e+06	8702461
	298.15	2.63347	24	5.03279e+06	4.08924e+06	7.76875e+06	8.22235e+06	2.76899e+06	9000492	12555260	3.99529e+06	14972689	2.19391e+06	1.64028e+06	23195950
Glycogen	667.228	2.2946	24	807874	937851	946695	975529	1141129	942878	664405	1.00744e+06	638105	1.05055e+06	1.10899e+06	531353
Toxin T2 tetrol	299.149	14.9	24	12967728	11593843	7045745	16229715	18824636	17941496	12220598	17740718	16836978	7.91453e+06	8144426	10315649
Sphingosine	300.29	15.7345	24	4472616	3.80901e+06	4.48289e+06	8.01256e+06	5492726	18693274	27795524	5.11646e+06	104468096	2.47303e+06	1.4874e+06	44808180
	301.165	15.129	24	674946	760470	538612	715494	697561	626944	648192	722393	600134	696845	567880	582586
	277.092	2.25778	24	487139	1.51069e+06	798435	1007761	736409	483433	356728	910420	314074	399943	411997	453667
	684.255	2.39546	24	832990	763381	684550	856887	876433	632070	398565	597702	469421	756220	667025	545006
Citbismine C	685.239	2.3922	24	772321	647736	560487	902866	632431	826752	241883	817414	312546	971764	664750	498242
	687.175	2.2984	24	1.32275e+06	821507	1.45626e+06	1.10967e+06	549986	1.00089e+06	1.32522e+06	961822	1.2273e+06	257010	375246	1590873
	689.21	2.38562	24	1.11462e+06	1948185	1.91199e+06	2.38759e+06	1640146	1.8894e+06	910156	1.69469e+06	673891	1.76952e+06	1.62624e+06	1.81066e+06
Citrulline	176.103	1.90987	24	2.25875e+06	2454876	2.72654e+06	3.15893e+06	3.13793e+06	2.36399e+06	5.58959e+06	2872841	3.73679e+06	1.90774e+06	1.13006e+06	2.18607e+06
	176.972	0.609596	24	955175	945426	936592	931867	1.01022e+06	968711	979170	1.09945e+06	863320	1.09571e+06	1.29867e+06	913185
	696.223	3.00154	24	582074	323247	319252	476899	307430	414393	456955	419673	325123	379720	271173	496701
Alpha-CEHC	279.159	16.7055	24	2545128	7.98805e+06	8374973	3.54985e+06	7504943	9066338	8.20184e+06	8737360	5.74913e+06	18400620	23452366	8.21469e+06
	696.725	2.96939	24	464957	163188	250438	335459	172254	307829	288920	198489	175674	272603	187311	328596
	280.092	1.88835	24	58475996	149491024	113494312	187634112	77731592	72606408	64348028	101213624	51319880	137158128	124548544	188458832
	177.025	1.47067	24	1.92718e+06	5.84364e+06	2.69395e+06	1.88952e+06	2.35818e+06	1.76189e+06	4591664	3.13495e+06	4.2624e+06	232504	484926	7111591
N-(1-Deoxy-1-fructosyl)valine	280.139	2.64063	24	4258600	2.89639e+06	5.0621e+06	7385660	2.06879e+06	5385915	10215715	2.83064e+06	9145940	906345	1.20541e+06	16266736
Oxamniquine	280.163	16.6903	24	373798	1.13923e+06	1196546	672048	1.11397e+06	1.54015e+06	1.47575e+06	1.39228e+06	1.09552e+06	2.81394e+06	3.54956e+06	1.28493e+06
Linoleamide	280.264	16.3641	24	620025	526838	1.3896e+06	174352	279652	264053	621654	312518	497889	2.99431e+06	3931660	472914
	280.994	1.54309	24	4.78815e+06	4.8427e+06	4953557	6.00802e+06	142761	9835557	2.83363e+06	5.50243e+06	3605735	438453	516047	6212788
	702.266	2.75861	24	3.12398e+06	2.57795e+06	1.57441e+06	2.77236e+06	2.57072e+06	1.9269e+06	2.29721e+06	1.79775e+06	1.63914e+06	2.81131e+06	2044803	1.91565e+06
4,4''-bis(N-feruloyl)serotonin	703.27	2.69428	24	971059	599973	525869	804141	847983	591572	564516	541512	508926	762941	672128	584648
	704.715	3.13359	24	539975	341317	437666	655397	463657	634489	318283	175120	205180	726842	512799	509040
Occidentoside	705.185	2.36218	24	2.05406e+06	1.41762e+06	2.12902e+06	2358283	975781	1971738	2.82629e+06	2.04819e+06	2.67948e+06	359351	619951	3.61126e+06
Artabsinolide A	281.139	14.9006	24	4.5306e+06	2.99532e+06	2.31845e+06	4.3712e+06	4327220	5171754	3.03781e+06	4048739	4471266	2.1847e+06	2.95955e+06	2.45428e+06
	178.119	2.63851	24	2.74332e+06	2.2585e+06	1.60693e+06	3.67762e+06	2.04037e+06	1.77403e+06	5.72662e+06	2.31465e+06	3.04512e+06	634222	1.48554e+06	3.06425e+06
Phenmetrazine	178.123	7.14809	24	6.53294e+06	6997847	6160821	6521613	7.17974e+06	6777167	7057831	7.77287e+06	7.3751e+06	6.5745e+06	7.80874e+06	7.25983e+06
	707.221	2.394	24	6952337	9796563	8769474	12745076	7.90012e+06	7.99358e+06	4.28813e+06	7286554	4.10827e+06	9533225	8903517	9973436
Cysteinylglycine	179.049	2.8717	24	8762388	6.87068e+06	10674204	2.92887e+06	3.6682e+06	7107925	9416768	7.08286e+06	8214052	1.21378e+06	1.85946e+06	8.14272e+06
Gluconolactone	179.055	2.39535	24	2.96568e+06	2866085	4236711	4.06233e+06	3.66361e+06	4.69303e+06	3.25997e+06	2447013	3660562	2649127	1938955	5.24455e+06
5-Phenylvaleric acid	179.107	15.2884	24	752601	1.04164e+06	987040	831392	961809	966640	989950	945333	737945	933223	889107	883511
	180.059	2.50038	24	224177	191617	329153	331777	315904	362508	425990	140591	280972	258420	190487	319332
Glucosamine	180.087	2.38081	24	10579744	6.78448e+06	7.22837e+06	11452367	8034026	8.08712e+06	8352093	5183991	7.45289e+06	6.06504e+06	5.21115e+06	10408411
	708.224	2.41511	24	1.99336e+06	2692674	2.30896e+06	3.62658e+06	2.34493e+06	2.09665e+06	1.5164e+06	2.08804e+06	1.30183e+06	2.62772e+06	2.57666e+06	2.89748e+06
	709.226	2.42676	24	611344	828888	714723	1.07967e+06	700858	661455	386570	676694	417927	809429	724926	850342
	181.026	5.13052	24	621185	581143	793752	430470	399245	872282	416538	383636	635678	677000	853943	510180
4-Hydroxyphenylpyruvic acid	181.05	2.31538	24	1.06262e+06	1.31368e+06	1182241	1.13147e+06	1.32094e+06	1.27058e+06	977888	993650	935268	1.19044e+06	1137174	898895
D-Glucose	181.071	2.01139	24	1.30111e+06	2184598	1.69186e+06	1296225	861674	1.60671e+06	2.53462e+06	840445	3.91485e+06	1.70391e+06	1.57223e+06	2.33112e+06
L-cis-3-Amino-2-pyrrolidinecarboxylic acid	131.082	1.79185	24	17842666	11225428	14674649	18202312	6.39591e+06	10907672	14201857	16356839	16702884	3.29674e+06	10228442	8761250
N-Acetylputrescine	131.118	2.51942	24	4.99837e+06	7.28397e+06	5.97996e+06	937717	583047	3.35014e+06	4303549	4.05967e+06	4.54848e+06	968571	865123	685322
	131.552	21.8228	24	410498	518968	499589	403469	578873	533163	408553	990375	324217	733167	384179	626103
	132.032	21.7266	24	293069	29249636	2.37485e+06	17085592	3.73663e+06	3.97982e+06	3614160	6352834	25703700	5.15784e+06	35487488	3.51995e+06
	167.013	1.49024	24	62431076	83638776	68317128	92175400	139344240	153772128	37961128	64636812	56176532	29836802	45784292	92777720
	181.09	2.35596	24	672605	471626	500139	806762	608765	614029	623158	367208	552425	442736	392645	726366
5-Hexyltetrahydro-2-oxo-3-furancarboxylic acid	215.125	9.00726	24	1.25679e+06	1.83291e+06	1.03758e+06	1.30953e+06	908701	1.34963e+06	769637	1.30776e+06	919218	2.64482e+06	2.62449e+06	1.04726e+06
1,3,11-Tridecatriene-5,7,9-triyne	167.084	7.26809	24	5357392	4283935	13569453	4.63509e+06	7285680	5.98739e+06	27773662	12403798	14929560	3.15527e+06	5813116	20828176
3-(4-Methyl-3-pentenyl)thiophene	167.09	7.24519	24	176604096	114272440	238581424	201120928	150179712	192834912	556074880	324962528	471115232	86322952	144303504	470422752
	181.978	21.7603	24	99106	426271	653106	224574	675404	463929	926373	1.0267e+06	848661	953786	203707	355858
Octadecanamide	284.295	15.7688	24	915967	1.20896e+06	1.45824e+06	1.50818e+06	1.05462e+06	2.35997e+06	23515964	3.83196e+06	59379968	527527	465354	2694561
	167.999	21.7716	24	294354	736905	790614	410190	1.22268e+06	569581	1.09308e+06	1.19003e+06	770517	757824	538696	694657
Creatine	132.077	2.14194	24	2980249088	3098248448	3363976960	11720089	1878787328	3632869888	929874752	1560716416	788070400	637363648	1223630720	1838123648
L-Isoleucine	132.102	3.52731	24	1030748288	1351075712	1477826048	1434692992	947961536	1281096320	2714928640	1809882240	2735468800	471424032	906397952	2695605248
	168.016	1.48818	24	3535062	4516393	2845669	4495138	6508862	7.83648e+06	2.24538e+06	3.37646e+06	2.57757e+06	1565621	2.21426e+06	4.6983e+06
L-Tyrosine	182.081	6.66557	24	373166528	292328448	439977856	579219	229152400	444279488	1940277120	722807104	1386053120	179277696	221016384	1497659648
Pyridoxal	168.066	2.72253	24	6809185	8543493	9202293	8731702	8906406	8709940	47368984	24457938	57861852	16561498	19485362	58121300
	168.093	7.25811	24	4.75363e+06	5959104	4877031	6.13825e+06	4.79488e+06	6625441	17153506	9531934	16115820	2274957	3.89451e+06	8223942
	168.123	6.77568	24	6676998	6.5494e+06	4370767	6468492	4.1231e+06	11060736	3.44776e+06	4.57808e+06	7.57217e+06	6605567	6.07644e+06	4.76574e+06
beta-O-Methylynephrine	182.118	22.9509	24	767602	2.3585e+06	1.97691e+06	997427	1.80522e+06	1.61253e+06	3.44637e+06	2.31243e+06	5.39508e+06	3.26936e+06	1.61675e+06	4.16451e+06
	169.046	1.47335	24	151088176	114584096	133490848	145554144	86176264	126562824	217577824	168949360	187930144	3.05189e+06	8948113	154597040
2,3-Diaminosalicylic acid	169.058	1.7645	24	17534306	20287432	26219614	64477956	21483714	24443912	12994881	28527210	19110166	48281428	37085424	61836384
	169.069	2.7616	24	650673	885669	820097	704466	703029	863567	3441861	2207697	5.0506e+06	1.41513e+06	1.25114e+06	5153284
	215.256	14.63	24	338914720	181296288	185183728	220201296	43910484	34707220	547568896	182006032	364503904	360916288	261986912	171378208
	215.98	21.7513	24	203969	697106	3.10456e+06	415518	8.18885e+06	4.41691e+06	6.6639e+06	8193637	4317898	10942734	471075	4111381
PC(15:0/16:0)	720.553	15.6433	24	2.15959e+06	548059	193414	834461	555968	274769	596352	500220	470457	468943	310427	763157
	285.206	14.6853	24	493441	397334	532597	343692	435762	493576	244009	469678	440205	414729	364347	497938
	723.196	2.3499	24	5941286	4638620	4.95749e+06	6046737	2.38444e+06	4.88259e+06	9265618	4878137	8.14914e+06	1.62569e+06	2.47907e+06	10718013
Glycerylphosphorylethanolamine	216.063	1.7507	24	39254128	38825392	38914548	38419224	45846768	48918940	22781912	29763840	25164834	43819740	48528996	10649139
	724.199	2.42032	24	1.57625e+06	1.25644e+06	1.54373e+06	2.47903e+06	777569	1.39779e+06	2.63284e+06	1.34518e+06	2428534	362247	464431	2.85761e+06
	725.198	2.43168	24	876511	557846	697754	835719	297510	596677	1.1311e+06	791070	1.06909e+06	166152	229334	1.46605e+06
	157.08	1.71799	24	3.79695e+06	6364767	5513025	3.41684e+06	4.25963e+06	4.61609e+06	6.45805e+06	9097660	2653476	1.58699e+06	2.67091e+06	1.27547e+06
	170.041	1.5515	24	35021872	25885804	23394732	37319524	16874688	21241444	56159024	32911888	29107428	4.82656e+06	2.91234e+06	22112802
2-Furoylglycine	170.047	1.47142	24	15343500	10693180	15254461	14237073	8800869	12912531	23143112	17143674	22468476	321975	967743	15983952
	157.974	0.478147	24	169202	149745	152665	155642	172532	189041	143223	166416	149600	160477	164762	181923
	158.012	1.48102	24	7925910	7369781	4.71644e+06	7061429	4.23069e+06	6723568	13141911	9024879	13625703	252650	642185	8910276
Norepinephrine	170.081	2.96703	24	108584864	77483568	123603840	146524240	68940440	147735936	163116928	57976820	143654576	36320232	44886868	142524096
	158.021	1.78585	24	2.75172e+06	5441882	7.53011e+06	2677362	2.9927e+06	3054088	70347664	29102380	40670052	1.13252e+06	2.52052e+06	12651172
4-Aminobiphenyl	170.097	15.639	24	3.70278e+06	10538620	12911321	10168482	10782517	12639392	11132726	6.54749e+06	14381959	23351568	25310600	11633673
	170.563	7.42155	24	2.91914e+06	1.92117e+06	2528615	2.18891e+06	1.39921e+06	2.07165e+06	2.46358e+06	2.67631e+06	2801341	629435	1.15522e+06	2.3467e+06
	132.998	1.48369	24	25800954	23163052	15908813	22950476	10120253	20865220	36140652	30055010	42868028	591917	1.55942e+06	30081362
D-Glyceraldehyde 3-phosphate	171.006	1.54919	24	1.51836e+06	2.81143e+06	1.30029e+06	1941542	3103967	3002004	951075	1600139	1.02701e+06	685114	936156	1.90316e+06
	171.035	22.1092	24	653570	539470	549563	545696	576862	590518	499621	552872	555725	688067	631854	564263
	171.044	1.47368	24	21686784	16003975	20420704	19257344	11868532	17429902	31966104	25616422	27877186	391223	1209863	22683652
	216.196	7.08614	24	4681591	4036558	1.77963e+06	3689416	1.2006e+06	1.61408e+06	2.95845e+06	2.60496e+06	1.63806e+06	4.73686e+06	5.61065e+06	1.2245e+06
	216.26	14.621	24	23146628	11370755	11885535	14370172	2.79864e+06	2269388	36463848	12225653	22811694	24000254	17721898	10765486
3-Methyl sulfolene	133.032	2.90911	24	25921110	26713780	31801204	40360368	22759944	31349952	74885224	48399772	49917700	14230259	18540690	57645096
Monoethyl malonic acid	133.05	2.6348	24	3181140	2.66198e+06	3.74358e+06	4.07329e+06	2.63225e+06	4.32326e+06	3.32598e+06	2.37789e+06	3042915	2.28249e+06	2.05353e+06	4498898
Ureidopropionic acid	133.061	1.72865	24	8124481	2653883	4531233	6841216	2.34902e+06	6307280	4.03525e+06	12517379	5711989	2.84803e+06	3217298	811030
	171.085	2.98452	24	9594448	6268257	10774926	11977430	5326920	12891452	12728781	4795402	13171578	2.80056e+06	3.48752e+06	12283660
1-Methylpyrrolo[1,2-a]pyrazine	133.074	2.11291	24	33249938	35260872	35254508	37363460	21107954	36033724	8696206	16768305	9723444	6.96194e+06	12700521	18450682
	133.08	2.11281	24	136182496	139300576	141656944	160472528	88716104	156670688	40741016	71407512	34641700	28469160	54215896	78710440
p-Mentha-1,3,5,8-tetraene	133.099	3.52374	24	3.61453e+06	4.27267e+06	4770061	4470421	3.22984e+06	4600866	8555392	6003426	9040157	1.84877e+06	3006442	9834677
	217.071	2.35617	24	631735	564908	818526	741182	754390	777747	514425	547561	486805	2.3415e+06	1.94033e+06	536218
2-Heptanethiol	133.105	3.49516	24	73120152	92960984	92957336	97316896	66547720	83684832	180898064	128423864	178772672	32811664	62300132	179922464
	134.027	2.20868	24	1.984e+06	28735174	2.87858e+06	2.36402e+06	5.31604e+06	2999978	2.56567e+06	29632794	2.01458e+06	3.45069e+06	14000975	2.69006e+06
L-Aspartic acid	134.045	1.73031	24	90609112	45473384	86098096	18919452	11732386	34730720	10094074	75243552	7740849	4983650	4.53218e+06	2057023
L-2-Amino-5-hydroxypentanoic acid	134.081	2.1114	24	13327138	13139335	13241632	14363957	8940869	13793938	3.34493e+06	6.36237e+06	3.34359e+06	3112467	4865007	6.59577e+06
	171.992	1.49276	24	12038124	14756464	9692011	19031286	27052760	29163066	7.52618e+06	13348123	10753173	6482181	7.93001e+06	17462174
	158.922	1.63878	24	4783665	7022550	6575878	5402997	1.73516e+06	4195970	10880247	8972448	6.59836e+06	8175555	5.12101e+06	12764481
Prolyl-Threonine	217.118	2.58289	24	3062558	2.2211e+06	2.11145e+06	1.21088e+06	1.08507e+06	1.75007e+06	3.02349e+06	1742907	2.8542e+06	4.27017e+06	3.42673e+06	859063
	172.039	1.47192	24	4.12089e+06	3545928	3183361	4985497	2272219	2.52726e+06	7.62094e+06	4806475	3.73504e+06	188242	422194	3224748
Ornithinium(1+)	134.106	3.53646	24	4434042	5715666	5449250	5.77498e+06	4.15285e+06	5.01344e+06	10912937	7.96598e+06	10455859	1.96541e+06	3847091	10900270
	134.109	3.52718	24	1.92173e+06	2.28117e+06	2.61339e+06	2.63192e+06	1695295	2.2048e+06	4.48493e+06	3149644	4.46863e+06	916747	1.66759e+06	4489789
	134.53	21.7412	24	259104	574357	1.97634e+06	407935	3848476	3.51603e+06	3.29371e+06	3.52537e+06	2.86797e+06	3.20913e+06	435340	2.24682e+06
	134.996	1.47808	24	3.4632e+06	2.61631e+06	2063761	2.95889e+06	1.32319e+06	2678032	5360484	3.85342e+06	5699982	134040	267290	3.86445e+06
Valyl-Valine	217.155	6.86824	24	649140	729128	2.98447e+06	4.24463e+06	6552116	694647	2609714	1.74571e+06	2716048	1.00898e+06	750708	5031659
	184.073	1.8225	24	1699177600	1325284480	1763940352	1623174784	1281288064	1789106432	38513220	51015788	75860936	65799244	56089736	28181418
3-Hydroxydodecanoic acid	217.18	15.5972	24	394515	859059	1.07072e+06	615826	914334	946526	528358	594985	1.43655e+06	1.13175e+06	144021	1010850
N-a-Acetylcitrulline	218.114	1.92663	24	39306256	100634416	231455232	308711360	524202432	343023584	57858792	56054564	59160888	68541736	69865296	40172916
Sulfaphenazole	315.093	15.6184	24	2.81325e+06	1.85101e+06	2.21871e+06	1.6629e+06	1.96664e+06	2562832	1.90882e+06	1978418	2.35523e+06	1.55956e+06	1.91208e+06	2.19969e+06
Ethoxyquin	218.154	14.2149	24	1.38337e+06	2005605	1.93146e+06	1719026	1.81132e+06	1.85712e+06	1.79205e+06	1.85329e+06	1.79505e+06	1.91736e+06	1.64469e+06	1724819
(4-Methylphenyl)acetaldehyde	135.081	14.8582	24	2.50137e+06	1.94592e+06	1.30141e+06	2.41516e+06	2.48392e+06	2.52731e+06	1.8388e+06	2.98631e+06	2445365	1.32808e+06	1.53348e+06	1.4942e+06
Polypropylene glycol (m w 1,200-3,000)	135.102	8.15313	24	7656621	5115759	3075888	6.02364e+06	3.24928e+06	2336702	4273775	13265100	3.53513e+06	17498582	13116675	4960112
	135.109	3.58024	24	320868	454372	504123	524598	353356	394381	1.03821e+06	550794	932730	149288	320367	1.03499e+06
	159.969	0.19161	24	2405122	2.17224e+06	2.12805e+06	1904966	2.23838e+06	2.18991e+06	2.18341e+06	2380894	2.20392e+06	2.10767e+06	2.38457e+06	2.21214e+06
L-beta-aspartyl-L-alanine	205.082	2.25414	24	3733502	3.92082e+06	4.43385e+06	5.50144e+06	5711689	4527543	7.60376e+06	5.126e+06	6.59117e+06	2.21901e+06	1.85748e+06	2.84241e+06
	205.09	2.19288	24	1.65276e+06	1.66296e+06	1.9521e+06	1.96159e+06	1.87419e+06	2.32506e+06	1.70235e+06	2.29797e+06	2.40065e+06	1.8375e+06	2.16049e+06	3.3709e+06
L-Tryptophan	205.097	8.26604	24	394884192	320377696	539397248	651642048	234074832	520636512	1502301568	509592768	1313547264	146759104	1.8657e+06	1707346048
Serinyl-Valine	205.118	2.65337	24	794816	1.85767e+06	3.82863e+06	3.87433e+06	10316790	1.79191e+06	1.04748e+06	1070963	1.06473e+06	6658109	1.67188e+06	2.99788e+06
	206.048	2.74499	24	200023	213732	847169	315558	169637	869452	30543980	9132858	26421974	591040	1.08307e+06	2.92654e+06
	316.212	8.75075	24	27193408	39218404	41348304	31432774	14635949	42127732	24920628	31250564	39805904	30918932	40972168	44172748
	316.321	16.1306	24	4.30895e+06	907228	899826	1.88562e+06	772018	1.15495e+06	1.71451e+06	855708	2190734	1.1549e+06	821459	768596
	206.091	2.27822	24	193085	187581	245079	270810	173733	283828	154587	264320	211514	217100	253064	291943
	206.095	8.22318	24	2117522	1.8881e+06	3.31764e+06	4359840	1.36381e+06	3.05598e+06	10599298	3.1559e+06	8.23513e+06	960134	1.17099e+06	10698319
	160.973	0.345077	24	87845.6	84914.1	86222.3	104463	89926.3	98865.3	82718.9	101103	82240.9	98241	102095	89938
	161.03	1.47276	24	4631292	4.9028e+06	1.59117e+06	2.86863e+06	2.46671e+06	1.01286e+06	3.90755e+06	2655319	2.1975e+06	247990	450802	2.49674e+06
Oxoadipic acid	161.045	2.48483	24	7732196	6142399	10414948	10595597	6274186	12095890	9355638	4610709	8988121	5669716	3.45926e+06	12309155
Diphenyl disulfide	219.027	1.7776	24	45389672	31945406	68443248	39659672	36013144	48105936	46270104	51775476	68579600	38702912	51292752	104066232
Glutamylalanine	219.098	2.68326	24	2.38176e+06	2.257e+06	3.03203e+06	1677221	968302	2.31484e+06	27163030	11876245	20543214	3592762	4.03217e+06	11004638
Glycerol 3-phosphate	173.021	1.68207	24	553936	323194	469782	348090	398266	352767	485832	321614	483697	605963	606758	285546
	219.117	1.92775	24	3504631	8.24649e+06	20068698	26640018	46564948	28838408	5.05503e+06	4.54396e+06	4.49492e+06	5.70865e+06	5.58838e+06	3.10578e+06
2-Octenedioic acid	173.078	6.78237	24	10078259	13545072	8767790	11431808	9384802	22771904	4876190	10556580	12644008	17051670	20697746	10580200
	185.024	1.48742	24	7066722	7026476	5.9431e+06	8.30246e+06	11048470	13753897	3.38543e+06	5206060	5083563	1953269	3.17271e+06	7275763
5-Hydroxyisourate	185.032	1.78281	24	293895232	87304136	198471424	285224192	104447952	218811600	350833536	219612000	719143808	79414224	116925080	361829696
3,4-Dihydroxymandelic acid	185.042	1.60283	24	10348809	35540252	33694436	21578820	23547438	28887048	14234536	21442008	17479064	27815782	19875836	33095318
Meprobamate	219.134	2.85262	24	4.00312e+06	2.80105e+06	7.76054e+06	14120596	42450780	12517551	14366972	8.38432e+06	15865257	6499151	4317961	50293728
	137.037	21.7591	24	1074122	3.38217e+06	4820855	2.09104e+06	5.57807e+06	3.36315e+06	5.48857e+06	6.82715e+06	4.49542e+06	6651641	2.19131e+06	4.74346e+06
	207.159	10.6604	24	1.59477e+06	3.8702e+06	836379	1.2063e+06	957388	717526	1.41342e+06	2.86282e+06	855930	2.40699e+06	2.25018e+06	795689
4-(1,1,3,3-Tetramethylbutyl)-phenol	207.175	14.4144	24	374368	347941	384389	356649	368481	355791	374830	357246	346675	422629	400701	361966
	620.437	16.429	24	16553933	2.88008e+06	3.75944e+06	473494304	5.77707e+06	244382	6.88738e+06	2.14274e+06	7087471	24261218	4.44501e+06	398127
Glycylproline	173.092	2.7275	24	6.03422e+06	5200763	8367841	5478529	2.94351e+06	4396201	33605124	5523746	29863252	3.19094e+06	8826968	1658360
N-Methylnicotinamide	137.071	2.07461	24	29224422	18883996	15795681	20059436	9883686	13441592	49534108	17685692	50686020	11686464	10177540	30645252
	186.077	1.94394	24	13138452	10487396	11944459	11249776	10598601	12722310	2.64293e+06	3.46587e+06	3.19247e+06	2.92957e+06	3.31448e+06	4959437
Phytosphingosine	318.3	15.1639	24	1.95094e+06	2.66216e+06	3.06581e+06	4.64477e+06	2.95768e+06	6.11793e+06	27834926	4.41564e+06	140944816	9709247	221249	77663200
Ciclopirox	208.134	7.27983	24	718547	849126	930407	1062893	991340	985646	943269	1.06436e+06	724429	810668	966585	697122
	208.155	3.10953	24	3190848	3901854	4.40472e+06	3.98568e+06	2.56958e+06	3032201	2.03133e+06	2.9735e+06	3.72368e+06	2.7536e+06	4.10546e+06	1.81964e+06
	161.97	0.820522	24	182999	157042	134839	151419	154011	149301	137292	158219	135356	147150	176155	134377
	162.008	1.48688	24	13227583	17087824	11083644	17516552	26522458	27839728	6.81355e+06	11183717	8668156	4.99099e+06	7.60301e+06	17188834
	162.048	2.48584	24	672077	455577	660651	761677	400553	859294	685834	355022	681678	413133	289477	883090
Pantothenic acid	220.118	7.43084	24	325612800	241422784	365036384	244271392	97749576	277758208	556219840	284338624	602313792	31890576	62949788	353699104
	186.185	15.7465	24	426621	747241	1.07348e+06	506659	637877	540072	512528	629693	653873	1.53041e+06	1.66034e+06	570997
	186.222	13.2155	24	6.98873e+06	24305456	61269916	10522682	7.42197e+06	14205259	77323752	16223448	77235024	15945150	10134970	40272164
	174.025	1.45962	24	125756448	129313504	159012656	118812392	86173632	119497648	194831744	183203072	203874528	3.82146e+06	10051114	152964768
2,3,6-Trimethylphenol	137.096	16.4886	24	300234	500475	600064	391578	516295	603569	452463	528569	468492	473100	518741	521910
Erinapyrone C	187.06	2.41178	24	1105894	877949	1.03338e+06	1.32187e+06	890824	1.26899e+06	1.15517e+06	607924	1.06683e+06	817148	610533	1290337
L-Carnitine	162.113	1.9816	24	84788552	61770060	87005440	103919376	68675552	82298784	84465664	46580716	203032624	8.23871e+06	19398152	109226552
	622.256	2.65538	24	8.26374e+06	8.20863e+06	11864258	10342936	6.79546e+06	12320669	16231876	8868132	15319033	3.87377e+06	2.92184e+06	13848906
	623.259	2.64553	24	2.39741e+06	2.53934e+06	3309324	3.01233e+06	2.01523e+06	3403312	4.59453e+06	2.28042e+06	3755599	858369	806542	3752632
	174.082	6.79296	24	604848	823755	227095	580535	535918	1.21208e+06	193735	593690	370518	990568	1.12967e+06	577766
Trigonelline	138.055	2.15153	24	3.88864e+06	5233324	4281926	3.5108e+06	3879674	3952546	1.81521e+06	2.20725e+06	2354119	1.52591e+06	1957000	2.8391e+06
	221.025	1.77751	24	3.21599e+06	2.24344e+06	4343695	2.58145e+06	2356776	3.55215e+06	3185232	3.55931e+06	4612571	2.70908e+06	3.64204e+06	7.32954e+06
5-Hydroxy-L-tryptophan	221.092	6.79421	24	1.10348e+06	439410	1.47606e+06	2.23683e+06	510587	1.47765e+06	10232439	778954	9772950	197586	432732	6.64042e+06
	138.992	1.48589	24	6.73497e+06	8880158	5589031	10430951	12181085	13892859	3.45296e+06	5.95465e+06	5045303	2.76951e+06	4741116	8417113
	139.018	1.49044	24	3.74849e+06	3.99127e+06	3.1559e+06	4.49095e+06	4.66572e+06	7.08027e+06	1.99394e+06	3558066	2.72379e+06	1.79056e+06	2.19462e+06	4975990
	187.08	2.22048	24	254056	216504	309843	324099	323686	270767	247998	339974	306007	233520	335317	334776
4-Hydroxybenzoic acid	139.039	2.3831	24	564158	588698	625088	724998	555164	704657	638766	478238	483228	620396	492087	601950
	221.121	7.43508	24	33337364	24182774	35700960	24792330	9585611	27794288	54079832	26826840	57070744	2976198	6.13131e+06	34437128
Homocapsaicin	320.225	13.8966	24	2.24587e+06	1.79014e+06	1.98686e+06	758803	527522	871355	19747446	8649470	13230362	10560098	8273007	11945094
	221.17	7.79583	24	8070715	4902860	8740424	7.62126e+06	2751190	5.87489e+06	5976071	2.89413e+06	8.18957e+06	8318929	7.44931e+06	11824448
2-Pentylfuran	139.112	13.8404	24	517853	1.12107e+06	1.60786e+06	671113	1.38673e+06	1.5536e+06	699720	1.21411e+06	1.65729e+06	740517	1.13549e+06	1.21112e+06
	222.029	1.80176	24	401770656	288300320	404062336	334571360	201140704	405613600	6.91113e+06	11420426	18972132	9104266	12494456	37288748
Alanyl-Proline	187.108	2.569	24	3.22981e+06	3.78565e+06	4322366	2440018	1.94787e+06	2.18094e+06	10007024	5.68247e+06	8984835	11668211	7.2922e+06	2.79947e+06
Metaxalone	222.113	6.65531	24	101715	707947	921732	120662	705708	880334	138704	777007	639302	679681	633911	820617
	222.122	7.41969	24	2928182	2.01608e+06	3.42201e+06	1.96782e+06	756985	2.37757e+06	4.69333e+06	2.49492e+06	5621381	261428	519552	3.19242e+06
	187.225	13.1224	24	858114	2.82047e+06	8.18213e+06	1.35672e+06	857178	134749	10096216	2.09576e+06	9352777	2.03265e+06	1.16703e+06	5.06391e+06
Rhenium	187.964	0.41333	24	409580	375840	445774	363436	393559	394900	380053	372027	356646	390315	427815	384632
	188.052	1.4753	24	7.63983e+06	4130305	3300468	7109424	3.49473e+06	3.59072e+06	10373991	5687208	4.8298e+06	231200	486436	4225266
Eremopetasinorol	209.154	16.1974	24	220704	475979	723863	502777	382206	736806	487064	614372	749430	1.46704e+06	1.32011e+06	439958
2-Hydroxyadipic acid	163.06	2.31215	24	82941224	69645288	74831616	99095232	74977296	76789968	67829344	58497632	53791216	72448536	67778904	75311856
	122.925	1.67435	24	166578480	46578732	77545496	39812140	141041328	113838888	216774480	61504728	297245632	46152852	118300608	196310880
	209.964	0.85919	24	150119	115503	133777	138006	151978	135086	144115	156273	155747	173397	173549	92010.7
	123.014	1.46322	24	148518928	150547840	159963040	143616288	95689808	132095448	200812000	189929840	190069344	4787443	11955066	159268192
	123.041	1.48133	24	11074612	11395029	9979709	10001640	4.85714e+06	10380952	19477664	12947249	17524870	259778	743270	13612557
Niacinamide	123.056	2.98645	24	26278464	27275920	29782254	31317952	30109662	24936004	74017312	50611928	88942248	23727938	23730730	56872500
	210.061	4.46055	24	1.9931e+06	2.56175e+06	1.40847e+06	1.44012e+06	1.39219e+06	1.34124e+06	5.65428e+06	9073134	3.37944e+06	442264	574332	537834
(3R,7R)-1,3,7-Octanetriol	163.133	11.1232	24	12859685	11852793	7.44708e+06	15223903	8785353	7.01085e+06	19577186	29683916	7.9624e+06	24076038	21321534	7.68101e+06
1-(1-Propenylthio)propyl propyl disulfide	223.064	14.0236	24	2969020	3.71119e+06	5362080	2.7524e+06	5165815	4.48736e+06	3580590	3756078	6598051	3.14768e+06	5.33488e+06	4.00534e+06
	210.17	9.00485	24	448231	630102	396503	560875	345808	686907	349425	546505	404189	805076	877856	629044
Labienoxime	210.185	16.4268	24	323340	739236	673399	614830	701884	477540	717068	832961	490790	651035	707617	656695
	163.978	1.72002	24	44241276	16529400	35327176	25111226	19344290	48265324	18581538	25975864	21576212	1790676	5.62992e+06	4006319
	174.149	2.90861	24	3.45145e+06	2606932	3.48461e+06	1.13355e+06	1.36992e+06	3678744	1.4914e+06	2.68296e+06	3708209	1418079	3.10224e+06	4447874
	174.896	1.67548	24	3998682	5968128	3.8373e+06	3.10667e+06	2309911	2.96713e+06	7.70157e+06	7391520	7763107	3583993	4.05849e+06	2.61345e+06
	174.938	1.63053	24	38970284	34382236	41075688	33817652	51914916	50156760	23196006	41118928	22894798	52876148	58705460	26223030
Vanilpyruvic acid	211.06	2.3067	24	757371	923455	949080	1.16843e+06	924788	1.07401e+06	521873	801027	668843	928832	870759	760594
	164.064	2.32819	24	5.28924e+06	4.21502e+06	5.56624e+06	6642074	5050069	5579458	4218473	3706345	3.8744e+06	4.66295e+06	3.86299e+06	4.96632e+06
cis-Aconitic acid	175.025	1.46954	24	13512713	14828073	16087385	13526837	9759078	12033851	21970712	21559372	24006866	393645	1.0544e+06	17156854
	123.545	21.7705	24	254096	273739	717872	260297	1.07999e+06	1100986	1.17424e+06	1.43847e+06	912911	1.85083e+06	234135	817191
	123.594	1.84191	24	3.58087e+06	3.05482e+06	2.67087e+06	3.07329e+06	2.66285e+06	2.12489e+06	27152102	14626884	25425336	3.25577e+06	5202029	14617579
Glycyl-Phenylalanine	223.108	7.41846	24	551910	1421375	1.85788e+06	3.76636e+06	3.91562e+06	3.51704e+06	1.80684e+06	807650	1.1851e+06	3783519	1.90842e+06	1.92136e+06
	124.015	1.47459	24	20550394	17924462	19360162	17164068	12098597	16643248	24486514	24129674	26223954	568354	1.1916e+06	21199436
	322.18	15.8805	24	5096200	8822087	8715553	7.49119e+06	8508780	9305746	8931416	6.28524e+06	8285957	8177878	8091996	9141879
S-(2-carboxypropyl)-Cysteamine	164.074	7.04517	24	2384783	2322054	2.86774e+06	2.17191e+06	829004	859447	4.88661e+06	3.33883e+06	6.74548e+06	919966	1.15677e+06	6.60756e+06
L-Arginine	175.119	1.72398	24	72722264	74406744	113251112	140375504	124828848	162446864	118596000	126085504	94221808	65392996	52823272	148838944
	224.063	14.0431	24	345170	469878	612410	361616	703157	631758	422620	480905	831017	382953	620363	481828
	636.359	15.9104	24	225180	916502	1351297	1.31989e+06	1.20427e+06	1.09506e+06	1.06135e+06	1.18874e+06	1203607	1303392	1.2782e+06	912983
	176.022	1.47215	24	17700726	17758378	22025916	16180001	12141894	17237570	27512898	25864160	27636542	553102	1345925	20614978
	176.038	4.57602	24	1.0569e+06	1.4788e+06	3.13332e+06	2.7377e+06	1.06716e+06	5.11967e+06	4510279	904934	12426482	478338	584775	1.50653e+06
	164.136	11.125	24	960249	823166	591411	1.13657e+06	783474	578366	1.62237e+06	2.48679e+06	633389	1.83861e+06	1.62872e+06	667283
	574.359	16.6843	24	181797	424499	486237	211020	533861	470286	386020	398232	353171	452873	428924	444375
	124.059	3.02228	24	1.20069e+06	1646652	1.60277e+06	1.93703e+06	2.05557e+06	1.70102e+06	4.22961e+06	2.81074e+06	4947896	1.60682e+06	1.37928e+06	3.00505e+06
	164.948	0.510594	24	252924	226282	248406	218325	235304	247852	207134	222356	234757	212448	235107	254840
	164.995	1.67051	24	4.6021e+06	4.31353e+06	8150159	2.11453e+06	7744072	8562357	2897011	7775926	10661081	2.10752e+06	6.14705e+06	8436871
	165.036	1.46826	24	9226570	6.27198e+06	5.36616e+06	9578528	4590626	5196017	14385244	8436077	6604126	348998	781437	5.6191e+06
	224.185	10.9732	24	2.28219e+06	4861867	1.47094e+06	1892716	1855332	1.06617e+06	1.74969e+06	2.76301e+06	1.64354e+06	4.04217e+06	4241749	1.19098e+06
Isoplumbagin	189.052	6.77323	24	2.89567e+06	2.68376e+06	2.77795e+06	2.98625e+06	1.03856e+06	5725785	3.68558e+06	2.59515e+06	10146688	1.0262e+06	1.66048e+06	7778478
	846.441	14.8986	24	15277190	17772720	12539596	33376452	29259720	28778234	16980388	27804642	29382820	11570354	14122255	15457347
	225.061	14.0576	24	269661	373390	537506	285244	462899	433133	446117	410980	540576	352103	486410	429991
PGP(18:3(6Z,9Z,12Z)/18:3(6Z,9Z,12Z))	847.446	14.8987	24	7.71428e+06	8800180	6684991	17887348	14823157	16045625	8830898	15294494	15122910	6.67618e+06	6910392	8895622
1-(1-Methoxy-1-methylethyl)-4-methylbenzene	165.128	15.6236	24	393081	347398	337691	310999	349021	384376	291706	315539	361769	307399	367343	340950
	165.983	21.7681	24	203570	491364	596105	313410	866863	584857	929815	1.4701e+06	917218	903063	302462	619137
LysoPC(22:2(13Z,16Z))	576.41	16.3863	24	18752088	3.2369e+06	4.04597e+06	233248	6.51874e+06	203717	8031532	2.7791e+06	8661956	32122778	4696455	607206
	514.374	16.5442	24	137869	218674	197805	1091545	210102	204230	199011	199477	165034	242188	188353	191748
	324.196	16.0894	24	420076	2.97357e+06	2840451	2601882	494898	2.80913e+06	2482829	3062957	3.43072e+06	3.00989e+06	2.89554e+06	2.79083e+06
Azelaic acid	189.112	6.48105	24	1.66972e+06	1.36943e+06	1.39973e+06	1.70532e+06	1.39084e+06	1.30222e+06	1.56911e+06	1.4842e+06	1.28762e+06	1.50561e+06	1307266	1.21321e+06
Methionine sulfoxide	166.053	1.88236	24	3.8954e+06	3.49569e+06	4.48229e+06	4.96103e+06	5507618	3.38131e+06	5317648	2.31886e+06	2.76113e+06	1.78341e+06	2.30002e+06	2.04439e+06
	514.41	16.7993	24	55981	152128	160526	191419	201203	108519	225661	154256	142631	174074	190138	199650
	578.318	16.2	24	107039	188220	206502	220681	211679	205089	191790	252780	232945	176261	238679	207179
Uridine 5'-monophosphate	325.043	2.77593	24	17152536	6.98984e+06	32399800	25156528	4887646	20161586	2.11662e+06	287601	1.50791e+06	939759	2.93145e+06	1.6825e+06
	578.441	3.54722	24	793099	981225	1.58628e+06	943143	727676	2.77316e+06	2150486	1.39683e+06	2748900	304624	865073	5704716
Prazepam	325.113	2.30906	24	216406064	239026384	250861984	245070928	253863392	248066160	182026480	227562064	166646944	255111968	259748896	178168528
Lactapiperanol D	325.2	16.0385	24	352827	1.0615e+06	897619	672011	855924	798556	855321	956859	891411	897528	949061	833267
1-Acetoxy-2-hydroxy-16-heptadecyn-4-one	325.237	15.6342	24	225142	258677	342855	258903	308076	297063	267412	333181	238154	380367	310263	351251
	326.117	2.35329	24	29835316	33077502	33956304	34042564	35271996	35417348	25328708	32247454	22065356	35508260	36741672	24061722
	850.25	17.1436	24	422574	741014	819671	745674	789524	81815.2	650487	731244	603913	572028	651777	1.02269e+06
	124.999	1.87612	24	1.9927e+06	1.5495e+06	1.93811e+06	1.66285e+06	1.46799e+06	2071137	1921177	1.02615e+06	1.6672e+06	815068	775078	1.44444e+06
	125.012	1.47251	24	21069912	22457324	22724324	21145438	13032537	18576988	28988506	25182340	27319814	741622	1.64463e+06	23030698
	190.002	1.47903	24	9321025	11542316	11321195	11277232	17893468	19772006	5153088	8535340	7119348	3.79115e+06	5.55648e+06	11965337
	516.281	16.6221	24	144524	128902	152592	229695	138833	174194	161421	152358	153285	147401	199378	154627
	195.994	21.7583	24	1.01998e+06	1.57864e+06	1.96836e+06	1.23456e+06	2.83766e+06	1.99757e+06	2531252	2.7195e+06	1.97805e+06	2.70867e+06	1500789	1696051
Metyrosine	196.097	7.56811	24	3.06769e+06	1.29566e+06	3.06149e+06	2.63794e+06	1.06582e+06	1.46146e+06	10007839	1.85227e+06	9681009	2.12992e+06	2.78321e+06	3.44132e+06
7-Methylguanine	166.072	3.07506	24	572769	1.82774e+06	743676	547794	1.61632e+06	479397	5.52531e+06	3.6765e+06	7080231	1.14144e+06	1.58685e+06	2.74174e+06
L-Phenylalanine	166.086	7.24723	24	1783136640	1799817600	2377040640	2248155136	1484150528	1921086208	5935604224	3162449920	5187084800	842229888	1463132288	5024857600
2-hydroxymexiletine	196.133	7.07117	24	292173	254776	253122	237674	316967	262659	298657	200247	296010	283688	295600	249871
	125.024	2.4343	24	2.05564e+06	1793298	2.47318e+06	2.20905e+06	2.14007e+06	2488950	2.07168e+06	1.63914e+06	2.06538e+06	1.75353e+06	1.49977e+06	2795803
	516.354	16.7212	24	199537	285746	289673	392902	240066	204772	859583	276792	836990	578928	383094	739163
	516.39	16.6798	24	268031	164154	253300	2.50114e+06	164616	151443	171767	173079	146850	363687	182790	162209
2-Heptyl-4,5-dimethylthiazole	212.144	16.6908	24	935780	11397266	10572506	1.93629e+06	11356317	11693308	9654663	12017360	9691981	12631162	12886175	11800161
	866.312	4.46009	24	777048	473616	658282	862659	431922	715900	1.59988e+06	472698	1.02793e+06	240394	301718	1.23959e+06
3-Indolepropionic acid	190.086	7.24253	24	1.94405e+06	2.18697e+06	2.68947e+06	2506350	1.86614e+06	2.03688e+06	6.7495e+06	3484826	5.80298e+06	820083	1.59804e+06	5905558
	197.041	1.4796	24	66267720	58721500	64893156	65778456	40243628	59303816	115828824	87303176	104426808	2108882	4933121	70262696
3,4,5-Trimethoxyphenyl acetate	227.091	6.77521	24	902187	637933	784348	1.18214e+06	599180	1.18046e+06	981538	507857	904799	470701	344602	1.24533e+06
Humilixanthin	327.117	2.30985	24	5.65244e+06	5.90727e+06	5520158	5565816	6.4999e+06	5988125	4.50046e+06	5.51153e+06	3.57977e+06	7028341	6.2644e+06	3.95932e+06
	166.986	1.47771	24	5.08883e+06	7048336	5.7755e+06	6.76826e+06	10485414	10435181	3.30919e+06	5388104	3.61996e+06	1.97788e+06	3.37193e+06	6.40596e+06
	190.912	1.65758	24	48903796	16604434	23916980	13830212	43710144	36718240	30796818	24862528	32545924	22830862	46714128	43960528
2,6-Dimethoxy-4-propylphenol	197.118	16.2777	24	373241	468194	524414	464234	499481	506439	436673	500114	524136	502094	513685	458854
	213.018	1.48641	24	9244470	11469500	8.24426e+06	11752051	21525252	19245578	5788472	8671320	7.64217e+06	4.97558e+06	6.02224e+06	11395879
	396.332	16.8373	24	1.7159e+06	10328388	9161103	7611814	9455678	206435	7.50384e+06	10958105	11091218	9526640	10073118	6433834
O-phosphonato-L-homoserine(2-)	198.017	21.7497	24	208773	295951	299321	236556	455174	479815	431578	662986	725964	440072	345127	381723
3-Hydroxy-2-methylpyridine-4,5-dicarboxylate	198.041	1.47385	24	6.2174e+06	6.41939e+06	5817648	6008245	4.13658e+06	5844710	11319510	7918853	10694597	181189	470851	6.02414e+06
1-Acetoxy-2-hydroxy-16-heptadecen-4-one	327.253	15.732	24	364772	374993	299176	441667	356600	380249	331611	311005	350420	330518	453296	315597
	327.272	16.1528	24	282694	491377	406864	485186	425565	475766	584133	544606	463446	443877	454673	408456
	198.097	2.32706	24	15244007	13063991	11554618	16298335	15344490	13115253	10783340	9992668	10503948	11543181	10420006	13427543
	125.986	1.48982	24	14243422	18256426	11510502	22213414	23767974	32531308	8458249	13720796	12208578	6438626	8600666	21330484
Loxapine	328.121	2.32057	24	869060	750944	692748	847055	770447	698964	610421	695942	540269	725332	731173	515569
PC(14:1(9Z)/22:2(13Z,16Z))	784.584	15.6981	24	8147323	2.12751e+06	2820713	5.82253e+06	2.24162e+06	2.78364e+06	6.65464e+06	1.99251e+06	2.81588e+06	7156717	1.4611e+06	2.72113e+06
	227.176	8.89002	24	1154817	19378078	82349400	1405355	38296180	92865384	986662	254031	140933408	703547	436580	307536704
	785.59	15.7579	24	3.99369e+06	1.07529e+06	1.44406e+06	3.10739e+06	1.18192e+06	1.3429e+06	3.20955e+06	945781	1.53094e+06	3.32928e+06	1.03649e+06	1.55752e+06
	328.176	16.7379	24	103880	198189	180478	173682	172741	204070	171916	175684	187943	179355	168784	182929
	583.324	15.2353	24	208316	408633	427687	518310	726522	245053	3.3285e+06	2280146	9414193	1.83857e+06	2041616	2.23448e+06
	191.164	13.5708	24	423810	6210139	2248587	7429092	2.31812e+06	2823853	6.10437e+06	5787881	2.27639e+06	6.57385e+06	6010521	2603166
Deoxycytidine	228.098	2.65664	24	2064283	2540001	2.27668e+06	3011402	3079242	1.36332e+06	22190306	11707084	16385034	12498211	5.12317e+06	33589592
PC(18:1(9Z)/18:1(9Z))	786.599	15.7833	24	2.93835e+06	922728	2099405	1667476	1.15997e+06	1.85565e+06	1.72244e+06	1.10485e+06	1701378	1.69011e+06	1273444	1.36535e+06
	787.605	15.798	24	1.2003e+06	429190	1.10698e+06	725951	491990	890266	626940	555261	779009	578723	643418	632819
PC(14:0/18:2(9Z,12Z))	730.539	15.6622	24	3.01711e+06	217821	762969	727842	259396	949101	455908	276402	904212	427870	403612	723094
	398.242	14.7394	24	85486800	43169280	45505912	44323336	45940024	49248396	25954748	31051914	41612284	50001608	52240644	29882288
	302.196	7.65728	24	53878568	42834472	55693724	61235780	21400852	66319236	43616828	25480476	49932948	53697220	58406828	78811008
PC(14:0/18:1(11Z))	732.553	15.6552	24	81353656	16701821	10803076	40565100	12871823	10183681	39050300	8876635	8926440	39369120	7.08915e+06	7.74666e+06
	733.558	15.7259	24	35466168	7487956	5003022	17187674	5541622	4577769	16995106	3307173	4205204	17278294	3416896	3.64418e+06
PC(16:0/16:0)	734.56	15.6626	24	8.17761e+06	1.93842e+06	1283028	4.60983e+06	1.55006e+06	1.1918e+06	4.27625e+06	1.17205e+06	1.03429e+06	4251306	1039211	987253
trans-Hexadec-2-enoyl carnitine	398.326	16.5477	24	656922	874011	1.0648e+06	271896	714152	1.33064e+06	1155465	1.10731e+06	1.38781e+06	679906	637922	571819
	191.978	21.8269	24	511850	217109	201737	460486	281748	212462	337302	283299	251652	344240	245448	206600
	192.033	2.5488	24	32221432	53423504	61857572	85922768	60328320	107167848	52169548	57543164	65884928	32142258	41980380	82910280
	199.029	21.9788	24	2230903	1.59149e+06	1480797	1.93392e+06	1.78198e+06	1.35007e+06	1.70158e+06	1.78591e+06	1.06159e+06	2.24982e+06	1.96006e+06	1.22986e+06
3-Dechloroethylifosfamide	199.038	1.47441	24	9669824	7.84763e+06	9998940	8.30106e+06	5728081	8.01472e+06	14926378	10479358	15139603	305180	735374	9934012
	520.275	15.469	24	895909	1310434	1.39255e+06	1.40225e+06	1.43859e+06	1.33554e+06	1.38054e+06	1.42568e+06	1.09164e+06	1.40991e+06	1.38848e+06	1.19549e+06
2-Amino-3-methylimidazo[4,5-f]quinoline	199.101	2.30951	24	974578	820640	921459	1.18628e+06	1.1594e+06	912866	781074	663613	782567	730133	747430	909092
	789.469	14.7346	24	9235354	2767735	4445104	5.23837e+06	2.62467e+06	3944167	4.03635e+06	2.29171e+06	7.58978e+06	2.1477e+06	2.77582e+06	5.5601e+06
	789.621	15.7384	24	15232430	6.37485e+06	9054671	6.68196e+06	7.62811e+06	8773969	6.7535e+06	6.86343e+06	8.37229e+06	6857725	5358762	8.00071e+06
	192.062	1.47123	24	58382728	46118688	47512676	54346564	34087684	50090992	93093432	63385492	85296088	2.0027e+06	4606681	62027460
	399.245	14.7411	24	19023760	9805945	9352784	10269869	10855779	10114757	5869424	6.90529e+06	9258271	11553604	12054396	6.59435e+06
	228.196	14.2591	24	14055886	16075211	16266433	13740603	16204578	15568028	15042186	14994266	15175884	16097144	15981981	13921609
	192.135	3.92259	24	1.91356e+06	1.22004e+06	1.7097e+06	2816558	935786	1.44621e+06	2.52293e+06	1.39777e+06	1.6523e+06	536284	734879	1.91515e+06
Phendimetrazine	192.138	7.5964	24	739013	806553	673252	631185	768051	653730	635257	658096	525107	729669	705265	455505
	192.16	2.8981	24	482833856	376486784	483471040	677208768	341011744	514238656	264683728	370634592	658613824	255404720	536960064	597681280
	228.269	15.7085	24	3.21317e+06	811990	906942	15535938	530319	677329	18904822	3.33458e+06	3.31047e+06	24870686	15843917	1.51281e+06
Citric acid	193.036	2.60157	24	2.19545e+06	3.50929e+06	3682031	5.54088e+06	4.08869e+06	6766793	4811598	3.60489e+06	4177601	2.12625e+06	3007370	4.78368e+06
S-Adenosylmethionine	400.147	2.06651	24	6656811	6319030	8142281	6.11997e+06	2.95039e+06	5167468	2.63794e+06	1.94449e+06	3044712	2.56845e+06	2.96954e+06	14107460
Alanyl-Cysteine	193.063	1.47703	24	6115639	4.15704e+06	4.08829e+06	5.43662e+06	3.6246e+06	4.65426e+06	8.29025e+06	6.01548e+06	7.8364e+06	188139	402763	5.87464e+06
	229.071	2.29547	24	1.52555e+06	1.70721e+06	2.02236e+06	2.0195e+06	1.70884e+06	1.92556e+06	1.31859e+06	1.53316e+06	1.43631e+06	1.9427e+06	1.62136e+06	1.43524e+06
	199.988	22.9137	24	2.19394e+06	2.35583e+06	2432185	2.55953e+06	2.97282e+06	2.36149e+06	1.93016e+06	2.42918e+06	1.95104e+06	4.65244e+06	4284607	1.90972e+06
	522.203	2.39407	24	7.83262e+06	4978010	4.98354e+06	6765279	6.37538e+06	5375064	4.61609e+06	4.47454e+06	4.0662e+06	5087925	4794888	3816373
	200.041	1.4777	24	3004251	8839427	3.96885e+06	2873625	4.07644e+06	3.10354e+06	8483315	5.53793e+06	7.39594e+06	328261	777199	11656147
Prolylhydroxyproline	229.118	2.67591	24	3.26868e+06	4.4736e+06	5.89324e+06	5754847	4987037	4569134	15111149	7265335	12225324	1.25334e+06	749204	4227528
	400.305	16.5745	24	6216566	1.8436e+06	4.24146e+06	340181376	6.06525e+06	636723	7189054	1.45811e+06	3.82895e+06	17060822	2.78768e+06	435988
	214.18	13.4856	24	166403	699359	889673	976020	819066	999550	790927	847143	880890	883337	1.01503e+06	736255
	214.217	16.7908	24	49536.5	640037	676549	544039	531991	243578	658921	711421	736719	642776	819325	599095
	214.253	14.6143	24	2093628032	1163633408	1181442304	1385178368	281856384	238055072	3546074368	1142006400	2337475584	2245340672	1723124736	1104744192
2-(4-Methyl-5-thiazolyl)ethyl propionate	200.076	2.0102	24	41436148	44128928	48759728	26253982	28594146	27027428	16058401	15307449	20218202	21494974	38565264	89498256
	588.338	16.2919	24	151298	164996	166944	122150	186687	182852	150723	186027	170834	172475	167894	159158
	304.3	16.2905	24	13018482	129056720	122974776	115249200	11131315	59691148	142811088	278753696	127509152	126057616	348646016	107982592
	229.199	14.2554	24	1.88332e+06	2117195	2057097	1732190	1.99843e+06	2175125	1.99682e+06	1968334	2.14829e+06	2.14821e+06	2.01941e+06	1.85039e+06
	802.318	2.63668	24	6371567	4.6526e+06	5.03709e+06	6.61421e+06	4523939	4858411	9330203	3.93794e+06	6868951	2.28001e+06	3.3619e+06	9095294
	803.321	2.63843	24	1.85987e+06	1.60571e+06	1.48317e+06	2.34695e+06	1.67025e+06	1.89537e+06	3111389	1.31704e+06	2.03357e+06	731060	1.18597e+06	3.48727e+06
2-Methyl-1-phenyl-2-propanyl acetate	193.122	14.7829	24	771350	755764	716502	780652	905168	791793	697500	1.17885e+06	1.0748e+06	746544	676522	840619
	193.144	9.00682	24	515121	809330	445061	540612	515060	562775	460859	467676	437792	960796	1.00443e+06	626906
	193.163	2.89842	24	45288652	36045136	49411460	64856112	32047010	50036448	24080644	34820436	64521380	23491792	52612008	61941144
	200.237	14.3389	24	38077664	5.41853e+06	2677236	146709568	12059629	2.43708e+06	104299688	22913094	30878900	41102072	36245896	11567885
Ticagrelor	523.187	2.36866	24	476976	384672	448637	480873	438343	508241	317935	483506	271771	684914	371915	345596
	523.206	2.41137	24	1436518	1.0313e+06	941565	1.32955e+06	1.34517e+06	1.03146e+06	870361	921251	736612	1.1208e+06	1.13209e+06	933546
	401.288	16.8079	24	4.2306e+06	1.68269e+06	1783237	1.50088e+06	1500458	94395.2	1.51297e+06	1.96966e+06	46245.6	2.0522e+06	2.06278e+06	1.23799e+06
Testosterone enanthate	401.309	16.5432	24	1.32699e+06	405167	980850	79082160	1.38906e+06	178511	1621400	355682	937455	3.9002e+06	454375	147672
	193.989	21.7845	24	266130	301817	417890	414433	528032	440466	409396	286013	261170	762346	355192	319171
PC(16:0/22:4(7Z,10Z,13Z,16Z))	810.598	15.6966	24	952910	436045	733248	431987	449694	666143	462928	485313	612007	600175	511484	601113
	589.506	14.7043	24	4.49917e+06	4228006	30910282	2.02149e+06	2.02357e+06	8665057	1.83072e+06	5.66957e+06	71500592	5.901e+06	17218520	29177034
S-(Allylthio)-L-cysteine	194.029	2.55463	24	1.17595e+06	2.2173e+06	2.90372e+06	3.08487e+06	2484222	4539356	2151655	2.3977e+06	2.60912e+06	1.36854e+06	1.9807e+06	3364580
S-(Allylthio)-L-cysteine	194.033	1.69768	24	12651004	9145850	27255326	10093429	7.83916e+06	13161381	36731536	14156702	31428342	3.17495e+06	7604803	14762116
Octafluorocyclobutane	200.996	21.894	24	85812	187318	200524	64176.8	305836	249194	215053	321533	201188	249049	166575	209751
D-Erythrose 4-phosphate	201.016	1.75178	24	9801540	9554623	16492167	8126050	11841445	16918980	13025198	10573898	16722572	6913155	9100412	16323820
	591.251	16.583	24	480487	968952	971246	234522	1.06717e+06	854650	861618	791396	626367	1.02956e+06	1.01791e+06	900883
PC(16:1(9Z)/22:2(13Z,16Z))	812.614	15.7268	24	214709	63950.6	284710	177188	159461	310267	159698	136354	382562	165498	129983	334696
PC(14:1(9Z)/24:1(15Z))	814.631	15.8108	24	5.14214e+06	2.70341e+06	3.94585e+06	2.59599e+06	3.09693e+06	3.85632e+06	2.49928e+06	3.08616e+06	3565517	2.59571e+06	2.22201e+06	3.45246e+06
	194.059	1.48163	24	7.65327e+06	6.35165e+06	6314952	8564573	4.44463e+06	7375419	12751192	8936743	11589668	247456	635726	7.35872e+06
	815.634	15.9125	24	2.68175e+06	1.48142e+06	2.03872e+06	1.48233e+06	1.71869e+06	2.00071e+06	1.25612e+06	1.5516e+06	1.97883e+06	1.433e+06	1.30893e+06	1.72642e+06
	816.334	3.45782	24	2.92961e+06	2.52371e+06	2.03982e+06	3.59032e+06	1.3905e+06	2.19894e+06	3.44801e+06	1.6709e+06	2.51577e+06	621074	814204	3856117
N-Decanoylglycine	230.175	12.3754	24	1.82909e+06	1.87903e+06	4.41776e+06	1.75005e+06	1.62814e+06	2.36802e+06	1.6045e+06	1637134	1.76251e+06	2098397	2.04612e+06	2.24907e+06
	230.248	14.7402	24	555874240	176139312	105548784	588497664	26353044	13743812	3990516992	1908861696	1697101568	20232126	24474046	22990236
	305.303	16.2915	24	2748623	29683130	28351292	25973526	2.58225e+06	12870813	32934894	63208932	27901838	27977196	80330328	24682264
Buspirone N-oxide	402.249	16.6551	24	362410	560122	557620	524089	639764	639345	583737	549745	489599	563426	521735	530064
	820.255	3.49696	24	1526939	2.57758e+06	1.65628e+06	1.01816e+06	633510	1.91428e+06	2.36564e+06	645657	1.66837e+06	244861	180780	1039441
	592.333	15.8955	24	259743	390649	365047	244286	326072	302472	308168	282862	299786	323944	321932	252706
	592.371	15.8674	24	200540	423063	159279	1.02199e+06	277410	217887	340164	145698	133595	498778	431855	250545
	306.307	16.266	24	53524	3.12495e+06	2.93521e+06	2576378	328426	224858	3.5119e+06	6.68306e+06	3.04514e+06	2.78045e+06	8.27504e+06	2362157
(R)-N-Methylsalsolinol	194.118	6.97745	24	4.37865e+06	5655392	5623458	5997382	5.69381e+06	6.88349e+06	5.44031e+06	5483284	5.27468e+06	4.91206e+06	4620481	4.89619e+06
3-hydroxypentadecanoyl carnitine	402.322	16.3662	24	386085	171623	140343	91691.9	137778	132908	152557	152046	124249	173105	171227	141450
Benzyl beta-primeveroside	403.156	2.30967	24	3425683	2.55313e+06	2.01408e+06	3835504	2.05906e+06	2.09154e+06	2.45281e+06	1.84153e+06	1.26749e+06	2.62408e+06	2.06447e+06	1.31223e+06
Clusin	403.176	13.7805	24	789176	2.04867e+06	1.18406e+06	958898	721287	903287	1.47361e+06	1.38427e+06	820140	2736426	2.91319e+06	781747
	231.035	1.47814	24	11269057	22066636	26578892	12343704	12243138	25092250	21676714	22794290	33055558	985572	2.61635e+06	29782468
Starch acetate	307.103	2.28839	24	9871795	9121569	10083251	10917584	10081302	9792872	7683138	8658480	7126965	10485953	10252778	8578311
Cinitapride	403.233	16.9787	24	3.71065e+06	23973188	30759066	24435716	20843978	1.09722e+06	22010208	28247780	23403792	23812272	27561756	25123596
	128.02	1.47824	24	663831936	699912832	697745600	640128192	365362784	632915648	966867904	864352128	1018495040	21989896	49327348	740917696
Aspartyl-L-proline	231.098	2.83994	24	9735902	2.05992e+06	13302878	10074717	6253679	574148	37057640	14595851	32867900	13950045	12555423	10388179
	201.241	14.3409	24	5207977	623683	397193	19372950	1.478e+06	371158	14725749	2929392	4.40228e+06	5.53651e+06	4.76161e+06	1.58846e+06
Perphenazine	404.158	2.30517	24	686228	325388	328349	645038	355369	270695	532013	388720	220426	462263	323591	183908
	404.237	16.9169	24	198861	5.06173e+06	6.13619e+06	4581293	4495263	146394	4.12854e+06	6.05957e+06	4889634	4.87679e+06	5.35871e+06	4718358
	404.264	16.6548	24	339550	667962	610882	734072	638735	668624	661900	620246	485260	659796	596014	568832
	202.02	1.52855	24	1.17046e+06	1.11339e+06	958886	983295	767188	1.04722e+06	2.00331e+06	1.24078e+06	2.06754e+06	424909	580486	1.34982e+06
Glutathione	308.091	2.9103	24	3728048128	2744434432	3786274304	2673502976	1654694912	3080046336	3294139136	2779898880	3820706816	911491392	1249079552	3176421888
Cysteinyl-Tryptophan	308.106	2.30779	24	1.44682e+06	1.59025e+06	1.38183e+06	1.36351e+06	1.5682e+06	1.22789e+06	1.07262e+06	1295471	1.05052e+06	1312795	1.58505e+06	1.09102e+06
Uridine 5'-diphosphate	405.01	2.12979	24	1.72174e+06	1.07486e+06	1.92184e+06	932143	1534019	1.15859e+06	1.05183e+06	1.7122e+06	1.2051e+06	1.64679e+06	2.69886e+06	523364
PC(14:0/20:4(5Z,8Z,11Z,14Z))	754.536	15.6323	24	3.69556e+06	419347	323232	673345	310656	232112	531245	320390	312399	714497	327155	220564
	308.28	17.0088	24	137808	11978297	10262098	8757681	10286372	384406	8688448	12846122	9651766	14192491	13353610	5.95833e+06
Sennidin C	525.121	2.27437	24	6.30821e+06	4250269	8.07645e+06	7087602	4.18452e+06	6432768	7.73813e+06	5418917	8596123	1.59569e+06	2.88504e+06	10594464
Alprazolam	309.095	2.91184	24	454184576	317581760	446038368	283596960	192152656	345924512	385395200	321415872	449636768	104995776	143958704	368378784
	202.18	2.97309	24	61821692	43555692	64650636	47024636	21039216	66179520	48879328	30318824	56369120	69984696	45793964	40949988
	202.509	21.8143	24	121827	251030	343447	306606	502225	395996	185572	380160	405810	472465	281924	330328
PC(14:0/20:3(5Z,8Z,11Z))	756.554	15.7115	24	900159	361292	272480	574091	494322	226501	556916	378980	273781	581815	317701	259204
	757.557	15.74	24	400000	218501	153654	270628	265406	148525	302487	236285	157479	330405	141670	102686
3,5,3-triiodothyronine-4-sulfate	129.02	1.47812	24	80478640	83225320	89789296	76815056	43986432	78485912	114104296	103224320	132282752	2.32763e+06	5897899	98190352
3,5,3-triiodothyronine-4-sulfate	129.023	1.47702	24	18540726	19324214	20131398	18889234	10748340	17175152	30592722	26555602	29275162	633738	1.44877e+06	22072452
Prostaglandin F1a	357.262	16.8922	24	1632570	3.85799e+06	2.42286e+06	2243574	2.7108e+06	123575	2.28484e+06	3.954e+06	2.25955e+06	2.88125e+06	3524773	1.96762e+06
	203.014	1.71081	24	687419	676844	1.18083e+06	526906	783674	930686	827759	628222	1.20155e+06	445355	420388	1.07484e+06
5-hydroxy-2-oxo-4-ureido-2,5-dihydro-1H-imidazole-5-carboxylate	203.04	1.47475	24	2644581	1.81108e+06	1.67147e+06	1.80457e+06	1.0772e+06	1.421e+06	2.73346e+06	1.60319e+06	2.39068e+06	152000	254521	1.90537e+06
Ethyl aconitate	203.053	1.66442	24	7151136	33380444	43102280	30366818	23093592	37464748	9263570	20414830	21390626	65682572	41959912	42239572
	231.251	14.7381	24	85962896	25768942	16379123	89231800	3.68126e+06	2.07639e+06	614465344	300061280	259506672	2.50991e+06	3.91858e+06	3.44557e+06
PC(14:0/20:1(11Z))	760.583	15.634	24	11335477	2.6734e+06	2.44077e+06	5693823	2.76837e+06	2.33387e+06	5.56149e+06	2.48908e+06	2.41319e+06	5.18416e+06	1.93735e+06	2.53516e+06
	358.186	16.6711	24	125585	252885	251352	231300	244726	202814	228129	261481	229882	236469	218498	242626
PC(14:0/20:0)	762.601	15.7327	24	3.68386e+06	1.33172e+06	1.8936e+06	1.65111e+06	1.63961e+06	1.93644e+06	1.40246e+06	1.44627e+06	2.0317e+06	1.57764e+06	1.25298e+06	1.89125e+06
	526.125	2.31727	24	1.59374e+06	922413	1.18608e+06	1.50776e+06	606172	1.0139e+06	1.62588e+06	1233935	1.51743e+06	264331	362806	1.99602e+06
Dihydrothymine	129.066	2.07814	24	109431816	126117992	165499616	126408712	88992104	115519176	99888488	23295790	206802912	15910056	17227370	48636368
	526.203	4.48558	24	1.64985e+06	1.19577e+06	1.93301e+06	2.19558e+06	1.00852e+06	2.05527e+06	4.17608e+06	1.71295e+06	3.38715e+06	608154	764529	3.92772e+06
Glycodiazine	310.087	2.937	24	164157360	121291592	155541024	53853700	72037608	120126560	140199472	121254096	149762368	41321244	56160124	131124776
Inodxyl glucuronide	310.096	2.91333	24	49666848	39855004	51491252	18068164	24526434	43131760	47084256	40201232	52969724	11537462	17759264	44133484
N-Acetylneuraminic acid	310.113	1.9694	24	26884442	22442470	20456944	25051960	25284524	23714848	12539613	18744092	15619066	48018128	52328488	18893206
PC(18:1(11Z)/22:2(13Z,16Z))	840.647	15.7805	24	181097	144313	263809	124414	200925	214293	123580	148046	246989	256948	169154	241388
Isobutyryl-L-carnitine	232.154	7.87245	24	96518184	75536656	124779720	144782112	37455264	104762256	72704432	16916296	109703320	1.4776e+06	1.47365e+06	28392854
	203.184	2.97439	24	7150445	5.29737e+06	7.47297e+06	6.12755e+06	2.72702e+06	7.32477e+06	5.37834e+06	3.19118e+06	5.90327e+06	7915559	5677493	4300716
(±)-2-Methylthiazolidine	104.053	2.91216	24	12296582	13743340	14873569	6.28292e+06	12006487	15138144	32213498	22941096	23668426	8.2188e+06	10375119	26478198
Dimethylglycine	104.071	1.88279	24	657897792	694473152	842197056	408120480	393217440	698164928	762942144	374589088	1344756096	116760600	93458112	342595616
	104.096	21.5936	24	42536	164396	343666	158971	217354	336950	191634	187192	310688	222095	136496	379138
Neurine	104.107	1.96042	24	138540896	115478656	128646840	175051872	103623072	179694464	15270499	11240830	17838466	244765712	124068904	47612916
Spermine	203.223	1.45318	24	8900206	85295024	31958816	34166160	15048588	43037120	156458288	81783976	289305984	756875	871908	23721950
Lysyl-Tyrosine	310.176	6.88946	24	171937	127845	270494	405807	169565	278401	1.07054e+06	385103	839288	250863	238649	1.53135e+06
	104.524	1.49257	24	3.45112e+06	3.81963e+06	2.29902e+06	4.35644e+06	3.6954e+06	6460645	1.72749e+06	3943356	3.22465e+06	1.94595e+06	2.5611e+06	4.6997e+06
	204.056	1.66069	24	378727	2244010	2.8805e+06	1.99418e+06	1.46753e+06	2.33048e+06	478610	1.42169e+06	1.43095e+06	4262526	2.56473e+06	2.4706e+06
	105.004	1.47661	24	179201648	184224464	163530784	164696560	90913832	151151696	232796720	220874784	240233552	5738147	12467596	192751088
Octanal	129.128	9.38711	24	5207719	5.46917e+06	3.44936e+06	4.94298e+06	1.66366e+06	3526834	4867137	3.8182e+06	2.7898e+06	4567239	5.5234e+06	2.92712e+06
(E)-1-O-Cinnamoyl-beta-D-glucose	311.117	1.97115	24	3.02299e+06	2.45838e+06	2276171	3.12401e+06	2.72764e+06	2771902	1.47018e+06	2.05719e+06	1.70025e+06	5.65612e+06	5691068	2.38403e+06
	233.033	1.47886	24	1.55367e+06	2.81499e+06	3.84113e+06	1.56017e+06	1.74093e+06	3.82336e+06	3.05436e+06	2.85229e+06	5.06259e+06	173448	344032	4.334e+06
3(S)-hydroxy-13-cis-docosenoyl-CoA	130.017	1.47278	24	94066408	95202944	96541256	92309328	50637416	86227168	139313008	120804960	142945328	2.68516e+06	6.93784e+06	108958680
Cyanuric acid	130.024	1.47965	24	6385862	6419516	6.46912e+06	6.15518e+06	3.48827e+06	6196532	9937196	8.2856e+06	9992399	187826	476532	7.4179e+06
	130.035	21.7282	24	566955	2.60118e+06	16120374	2.22146e+06	12406039	13090107	9829858	16804438	1.53565e+06	11985748	2571811	11568367
1-Isothiocyanato-7-(methylthio)heptane	204.087	2.16843	24	19118644	19785492	22765348	25097494	21025586	23934470	24048332	26366834	29261722	23671180	27065914	33658112
	526.411	16.7635	24	461874	121038	136863	58710.5	136957	115767	83535.1	140022	99919.4	139358	113555	125468
Melibiose	343.123	2.32001	24	18155266	17112484	15350035	17824932	18942400	18256808	11781186	17123272	11684314	19867442	19227232	11191031
Cassiachromone	233.079	7.38335	24	3.15895e+06	1.38548e+06	1.56676e+06	2.06752e+06	887235	2.46414e+06	155382	1144355	2.74455e+06	801477	875048	189132
Coniferin	343.142	2.3149	24	3.40471e+06	2.60766e+06	2.58585e+06	3245851	3.49561e+06	2.60725e+06	1.964e+06	2.08683e+06	1.68892e+06	2.85536e+06	2558186	2.0399e+06
N2-Succinyl-L-ornithine	233.113	2.87763	24	1.91156e+06	3394231	4.76426e+06	10183096	9231652	8648316	10330012	5078653	8494432	1.63155e+06	2474097	6850464
	527.159	2.49011	24	4964782	9249082	8746680	10987486	6513397	7860396	4689612	7697073	3922103	7699229	7757776	8598887
Phaseolus e	527.205	4.48313	24	276142	244725	346859	349759	228124	361082	767800	369780	674479	113685	158601	754279
Tetramethylsilane	89.0794	21.7034	24	798564	3206641	2.34126e+06	2.32543e+06	2457255	3.20287e+06	1.64948e+06	1.84841e+06	3.30216e+06	1.73928e+06	2.28727e+06	3.59654e+06
Putrescine	89.1079	1.48878	24	35489616	51179032	50834296	20701212	7.40997e+06	66740960	28799904	29047630	21881386	471277	599116	5.13202e+06
	343.266	15.3254	24	1.13757e+06	894920	830159	928575	863482	906887	1.02451e+06	863063	749181	950232	845740	856997
	343.296	14.394	24	86484608	43264172	20457044	30317504	45696480	58053816	18524884	32401282	214107920	19635082	23262220	60501272
	344.127	2.32329	24	2.64505e+06	2.15118e+06	2.36261e+06	2.46002e+06	2.33735e+06	2.52535e+06	2.08161e+06	2200088	1837954	2451967	2349761	1.84225e+06
	344.171	16.748	24	39878.5	158168	192129	127635	138435	157735	117157	106561	123497	166824	150806	104627
	344.207	16.7841	24	221078	422232	441934	494093	404504	418735	437133	395011	459511	435512	419580	432929
	344.27	15.1532	24	249746	246407	188893	218633	234343	204314	178565	210841	173004	242319	212835	192229
	344.299	14.4118	24	18392768	8632101	3.82548e+06	6310411	8936155	10913875	3558063	6458141	42702144	4.09015e+06	4.61479e+06	11733440
	360.15	2.40872	24	123849248	81321336	67288480	107775480	108833200	83702680	66145380	82448712	56572720	85677216	87788752	67907320
	90.0073	21.7578	24	158509	4977296	913157	2.76325e+06	793874	584190	1.3726e+06	1.781e+06	3.17044e+06	1.16247e+06	4.27518e+06	841096
Beta-Alanine	90.0555	1.76946	24	2029693440	1263001600	1624966912	1822614784	937947584	1187134592	2041725184	2937763840	2155641344	459476384	868524736	1104120192
Dimethylethanolamine	90.0917	21.7856	24	814867	4.38908e+06	3.25677e+06	3.31379e+06	2.66906e+06	2.78921e+06	1.90027e+06	1681374	4.36621e+06	1.62523e+06	1.7617e+06	4973881
	130.522	21.7431	24	656784	2.7606e+06	5705485	2.05412e+06	6.67895e+06	4713753	6.89625e+06	10557268	6070166	8317943	1.72327e+06	5.10274e+06
	90.5264	1.49407	24	28493220	26708496	18495844	39475996	28685572	40656664	16572890	31039964	25550774	13329498	15063642	32840546
	90.9772	1.60988	24	52664120	138982192	115448440	143201952	107671768	95307776	40523260	119121808	24162246	166877232	142686416	92478576
	768.538	14.7357	24	94625344	84480392	125265248	131806936	113553248	115323936	47155448	70641048	101222928	158942352	177934896	44976744
Cortol	369.264	15.8853	24	191316	200924	220470	213489	201647	210154	201779	217717	180579	236255	292859	199929
1-Pentanethiol	105.074	1.88162	24	28360038	29684448	38108860	16411071	16978012	31471066	33801188	15430128	64890404	5.27886e+06	3.98128e+06	15726496
Margaroylglycine	328.285	16.4817	24	73595.4	207103	183246	162610	178422	182577	147745	208124	146820	209412	264366	185109
	113.518	21.7834	24	913157	708149	751394	1.47188e+06	882048	502441	947580	671242	602173	1.39363e+06	567039	406114
	113.529	1.47619	24	2594152	2.07775e+06	2238681	2.243e+06	4.22089e+06	4.05713e+06	1085439	1.85757e+06	1.85233e+06	754462	1072841	3.05088e+06
	769.54	14.7357	24	44622376	39280256	58703232	62689256	53607068	52819756	20359412	35250940	45204780	73980120	80576680	21752934
	91.0281	1.49386	24	1.42838e+06	1281246	1.07322e+06	2.3494e+06	1.91021e+06	1.98378e+06	902188	1.8573e+06	1890029	814740	1.03277e+06	1895588
L-Lactic acid	91.0395	2.6898	24	1.25526e+06	1.09306e+06	1.17936e+06	2599271	1.94563e+06	1.28802e+06	4457952	2.33458e+06	7015653	2707168	3.22882e+06	14992627
	91.0525	1.76871	24	7254072	4.74475e+06	6186461	7.17654e+06	3.92349e+06	4.39412e+06	7.39894e+06	10400787	7355739	1.66017e+06	3.02211e+06	3.79561e+06
	114.017	21.7417	24	855751	3.26815e+06	10713120	2.78292e+06	10918502	7891507	11901842	14449804	13525832	12765349	1.28031e+06	8859500
	114.027	2.42459	24	474235	310461	435001	469096	373635	442048	464685	276429	335196	262775	230680	422494
	148.028	1.46234	24	47841904	46813188	51414824	43934244	30411792	42920648	68429192	61645464	69254520	1.29148e+06	3.46655e+06	53941568
	312.165	3.77165	24	907745	982247	2.48605e+06	1.98285e+06	688896	2670424	2.89237e+06	949709	4.31243e+06	236513	407553	7799910
	312.172	13.9352	24	1.6954e+06	1987129	1.77299e+06	1.72163e+06	2.00491e+06	1.88886e+06	1731999	1.89045e+06	1.79478e+06	1.77936e+06	2.01039e+06	1.8536e+06
Lumefantrine	528.162	2.41003	24	1.25172e+06	1.71542e+06	1.85071e+06	2.31779e+06	1.45857e+06	1.59475e+06	1015642	1.58126e+06	753454	1.55628e+06	1.56934e+06	1.77427e+06
	407.302	14.7626	24	12766188	6783459	10710521	7189171	8045630	9447902	4.19958e+06	5551769	6.81419e+06	17249074	10430111	5.98536e+06
	254.161	6.89083	24	32069190	25225476	32493542	45681752	29720868	35103436	2.33644e+06	916393	2.00983e+06	660158	876141	1.38076e+06
Thiomorpholine 3-carboxylate	148.043	2.56396	24	1.55435e+06	22780994	4.32101e+06	2095586	1301560	7865547	89014160	156770928	76111056	5.88023e+06	7945146	23679674
L-Glutamic acid	148.061	1.83253	24	1895072000	1435347968	1689800320	1198983040	813509888	935841024	1014698880	1283121664	1416317440	158869392	150380256	142694032
	346.186	16.7117	24	241573	412704	367968	400153	400898	388609	357725	407624	395337	370584	385244	431767
Creatinine	114.067	2.03137	24	47698872	31732392	55079712	52719248	45326584	45209752	23105528	8.22484e+06	38682468	7816053	14458901	8.28939e+06
	773.493	14.7414	24	66220388	24732126	34247224	36329504	32960990	33318802	12633843	22037410	25854282	38254816	43990876	14385486
2-Methyl-1-propanethiol	91.0588	1.7649	24	71683888	45148820	62728952	66313080	34807180	47014852	71275912	114156536	80074816	15749366	30029268	40205628
	773.589	15.8699	24	1887135	402486	340684	654522	397040	478009	447212	329541	565159	451871	407834	831917
1-(3,4-Dimethoxyphenyl)-1,2-ethanediol 1-O-b-D-glucoside	361.153	2.37488	24	16648265	11625280	9013055	14919048	14174515	10143903	8860264	11323533	7.28388e+06	11880846	11837620	9090435
	408.306	14.7346	24	3.05298e+06	1.46065e+06	2.36161e+06	1.61346e+06	1.91467e+06	2188142	915383	1.46963e+06	2.07374e+06	3.86189e+06	2.46561e+06	1.24995e+06
Methyl 6-O-galloyl-beta-D-glucopyranoside	347.095	2.31016	24	6570241	13261488	12170648	15004331	10858342	9490767	4.5712e+06	9414644	3.25354e+06	11695537	10464218	11233833
	330.073	3.36823	24	2078964	2.51396e+06	1.80241e+06	1.58846e+06	1.00882e+06	1.64027e+06	2157594	1.77558e+06	1.24029e+06	961985	1.09533e+06	1.62559e+06
	92.0597	1.76875	24	10339622	5.76979e+06	8750841	8.0151e+06	4.83633e+06	6.11274e+06	10056531	15827052	10355665	2.11762e+06	4.08894e+06	5.57976e+06
	105.954	21.3928	24	2.94895e+06	544882	505504	2137308	726176	470967	1.12895e+06	683276	349907	1.01741e+06	637351	373263
	106.004	1.47602	24	21519704	20089662	19881586	19803564	10277953	17338538	27619258	25272586	29554486	574642	1.40586e+06	23215494
	93.0159	1.4905	24	2.70672e+06	2.4578e+06	1.49052e+06	2.96063e+06	2.39874e+06	4.19413e+06	911943	2984844	2.14366e+06	1.34572e+06	1.36826e+06	3.66205e+06
	347.156	2.7247	24	1.23841e+06	4.37584e+06	4369206	7324687	8854013	7307553	29100202	23917054	36986024	16764000	12428172	42626484
	106.04	21.5826	24	1.27239e+06	978654	3.49596e+06	860300	1.8537e+06	2.95283e+06	1.38046e+06	1.89405e+06	680405	1.54863e+06	937096	4.53878e+06
	106.046	21.637	24	7777637	6.4299e+06	21306068	445481	11955738	20792692	8226945	11830614	4.6505e+06	11074778	5.95587e+06	31884618
Celecoxib	382.083	2.2523	24	35100992	28638758	32659120	32037538	17393072	28984130	38504896	27953004	37274920	6468097	10827223	48931704
	254.949	0.800399	24	139453	144985	134462	145282	144643	121965	120192	141953	124739	160405	181551	121257
	114.559	21.7552	24	5191203	7748972	34234760	8932871	52112560	45066964	93665568	60366476	60375204	64882640	4782676	38258828
	114.893	1.67434	24	60561532	42532664	65128940	47083996	34854760	60891836	62849292	68114352	76635384	7045409	24218538	73021112
	115.016	21.7405	24	495892	1.58811e+06	6.5491e+06	1.37551e+06	5861413	5623749	5.80791e+06	7648596	5.28162e+06	7.12219e+06	723010	4.60454e+06
	528.389	16.5929	24	105296	211346	206073	186997	189718	185026	195991	187296	178736	189247	207732	185581
	106.951	1.63842	24	73823528	50193312	70161480	52713800	82233816	79943048	59462656	66680252	63124992	70252008	78894888	53011704
	107.001	1.47794	24	22283660	24066476	21504310	21069868	11232692	19728448	30903434	26438772	32865462	742422	1.51771e+06	24440222
	361.223	16.7344	24	174949	262303	310692	15777611	365594	118099	245572	220842	188777	227487	238137	216255
Cephalexin	348.098	2.30239	24	918512	1.6116e+06	1.47309e+06	1.97763e+06	1.41693e+06	1.3523e+06	722308	1.49489e+06	370440	1526663	1.5386e+06	1.46555e+06
Indole-3-carbinol	148.076	7.26594	24	1.03608e+06	753176	1.20047e+06	1.27474e+06	895011	1.33416e+06	3.03179e+06	1.49769e+06	2.40669e+06	477846	786252	2647345
	148.08	1.80232	24	50623428	3.01576e+06	997907	53211832	24545110	39764624	20583780	25072378	49358272	28052598	31767512	16934892
Norfuraneol	115.039	2.33236	24	14380162	14048823	17128406	16105891	14226813	17015482	14268400	10741109	13184557	13198876	10922459	15975285
(+)-12a-Hydroxypachyrrhizone	383.076	2.25115	24	15650952	13214706	13994974	14013004	7628049	12476369	18593230	11979811	15427630	3.03403e+06	4912893	22011462
Levofloxacin	362.155	2.37808	24	3.35284e+06	2.19107e+06	1804527	2923183	2.80767e+06	2.21476e+06	1.74152e+06	2.01216e+06	1.70213e+06	2.47309e+06	2.1633e+06	1.74551e+06
Di-2-propenyl sulfide	115.059	21.7373	24	604439	2.82154e+06	3995210	3.14865e+06	3971151	3.47417e+06	8.38178e+06	4.55552e+06	3.9827e+06	5.014e+06	621741	3633584
	348.202	16.7248	24	441640	702380	645442	668136	671376	710668	665483	638301	589947	643854	686583	653134
Benzaldehyde	107.05	7.2501	24	2.76579e+06	1.85644e+06	3.78973e+06	1.01261e+06	2.15904e+06	2839442	7.04098e+06	4.04255e+06	6461593	1.22461e+06	2.16806e+06	6701431
	348.257	15.6022	24	1.12738e+06	788132	708753	480870	328512	420227	1.82351e+06	995788	2002139	1.03116e+06	1.10518e+06	1576885
	362.181	16.678	24	104246	158425	153557	131587	127670	143566	146206	185903	191715	138510	124941	165407
	107.967	21.5079	24	290875	363852	2.29856e+06	117209	737818	1.11668e+06	128592	1.01192e+06	70417.7	433068	1825927	100436
alpha-Fluoro-beta-alanine	108.045	24.0093	24	206216	341896	300484	218649	311275	287026	251720	295983	368253	299875	274494	342019
L-Agaridoxin	255.097	2.74805	24	2.31971e+06	723015	2.11981e+06	2.85514e+06	1177953	1.65705e+06	17442902	4756757	16001245	3615560	6.08349e+06	26550312
	255.159	14.1541	24	815441	1192663	1.1473e+06	951215	656063	1.135e+06	1.02985e+06	889792	685141	982608	1.23632e+06	664319
Lubiminol	255.196	14.8232	24	969681	838920	787645	599796	698226	699130	870086	741076	550588	898568	956072	863132
	96.9223	1.66545	24	17933272	61373764	49012632	71859416	36291316	32646996	35750236	41862268	23782796	29714160	35562676	64575620
2-Furancarboxaldehyde	97.0289	2.28327	24	101596776	110083952	121568704	109225512	110595720	123888144	87598320	92678856	78764024	112964584	105634192	95473144
Fosphenytoin	363.069	2.27932	24	32716480	23763394	37373460	32818288	15824492	32646778	42809592	27024260	39883984	6.74056e+06	11621333	56262012
	332.095	1.9558	24	6.0604e+06	13517033	8205160	15789752	7381008	6.98224e+06	2.71093e+06	7.413e+06	1.62525e+06	19599360	18813806	11595550
PC(14:0/22:5(4Z,7Z,10Z,13Z,16Z))	780.552	15.6368	24	1.76749e+06	267826	367229	360368	357893	433200	373227	266139	448643	406272	351721	330390
	148.116	1.53989	24	2988592	3.09333e+06	4229858	5877991	12370990	8016109	14226210	9427689	13698072	5690161	7.77955e+06	15366752
Amidosulfonic acid	97.9919	1.48242	24	2609230	3.29622e+06	2.43802e+06	4212792	3.79914e+06	4.13656e+06	1.45144e+06	2.34961e+06	2051869	1.29099e+06	1.94579e+06	3.4203e+06
	98.0323	2.29675	24	5.57666e+06	6593026	6882486	6466534	6112289	6875448	4.59306e+06	5094124	4.46011e+06	6.20958e+06	6143441	5.10429e+06
1-Cyano-2-hydroxy-3-butene	98.0606	16.8131	24	814564	5.48961e+06	5.10479e+06	4.42959e+06	5.29851e+06	4.83289e+06	4879908	5.64038e+06	4.92234e+06	4940254	5.21948e+06	5090411
	98.0715	21.7307	24	74558.4	648866	574887	622651	644788	448626	593089	274905	685852	535353	212310	650076
	115.095	9.18042	24	2.42982e+06	24436274	79005696	2.26786e+06	43890224	89273344	1.42501e+06	2.00696e+06	118973472	2337572	2.90161e+06	199881600
	115.557	21.7463	24	833157	1.10076e+06	5723536	1.25168e+06	7.84751e+06	5.01682e+06	13443065	9030682	9317260	7.37079e+06	700990	4.33632e+06
2-Carboxy-4-dodecanolide	243.158	2.771	24	1.79119e+06	1.19473e+06	1.45619e+06	1.48485e+06	609369	1.26991e+06	4.72495e+06	2.08984e+06	2.96451e+06	452536	468890	2.61624e+06
	243.183	7.69696	24	59206924	35266888	57584952	60915752	16580953	43941080	44274016	22550252	47126516	52775528	48087964	78488296
	363.155	4.50333	24	1.24549e+06	1.09909e+06	2.23448e+06	2.41151e+06	660255	1.85973e+06	13176096	4396544	10649582	357211	804841	12895744
	116.002	1.48423	24	3.56198e+06	4.23905e+06	2969794	5595302	4.69153e+06	6.28737e+06	2.02291e+06	3475884	2.72976e+06	1.89557e+06	2.46258e+06	5321168
	116.015	21.7384	24	4.40088e+06	1.09088e+06	3.87011e+06	979614	3.27761e+06	3160044	4.20554e+06	5.29669e+06	3.97003e+06	4180175	355909	3.10326e+06
3-(Methylthio)propyl acetate	149.064	1.83063	24	104240248	76047896	93683544	63119636	45210360	55498908	55736752	73757216	83683352	8560762	8410448	8458403
Pantoprazole	384.08	2.27183	24	2.0163e+06	1.71281e+06	2.22906e+06	2106621	1.30523e+06	2.0166e+06	2.29873e+06	1.67811e+06	2.3623e+06	393783	745687	2.98322e+06
N-Acetyllactosamine	384.15	2.15276	24	2.24928e+06	710168	2.04285e+06	2134994	938662	2.01563e+06	6.02122e+06	5356290	4.1317e+06	3.22193e+06	5.49986e+06	8244829
	243.288	16.3831	24	19454716	7.78962e+06	1.93836e+06	69158160	437739	258864	237691312	72760176	63166704	136121904	97648176	9388134
	98.996	1.67444	24	7.24098e+06	2.50082e+06	3.34059e+06	5438640	4.30941e+06	3.5303e+06	6853928	3.76834e+06	3.29704e+06	3.85235e+06	3.19195e+06	3.06446e+06
	99.0332	2.30982	24	458534	524593	472492	506979	462584	496576	358068	380300	313281	590573	580248	441706
Cortisol	363.221	16.6846	24	171656	334221	263882	253299	231700	520662	203569	78116	295180	266222	373795	303506
2-Furanmethanol	99.0446	2.29929	24	15288448	12954383	17506222	16231935	13925734	16375952	12557559	11297430	11112385	13179478	11207673	14809593
	149.117	9.13455	24	3999147	6.09649e+06	2.77147e+06	3248659	2314235	2.36145e+06	3.78077e+06	6.20475e+06	2.47327e+06	7.84069e+06	6403476	2.15519e+06
Eprosartan	425.157	13.7428	24	1.52821e+06	1.40702e+06	718226	575602	284781	547387	630536	901318	469458	1.96615e+06	2490648	343619
	384.31	16.4881	24	288098	498994	509203	149404	517313	179744	550545	578562	303110	575143	507857	414535
	116.043	2.31	24	789333	729578	877568	935482	846546	911321	877186	669657	1.1557e+06	706088	733463	935186
1-Isothiocyanatobutane	116.053	6.81751	24	2838422	2.50307e+06	2.20011e+06	2654602	2.68457e+06	2.34847e+06	2.55669e+06	2.55494e+06	2297795	2.77225e+06	2.3786e+06	1.97867e+06
L-Proline	116.071	2.12836	24	3219766016	3327332864	3302350848	2851613184	2070127360	2027055872	8847138816	5941483008	9146008576	1604400512	2190746368	4681887232
	256.175	7.79958	24	19570820	5119193	3.94014e+06	17179160	5581019	6.18864e+06	9140168	4.81392e+06	6.03763e+06	9701653	5574178	5.95106e+06
	244.079	1.75149	24	924353	1.75101e+06	2.14708e+06	1895543	1.4972e+06	1.30527e+06	395086	1.64339e+06	552247	3.31644e+06	1.79146e+06	2.85419e+06
	244.118	2.63483	24	743781	1.16522e+06	1.78007e+06	831876	1439324	1897529	1.64159e+06	1.96029e+06	3.23629e+06	240002	993384	3642389
	99.5316	1.46391	24	20182620	26638688	29118094	28146748	47400172	38140108	12024169	23929980	22455150	8757335	13928067	35103000
	100.025	1.47442	24	15594734	15011243	12198374	12929321	7.13421e+06	11800237	21148862	17955634	21188732	345817	1.13055e+06	14989214
	364.072	2.2969	24	4018340	3.12511e+06	5.28986e+06	4648006	2184927	4402892	5.868e+06	3352068	5.1036e+06	890491	1.89352e+06	7.42325e+06
3-Mercaptohexyl hexanoate	233.158	7.86304	24	11809605	8876185	14945297	17720226	4.40809e+06	12998892	8416266	1.86048e+06	12964229	176319	194702	3.21259e+06
Isopentenyladenine-9-N-glucoside	364.197	16.7087	24	168639	255347	203539	147762	180068	206153	176168	204043	169523	175797	208762	180793
	256.227	15.7187	24	634042	704619	617961	764044	734881	724718	706662	830402	831073	606052	755973	681665
	385.145	2.31708	24	2.69815e+06	1.84447e+06	1.75719e+06	3.03354e+06	1.88864e+06	1546268	1.7198e+06	1.92751e+06	1.02657e+06	2.77567e+06	1815324	840973
	256.85	7.93838	24	14850286	9456830	13844127	11473796	2926400	6.81611e+06	9357796	6.42046e+06	10463756	12760346	13422392	14185487
	116.524	21.7528	24	271093	437410	687104	311132	754464	579300	1.50306e+06	1.24872e+06	869548	725309	543688	1.13402e+06
	257.1	8.94801	24	294846	719881	1.13576e+06	6326391	705113	1.27199e+06	391044	428142	2696074	241977	307755	3.21364e+06
L-Methionine	150.059	2.91065	24	684210240	750584128	924144896	327308096	648545088	881119808	2034372864	1203212672	1388852608	370912480	537012608	1550716160
	109.522	21.7369	24	1.89019e+06	6494223	24134060	4648807	27599370	37170732	20336664	38069628	2.46994e+06	21836476	5321885	26045002
Casimiroin	234.079	7.64273	24	349052	657549	646228	1.58574e+06	1.14244e+06	975690	1.72983e+06	530969	1.95527e+06	1.91258e+06	2.86814e+06	11138173
	100.048	2.32959	24	803743	623716	843252	920225	825810	885436	715181	747693	644927	743713	674604	839235
2-Piperidinone	100.076	2.42659	24	10633449	22407088	21489878	7024539	10077057	16102673	74767072	47304196	104830512	10340785	16212183	33402816
	100.087	21.7137	24	91117.1	537490	817529	586656	492021	116647	211782	210633	437928	187388	249710	758106
Sodium 6-hydroxy-5-(phenylazo)-2-naphthalenesulfoniate	351.041	6.81498	24	1.66289e+06	666286	1.04973e+06	1293151	300286	615241	4550431	1.12498e+06	3277426	210812	258208	4891303
	110.009	1.47657	24	62242008	65950688	59835288	61564740	30992142	56337164	97046640	77177664	101632168	1.64388e+06	3.96814e+06	71251256
Hypotaurine	110.027	1.76473	24	18439682	16178736	20691582	16621317	18130774	29309170	4.47607e+06	9807277	4.32293e+06	2.50575e+06	6.30819e+06	1.37255e+06
Gerberinol	365.106	2.29507	24	75773576	150023472	110819776	149434864	100604752	95906896	47108452	97846232	35947676	114775728	122700728	109405736
Succinic anhydride	101.024	2.28998	24	3.18783e+06	3.22561e+06	3.59785e+06	3317487	3864278	3.47783e+06	2.89791e+06	2.72695e+06	2.36593e+06	4311481	3.44901e+06	3295091
Senecioic acid	101.06	2.42313	24	13702008	29774650	28737208	9078721	12758178	20375758	99694232	62309332	136482176	12962305	21270468	43080736
	117.068	2.10435	24	12591031	11939719	13328300	9635260	6980954	6.27124e+06	26746458	19533544	31256696	5212349	6645400	16156427
2-Methyl-1-methylthio-2-butene	117.074	2.10726	24	187132064	193952016	194612464	158822608	113554376	117290144	500354848	344313760	530201792	90153208	127993736	270566016
1,3,5-Trihydroxy-10-methylacridone	258.074	7.40931	24	11590610	9157517	14597629	9242338	2.76342e+06	9549179	40682648	13773833	44978200	656837	1.67173e+06	29902798
Glycerophosphocholine	258.11	1.89639	24	1029712512	727005504	960132352	1012949504	846452928	822084352	1259303552	715632256	1171927808	491518528	512132160	926103552
	258.134	3.98903	24	595506	577616	1.50373e+06	591687	611885	1402344	590457	945470	1.48832e+06	163622	439681	2.14365e+06
Carbidopa	245.113	2.75295	24	18513704	14350637	22981320	13749231	7.18972e+06	11211221	42783944	16790982	33952508	8420188	10246180	8726237
Tetrahydrocorticosterone	351.253	16.0882	24	32741.3	170033	167175	155190	151048	145017	123652	201977	142800	163884	148813	154600
	151.009	1.46568	24	77727248	74858840	86641192	69656968	46560696	65986664	104310576	95575952	113234952	2.1127e+06	5793913	82198440
	151.035	1.47648	24	930813632	943406592	1066411392	897539840	571420096	906700480	1439500928	1220727680	1458129664	30649726	74176240	1064420608
2-Hexenoylcarnitine	258.17	7.79114	24	3.96142e+06	3176036	4536523	4.20309e+06	1.47605e+06	4582189	4075931	1.84928e+06	4.12128e+06	4.23115e+06	4186096	6.98878e+06
Hydroxyprolyl-Isoleucine	245.15	6.91389	24	221096	164940	342363	238884	137685	212975	1.01158e+06	332536	1.17721e+06	243489	334803	582376
	259.081	2.31144	24	4420917	4.72735e+06	5046009	4865563	4769715	5.25206e+06	3.6004e+06	4.57106e+06	3.56278e+06	4905539	5.17713e+06	3.478e+06
LysoPE(0:0/20:5(5Z,8Z,11Z,14Z,17Z))	500.277	14.73	24	1.20421e+06	3.03811e+06	7.73031e+06	1.69162e+06	2.41383e+06	4972608	691124	3.04362e+06	5604160	6598601	5.41597e+06	4.4614e+06
	500.322	16.3735	24	133926	168926	256737	575820	217541	170138	202148	241575	176008	226783	206653	204339
	500.359	16.5097	24	194110	313632	335002	251589	266168	290183	272938	256470	230725	279533	254522	239636
	102.021	1.47432	24	2588579	2.6426e+06	3.11798e+06	3.12401e+06	4.03489e+06	3.9269e+06	1.112e+06	2.96724e+06	1.61772e+06	876355	1.4553e+06	3.53346e+06
	259.113	1.89707	24	90735368	60839332	81978952	90338152	73421840	72959864	110032464	63564844	101720112	42286504	45341144	81553328
D-Xylose	151.062	2.92217	24	40890224	41867896	48971096	44327896	34396636	47159580	112073120	66546940	73620896	20475364	29024932	82089728
	118.035	1.46841	24	13399746	11076665	13477706	10533886	7476983	11240603	16076606	16614057	16103215	323750	988133	14392121
2-Hydroxyestrone sulfate	366.109	2.28276	24	10441954	20151670	15521882	21420380	13909494	11843954	6391410	13281144	4621134	16178886	16913118	13731121
Acetylglycine	118.05	2.81499	24	804511	544116	1.10289e+06	1.33775e+06	665975	1.42374e+06	542995	492063	3.22566e+06	1.02337e+06	872619	484940
Indole	118.066	7.51694	24	1.08828e+06	639814	1.24965e+06	1.17666e+06	892176	993638	2990448	1.50498e+06	2.77437e+06	433494	788627	2619586
	110.519	21.7141	24	800345	69104008	4.78429e+06	1.79571e+06	9854242	5.94705e+06	6.37581e+06	10119925	46084028	127271	83590520	4.76385e+06
L-3-Aminodihydro-2(3H)-furanone	102.055	1.83095	24	36270280	36670108	43870492	30727664	31425396	29469546	86274704	68102320	55795504	17335648	24089468	34965004
	501.281	14.7475	24	295116	800363	1.76741e+06	452466	685132	1.51595e+06	166827	767928	1.41853e+06	1787422	1.61558e+06	1.33947e+06
2-Methylbutyroylcarnitine	246.17	8.74005	24	69191288	49670040	82888784	37992316	7345421	44346920	41626828	10981865	26830314	920668	950703	15265412
	387.193	14.7541	24	23151890	24902246	19277086	22119014	27225364	18557638	11889818	21760782	22598132	17888092	26924376	13858556
	111.01	1.48133	24	7094152	6.86053e+06	7044538	6.78522e+06	3.69811e+06	6.50489e+06	10838013	8.36374e+06	11268240	213888	531306	7875410
	352.306	16.9087	24	1143747	15435371	12656978	13058853	12822998	334770	10222658	16699947	12869763	15064297	16310078	8.15442e+06
	247.081	2.28597	24	4.32196e+06	4401021	4884011	4576257	4445978	4942515	3.60399e+06	4.02468e+06	3.13979e+06	4768253	4.84512e+06	3.65257e+06
	374.166	2.32315	24	1977261	1.65694e+06	1.36161e+06	1831754	1.94442e+06	1.70687e+06	1.39105e+06	1.72307e+06	1001994	1859793	2.08669e+06	918130
	111.04	1.47419	24	27111258	35048408	32218518	35382052	54049840	57921692	14032030	28992656	26075728	8836861	15590910	43279512
	140.087	22.8195	24	6577529	2.66177e+06	1.66046e+06	5.13798e+06	2524077	1.69279e+06	4398025	2.52213e+06	1.69383e+06	3.91845e+06	2.48692e+06	1.57454e+06
	118.075	2.09732	24	12827842	13230679	13023102	11924204	9158491	8243430	39328148	25070740	38678504	7587207	8607519	19337722
	374.218	16.6817	24	407676	635705	820196	731727	711003	770807	723669	638985	704525	696112	638266	674714
	502.375	17.16	24	962048	1.26485e+06	1.54056e+06	13193322	1.25133e+06	303183	1137214	968746	1.01047e+06	1.35937e+06	1.14072e+06	966228
Adenosine 3',5'-diphosphate	428.037	2.62253	24	52465020	16123491	51422940	48507312	22356656	32115684	21321098	3.15415e+06	29566724	3.55172e+06	2956032	20231234
	388.233	16.7198	24	324698	528297	559878	509197	594208	646024	591588	532755	601542	562327	620348	507509
	428.228	16.1695	24	69879.8	236131	197107	165832	262502	310312	242327	147284	139392	166031	253241	146671
	374.304	20.6407	24	44588.9	452086	473295	299416	468876	144662	338902	411364	365274	1.00539e+06	990014	352507
	259.283	16.5439	24	19746698	2293582	860570	20087230	325865	470379	309589824	239385280	22531636	1.64731e+06	1.35412e+06	291398
(10S,11S)-Pterosin C	235.133	15.6106	24	439645	472847	423554	539535	613799	396191	546207	589209	543876	620773	603556	562233
Mizoribine	260.085	2.29869	24	718059	602427	686456	575932	628609	574142	425152	568007	527945	673047	675601	400520
Fumarycarnitine	260.115	1.89617	24	11543132	7.93803e+06	12535600	11330558	10609124	10309749	15270459	8287778	14186765	5.68162e+06	5352832	10750900
2-Hydroxymyristoylcarnitine	388.306	15.967	24	153704	520051	572564	492810	498498	517244	512714	553633	482960	543541	548376	421984
	102.116	1.40048	24	7528204	167744016	27303988	25187772	6433590	42954864	76710272	156270240	94642744	256746	360728	17084486
2,6-Di-tert-butyl-4-ethylphenol	235.206	17.2573	24	218319	687858	580014	667081	585638	322618	627868	589610	541008	648812	592190	601484
	152.01	1.47015	24	8868924	9151499	10450097	8789335	5458705	8484621	13331017	11223933	13134685	233650	730498	10073192
(S)C(S)S-S-Methylcysteine sulfoxide	152.036	1.47756	24	92182360	101052128	115041016	95004848	56659940	97197248	148001968	126272536	150334512	3.22733e+06	8692650	109900064
cis-4-Carboxymethylenebut-2-en-4-olide	141.018	2.59373	24	2164793	1.37844e+06	1.91172e+06	2.38866e+06	1.6143e+06	2.47262e+06	2.27005e+06	1289837	1.92152e+06	1.39371e+06	1.03916e+06	2.65461e+06
	236.04	1.47758	24	3.09642e+06	4.17591e+06	5.45833e+06	1.94314e+06	3.92518e+06	5.73276e+06	2.96744e+06	5.89407e+06	7572141	159067	823677	6.87651e+06
Asparaginyl-Aspartate	248.085	2.30621	24	588741	573390	579770	526646	504934	454724	404618	539768	464678	627523	577446	478563
	152.054	2.91144	24	32139346	36691624	39828560	14559208	31337378	40207968	96572200	56740092	62379204	18055824	24008916	70620432
	428.301	16.7735	24	54660.4	242108	238522	1792332	212227	255861	489468	250088	397332	404645	243506	491468
	428.337	16.2444	24	4.1369e+06	562460	489218	3.55096e+06	420513	475135	553181	562762	493356	547842	494250	410762
Acetaminophen	152.071	2.97703	24	1.69312e+06	1.14801e+06	2.43525e+06	2.30624e+06	1395006	2.56581e+06	2753199	996966	2.4681e+06	671034	1.16436e+06	2527423
1,3-Octadiene	111.117	9.38922	24	5.7628e+06	6.96503e+06	4648205	6344712	2.19192e+06	4.58783e+06	5853845	4251367	3.55241e+06	6628711	7.14034e+06	3.44921e+06
	111.52	21.7267	24	189250	3.66702e+06	1.92903e+06	1.91141e+06	3503601	4343481	2.76599e+06	3.35506e+06	3.59138e+06	3135456	4712902	1.92149e+06
	111.541	1.47686	24	2086450	2866528	2.88734e+06	3.15151e+06	4.73954e+06	5763923	1.31759e+06	2825089	2.57024e+06	837325	1.32886e+06	3.85707e+06
	112.006	1.48016	24	7648110	7888986	7.1214e+06	7149583	4.13918e+06	7.27483e+06	11344941	8811178	12866633	263230	551421	8790582
Betaine	118.087	2.62224	24	1738719488	1929036160	2123851264	2146678912	1548381952	1841095168	3703694080	2591119616	3634438656	553096128	1428167168	3499092224
Trifluoromethyl-bismethyl ketone	141.051	1.46906	24	11274890	11042307	12649824	9403541	7.52428e+06	9998181	15320223	14586929	14979822	228235	727620	14541446
	112.037	1.74608	24	1481178	2.5961e+06	2602015	3.86413e+06	767929	1.34594e+06	8920342	4430884	6.23228e+06	805357	884686	13709997
Gravacridonediol glucoside	504.193	2.40383	24	3.82947e+06	2.14604e+06	2245773	3397602	3.84731e+06	2.31363e+06	3.99251e+06	1939322	2.95514e+06	3.00792e+06	2.82548e+06	2834618
	102.971	1.48436	24	5.85141e+06	7.26527e+06	5.05677e+06	8910416	8.16628e+06	10706063	3.29127e+06	5.82715e+06	3.867e+06	2.5585e+06	3445796	8120006
	118.943	0.611451	24	123862	113754	144312	109725	129388	130164	98834.4	143111	116114	124873	131896	100937
	119.026	21.7975	24	265755	535043	599373	366838	542729	699919	597904	682899	540263	567536	697927	419436
	376.197	16.7376	24	285668	419287	309726	443243	432535	375107	365683	437534	371666	463125	354618	395938
MG(0:0/18:3(6Z,9Z,12Z)/0:0)	353.269	16.1555	24	120436	219542	222165	195544	196740	232969	329461	237754	200523	235880	216014	217053
Atovaquone	367.11	2.29348	24	2.22229e+06	3.91308e+06	3140355	3984401	2.60133e+06	2.64336e+06	1.33439e+06	2.61425e+06	946408	3.22464e+06	3.14233e+06	2737727
N-Acetyl-2,3-dihydro-1H-pyrrole	112.076	23.4926	24	465379	1486539	1.01808e+06	631950	1.1282e+06	954326	945269	1.14041e+06	1.35535e+06	1.00983e+06	1.03047e+06	1.5123e+06
	376.259	14.7347	24	521990080	449451904	681393408	609842688	523291776	598893312	271346752	499229312	578097024	772886464	881975488	218495936
	152.1	6.79348	24	482653	425443	299105	393861	298244	860319	229707	374015	332985	462773	543095	414201
4-Methoxyphenylethanol sulfate	249.046	1.47891	24	3967148	10489011	16357223	4911513	5108100	15245243	10240388	9730354	21570350	297768	913068	16502638
Alfuzosin	390.212	16.7065	24	258681	564833	593261	625900	578864	634086	678229	867360	653425	828458	840678	761616
	390.249	16.728	24	210731	339588	381624	416456	412199	383327	386335	496029	384193	520567	417024	436018
Selenium Sulfide	112.896	1.6733	24	131137632	89923824	141483376	101254224	73910896	129494512	129024880	141504864	170116304	21657414	51854208	152255664
	113.017	21.7553	24	140334	647794	1.14599e+06	294890	3.22026e+06	2.69593e+06	1.74471e+06	2.85201e+06	2.11371e+06	2187904	304634	1.67845e+06
3-Furoic acid	113.024	2.42847	24	7073100	5.80848e+06	7766789	8414734	6711690	7251146	7.38862e+06	4898074	5986942	5.31618e+06	4317284	8.09796e+06
	390.285	16.617	24	54081.3	124658	149471	94692.5	115604	147914	109597	182404	142223	175880	171791	147385
(S)-Multifidol 2-[apiosyl-(1->6)-glucoside]	505.196	2.37436	24	808633	525299	489394	806799	659964	586024	833313	424707	362591	580484	580983	688998
	152.995	21.8884	24	180861	309343	357519	222815	400068	268232	279432	531362	283099	421598	322186	352841
2-Ketobutyric acid	103.039	2.4269	24	7.91978e+06	4.18556e+06	5651099	9517037	4741703	6.20214e+06	6.97442e+06	3.30793e+06	5.27587e+06	4.04746e+06	2.88267e+06	7.64565e+06
	153.006	1.47011	24	10055705	10666592	12247442	9316615	7124215	9537272	14011698	13152200	14693738	349274	767032	12143624
	153.033	1.47239	24	128057336	125570352	158766352	123308968	78104368	128458944	204591104	170062960	219465568	4.03155e+06	10458939	157448208
	103.055	7.24885	24	6601370	4.32958e+06	7.81611e+06	2139336	5698378	5921493	22120168	9812872	18545896	2546160	4.60446e+06	16234218
3-Methyl-2-butene-1-thiol	103.059	1.83229	24	1617572	1493805	1.80657e+06	1.30336e+06	1.16609e+06	1386874	3.70764e+06	2910595	2.15422e+06	593356	917527	1.32672e+06
L-beta-aspartyl-L-aspartic acid	249.072	1.91442	24	1.49485e+06	1.43178e+06	1558790	556077	424847	747987	5932140	4787276	2.76312e+06	607978	428066	561698
Diacetylfusarochromanone	377.167	15.6144	24	3776682	6314922	7.70168e+06	5939615	7682133	7237838	6093733	6.90521e+06	7.1823e+06	6698256	6.92332e+06	6.87368e+06
3-Butyn-1-al	69.0342	2.28121	24	7.11421e+06	7092909	7.20174e+06	7.14563e+06	7073453	7532799	5343866	6.43684e+06	4773928	8.15258e+06	7023405	6508581
Imidazole	69.0454	22.5009	24	9420586	4184369	2.60193e+06	7.44981e+06	4.04642e+06	2363722	6.6503e+06	3.33483e+06	2.25024e+06	6.21983e+06	3.32559e+06	2.10034e+06
	70.0131	1.48852	24	2.08353e+06	1738144	1.35383e+06	2.29824e+06	1.61828e+06	2.96353e+06	1.16593e+06	2.12914e+06	1.80398e+06	827018	1.06039e+06	2.01527e+06
	70.0375	2.29567	24	370344	367289	368522	388865	344871	346407	256472	281465	241185	347283	303351	329006
Pyrrolidine	72.0815	2.64164	24	41905480	45116624	58708012	52410572	37475664	43719632	94796384	64033260	89938608	12521494	36258684	92174448
MG(0:0/20:5(5Z,8Z,11Z,14Z,17Z)/0:0)	377.263	14.7332	24	124240080	102679168	161203488	141921296	121992576	141655376	65306424	113976288	135196624	181480224	211563792	49499396
Ercalcitriol	429.341	16.3616	24	1355198	133897	140326	123297	144656	154146	146723	156345	132264	152326	124618	148582
Pyruvaldehyde	73.0291	2.29506	24	1.25444e+06	1.42779e+06	1.45372e+06	1.57668e+06	1534598	1.54778e+06	1.23918e+06	1.16799e+06	1.229e+06	1521443	1.35306e+06	1.3197e+06
Indane	119.084	2.62167	24	5.60311e+06	6.70285e+06	7425474	7.66664e+06	5.73457e+06	6351881	12384726	9058936	12183410	1731132	4634143	12285799
Famprofazone	378.248	16.488	24	329614	850097	749415	419528	736305	306105	535249	684218	370410	1004655	733672	572857
	378.266	14.7371	24	14979073	11865076	19296516	17751976	15001627	17291116	7478813	13682094	15378427	22225246	24374362	5.84308e+06
	73.0848	2.64114	24	1.94471e+06	1.83247e+06	2.42906e+06	2179029	1.66338e+06	1.96761e+06	4129759	3.06664e+06	3830679	526401	1.42724e+06	4170905
Diisopropyl sulfide	119.09	2.63997	24	97165736	107984320	123359536	120743816	85358920	103043312	207747248	141693360	214760624	30910582	81817768	206350880
	119.523	21.8701	24	1.0209e+06	1.2122e+06	1.02566e+06	993148	1344004	1.10492e+06	1.96816e+06	2665039	1.15553e+06	2.36638e+06	1.28466e+06	1.13535e+06
Mifepristone	430.28	16.5371	24	213314	317220	316238	274614	283176	293024	412989	335421	277434	364144	313957	311393
	392.228	16.7098	24	362761	492250	509579	565988	507443	614107	576595	664569	592590	698120	591143	650755
L-Threonine	120.066	1.79493	24	599465792	816755008	856903040	615036416	640218368	586279488	1891872768	1577262720	1054991232	310086528	493639680	376210784
1-Butylamine	74.0969	21.7136	24	6029709	10978035	6475356	9078346	9815295	8259652	8178094	6.87453e+06	10355251	7046455	6738322	11040490
Dimethylbenzyl carbinyl hexanoate	249.185	16.3175	24	2293377	4.35971e+06	4.71138e+06	3749732	467568	136581	4.04162e+06	4.60021e+06	4.47855e+06	3.78311e+06	3.12842e+06	3.55065e+06
	75.0318	4.03945	24	356399	338876	435415	512249	272281	440001	616426	385910	584883	116303	220865	858776
2-O-p-Coumaroylhydroxycitric acid	355.063	10.039	24	13328366	15130675	20646090	47424836	20548484	34237244	49663504	24857914	56574824	66357440	63336088	253592976
	154.036	1.47956	24	7281278	6607478	8529593	6455073	4357364	6.3222e+06	9789954	7.95672e+06	11100316	225114	550009	8665602
Glycine	76.04	1.71505	24	38503912	47974448	44642324	34816520	55954020	45613496	32794384	121083416	23427132	31864126	57575620	9392726
	120.077	24.064	24	772610	565184	466045	755236	537457	433208	752867	500514	382238	665034	491517	373041
	120.081	7.2304	24	138170672	108888768	179572304	160055232	105004440	126478720	440064224	217788096	398122304	57030020	99971320	370363872
	79.0185	1.48892	24	6.40701e+06	4771846	2.9415e+06	7563240	4878488	6.82048e+06	2.62828e+06	5.29304e+06	4.45506e+06	2.42413e+06	3.24122e+06	6875426
	120.091	2.64193	24	7.40433e+06	8.05429e+06	8539077	8906013	6426595	9122962	17616864	10266270	14551731	2.07273e+06	5.77558e+06	13740904
	120.093	2.64285	24	1.88199e+06	2.27416e+06	2.3612e+06	2.46224e+06	1.47858e+06	2.03482e+06	4.20184e+06	2.99589e+06	4510192	748524	1681060	4.65516e+06
	81.0342	2.31403	24	877442	976047	884332	851260	920418	969073	656961	718386	862445	1.00318e+06	819740	849809
Amprenavir	506.239	16.5486	24	292916	587051	582810	107657	594131	156402	452464	574684	388394	494809	497168	549418
	506.258	16.8909	24	227764	554762	616805	461411	465513	222297	382829	464580	324139	898406	979183	296544
	82.5377	1.47329	24	19589280	12979603	17360130	14396077	7948865	16836856	28614254	19156394	28599792	336720	1.18729e+06	23014832
Oxynarcotine	432.171	2.32172	24	4.08193e+06	2761293	3.06162e+06	4626479	1.79257e+06	2.23547e+06	8.14263e+06	7.1612e+06	9410000	990431	1.6277e+06	5494633
	432.238	14.8978	24	344617696	125612416	114025120	195482400	172335984	174550000	126481136	171689984	152706272	103232472	119477600	115255168
	432.26	16.687	24	467441	730680	828826	738797	749067	835809	706146	738864	671249	737401	759454	706748
alpha-hydroxysalmeterol	432.281	8.90163	24	9589007	2401017	3413091	16589031	2.29199e+06	7.06678e+06	6220044	1.80345e+06	3.53093e+06	3.41411e+06	14848202	2224737
	83.0222	1.60387	24	7.8297e+06	10672236	7700331	15146405	8941602	6695250	7665675	9657764	3.20118e+06	14108913	10267411	6453899
	250.173	8.91042	24	8538433	5930838	9747109	7.6871e+06	3.71738e+06	5.753e+06	5.27375e+06	3.38274e+06	6801789	8454371	6.33676e+06	8692808
Alprenolol	250.178	14.2229	24	543052	230630	246176	200622	340175	281376	249176	417277	245255	185225	201123	248387
3,5-Dichloro-4-hydroxy-2-methoxy-6-methylbenzoic acid	250.991	0.906811	24	206051	173555	193610	218520	200560	189513	167631	200369	208932	234173	237270	155894
Oleoyl glycine	340.285	16.1319	24	226529	593378	524193	456359	336340	518467	551484	513163	610333	485614	545287	478906
S-Lactoylglutathione	380.112	6.7111	24	19713462	27428236	48952268	36140536	1305995	38754936	39582688	12554573	45944280	865266	1.42945e+06	11160751
Docosanamide	340.357	16.5234	24	389291	543707	486588	854519	564716	744927	929940	983575	768223	590161	563728	166173
3-Hydroxy-4-butanolide	265.092	2.28104	24	772042	690798	902568	816697	757395	953343	810125	604613	700056	666175	503692	877615
	265.112	2.05257	24	37277900	44557212	55723668	56728016	41208484	44023332	24071484	17852864	25285260	18298954	15735111	31516754
	120.981	1.48953	24	19482254	24380604	15588611	31181618	31568494	38186032	9975037	18728232	14590620	8967087	12114493	25819192
Apiosylglucosyl 4-hydroxybenzoate	433.135	2.26681	24	627618	639969	867962	799617	808611	696334	363890	483884	385438	909829	807243	331068
	393.286	14.7338	24	440092640	380934304	457272896	481159648	448569760	487034880	237538416	311112256	455394432	635295296	584816896	235480048
trans-trans-Muconic acid	143.034	2.54297	24	26884374	16082878	21411606	34122300	18345688	25845556	28761274	13331482	19915542	16843310	12106558	28002140
	508.203	7.22269	24	27683550	20165884	37920516	40709988	19981738	37584348	54618484	21118448	43088952	11716737	11936542	48306000
	143.04	22.3446	24	1.3357e+06	938544	865018	1.16274e+06	1.04091e+06	818658	1.00748e+06	1.00645e+06	689855	1210254	1.12116e+06	725314
	356.067	10.0368	24	2527155	2.98896e+06	4.14441e+06	9643944	3.71945e+06	6586010	10080422	4854180	11942592	13425691	12731062	52531200
	251.186	10.1895	24	547412	586792	396024	555705	351113	516996	376780	447457	428051	735560	803707	499919
3-Mercapto-2-methyl-1-butanol	121.069	1.79565	24	25432054	35682548	38697676	26751692	27513046	25813212	80838616	67760088	44850764	13648336	20219762	15018196
4-Methoxybenzyl O-(2-sulfoglucoside)	381.08	2.31264	24	254542720	217764384	245950800	241965328	134270368	214697696	298694944	205768368	278989376	50147712	88559856	363695104
	154.964	0.596951	24	169808	128745	140750	121857	147431	119124	117657	117939	118600	143355	126104	132185
Methylmalonylcarnitine	262.129	2.63922	24	1.36263e+06	1132117	1.80367e+06	1.94659e+06	829456	1.75586e+06	3.09855e+06	1.08782e+06	3.20198e+06	324937	492679	4339571
Lactosamine	342.139	2.32255	24	27150278	21088962	20129524	26578566	27364386	19141490	16664725	18117242	13477606	21687052	20258720	17060172
	121.084	7.25576	24	11320338	9608216	13659594	13272027	8561073	9743276	37098412	18864582	34089240	4.56783e+06	8228330	27739004
	394.29	14.7358	24	106819192	92558416	109123624	113340224	105997832	112527296	53967212	71427288	104270872	159230864	144628880	53791620
	394.317	17.2385	24	518597	687481	812845	3.60785e+06	890866	99128.4	2.02361e+06	597642	632805	1384275	1.49378e+06	857488
	262.201	7.16811	24	1.53142e+06	792704	1.97421e+06	1.42067e+06	1.02923e+06	1.60949e+06	438464	814332	2.11566e+06	693324	1.80321e+06	1.14944e+06
Buclizine	433.242	14.8977	24	91997104	33361548	29103870	50854784	45323072	48550768	33298184	46375244	39905584	27465258	31533860	29964880
L-Cysteine	122.027	1.8724	24	33768108	2.05269e+06	28317094	33518426	51184920	3856763	34960316	12417451	35086992	124519752	147780752	119819976
	509.147	2.31846	24	2.64087e+06	4.04907e+06	4583662	5.73221e+06	3.97889e+06	3.0746e+06	1.59226e+06	3.2485e+06	1.3929e+06	4.15507e+06	3.79367e+06	4418495
(7'R,8'R)-4,7'-Epoxy-3'-methoxy-4',5,9,9'-lignanetetrol 9'-glucoside	509.206	7.23266	24	6.75449e+06	4.96057e+06	9248985	9438304	4488815	8973692	12614463	5.21875e+06	10352095	3001674	2680700	11232872
	239.149	7.80176	24	8224310	2.63272e+06	2.00995e+06	7.16243e+06	2485816	3.02844e+06	3.67713e+06	2117168	2397842	3.60283e+06	2.53536e+06	2.73633e+06
Bopindolol	381.217	15.0316	24	983502	1.17824e+06	1.11792e+06	991960	1.22527e+06	1.18945e+06	956278	1228563	954168	1167375	1.13607e+06	1.03276e+06
Atenolol	267.172	16.3975	24	2.29379e+06	9969861	4.47093e+06	1.8094e+06	3346919	260607	3053456	5454419	2.7747e+06	5791574	7829610	1.94039e+06
Cysteinyl-Methionine	253.071	2.29596	24	2.55786e+06	2.56811e+06	2.88055e+06	3.15196e+06	2786273	3.12417e+06	1.86918e+06	2274081	1.74719e+06	3.10421e+06	3096232	2.05955e+06
MG(0:0/20:3(11Z,14Z,17Z)/0:0)	381.3	16.5538	24	65076.6	228952	226593	114126	199302	135700	156398	171136	149150	183751	216421	202047
	412.342	16.7951	24	163027	280695	259399	241839	218624	214999	272693	266056	266786	285141	261262	237602
7,8-Dehydro-beta-micropteroxanthin	395.292	14.7342	24	12406493	10540413	12960867	13287707	12957247	13596277	6762230	9170461	11532906	18679836	18044170	6073582
	143.997	1.48721	24	53074752	73891248	52433484	86015792	106382456	119621576	30940654	57610544	47293120	25014934	37657240	77873368
	144.038	2.50897	24	1.83068e+06	990125	1.53424e+06	2.09832e+06	1.21624e+06	1696212	2.01413e+06	968112	1.5514e+06	1.05672e+06	826818	2.02568e+06
	434.244	14.8673	24	14896328	5.18737e+06	4.57471e+06	8.04747e+06	7.24677e+06	7.32774e+06	5147809	7.12081e+06	6603445	4.21641e+06	5266348	5.06234e+06
	434.275	16.5392	24	320842	405383	457030	496924	444968	484221	405859	473636	472284	418476	407502	445670
Adapalene	413.217	15.5731	24	1304381	1.09174e+06	1.27101e+06	1.12166e+06	1.14018e+06	1.17126e+06	953996	1.25096e+06	968682	1.14355e+06	1.12453e+06	1.07412e+06
Adenosine	268.104	6.64143	24	5036761	55087108	19107950	27252720	7.31523e+06	436558080	9933784	12286959	6270593	58661984	68391944	18738814
	156.014	1.48349	24	60831748	51817008	36945128	53566216	30435070	50072008	96989768	72580320	113954648	1.80785e+06	3.97059e+06	66728780
	510.209	7.23167	24	1.37964e+06	1.04416e+06	2.03124e+06	2.17435e+06	1.00243e+06	1.84203e+06	2.89113e+06	1.20443e+06	2428276	611080	595606	2.74772e+06
Dichloromethane	84.96	1.48537	24	1.40949e+06	2.1375e+06	1.46167e+06	2.15353e+06	2.68762e+06	3470553	986032	1.30819e+06	974459	572425	836297	2165849
4-Hydroxy-2-butenoic acid gamma-lactone	85.029	2.31908	24	74900504	102952544	104823080	80579792	86035928	102198952	68633008	78228240	67308080	87413248	87857864	87627888
	254.019	1.73851	24	40259480	14423813	27155558	21853908	19882632	30262676	37840580	23357034	52150880	10102826	15757861	27097632
Vinylacetylglycine	144.066	2.44007	24	10428334	8328273	12544133	12232575	9347133	12979378	10840299	7776568	10154420	8490008	6.09017e+06	13703750
13E-Tetranor-16-carboxy-LTE4	414.161	2.21132	24	576724	237915	337820	840742	169924	313756	929690	830682	1.16256e+06	196536	196551	594157
	254.074	2.30162	24	370341	393455	414461	440493	345003	334074	297995	377367	248494	448498	444096	345308
	414.215	14.7428	24	12441273	5.0151e+06	6.42747e+06	6213925	4.41212e+06	5971104	7.62708e+06	3.77362e+06	11645131	3.04372e+06	3433487	9027217
	414.285	16.3229	24	305427	182301	221352	9970447	144147	197184	164743	199750	662695	517469	207597	193029
L-Histidine	156.077	1.72943	24	64437404	98921584	84541840	56964484	71920392	67677992	89541000	144031600	47245928	30300486	44559748	23112262
	86.0323	2.33032	24	3.64145e+06	4574464	4731005	3846569	3.88704e+06	5.12578e+06	3300285	3.47313e+06	2.8568e+06	4.03669e+06	4.14883e+06	4059372
2-Pyrrolidinone	86.0606	1.86818	24	19169246	19490300	20161994	10621369	10070906	17855166	22422546	9133475	37071908	2.6826e+06	1.93546e+06	7504590
Piperidine	86.097	3.4638	24	30748730	40225228	42338996	41490764	27108856	39771496	78550224	56194804	85178080	13047793	24799660	85176368
	86.9931	1.47798	24	19281096	18229290	15184675	17720028	8541977	16106358	27457558	22028960	30944792	467163	940242	22684028
	87.0332	2.29847	24	366205	508402	451226	476569	550836	483680	358811	478727	345440	492178	458215	392059
Gamma-Butyrolactone	87.0447	1.88162	24	23500058	24154578	27003682	12400906	13408196	23774982	25886966	11990486	50894748	4.18138e+06	2.70949e+06	11707962
	87.1004	3.46184	24	2.06178e+06	2460268	2.67775e+06	2.56096e+06	1.67677e+06	2.3403e+06	5235595	3.31442e+06	4968917	843010	1.66427e+06	5.27814e+06
	88.0237	1.47353	24	5.85207e+06	5921089	6.74595e+06	6.68999e+06	11911118	12344090	2.49491e+06	5653670	4880990	2.37472e+06	3.94396e+06	6.95057e+06
LPA(0:0/18:2(9Z,12Z))	435.247	14.8611	24	2.05803e+06	619148	592367	934521	1.00937e+06	923383	670718	979184	770088	508393	638842	495833
Phosphoglycolic acid	156.991	21.7526	24	189433	324569	502668	207156	527414	484027	523430	727494	384387	728359	291257	326442
	241.071	2.28309	24	1180257	1.36165e+06	1.37854e+06	1.38231e+06	1.45326e+06	1.54002e+06	1.0052e+06	1.17376e+06	874458	1.3539e+06	1.53226e+06	1077220
	241.103	2.29628	24	12823979	9573551	7457422	13719602	8980432	7.03237e+06	10318585	7921610	5.38721e+06	11743628	8.37602e+06	5.02675e+06
	89.0086	21.7582	24	181146	475670	1.08573e+06	342962	1.86965e+06	2.54565e+06	1.95213e+06	3322338	2.16441e+06	2.41652e+06	307039	1.64184e+06
Pyruvic acid	89.0239	2.37714	24	594935	333144	655646	746392	434269	623899	681019	332504	633318	311802	243936	835018
Eplerenone	415.212	14.8962	24	152221824	97511800	69071400	148221792	159889520	161112560	95296208	148587648	137335184	74758456	90259816	82328976
Pirbuterol	241.155	6.60159	24	3.86692e+06	2.43543e+06	3939961	5337661	1.52085e+06	4248568	46114472	9651335	36723684	2.66696e+06	3.61636e+06	46012528
	416.177	2.4321	24	325069	379340	337001	653853	417950	334323	466628	320942	596385	310622	299122	377240
	416.215	14.8962	24	41466288	26718392	18080420	39620464	43647352	41413064	26147370	40179400	35650604	18999822	23917566	21349614
Flupenthixol	437.193	14.8996	24	175423184	14445923	9804801	17132536	21857236	16471839	11358406	22166058	10626910	9627796	12237827	10713938
Asparaginyl-Histidine	270.118	1.79415	24	1.44459e+06	2760527	5.30354e+06	2478505	1743713	3.64273e+06	2.29152e+06	4250635	7497874	821724	1.34739e+06	3.52577e+06
	416.265	16.3974	24	1.70227e+06	2.84203e+06	3.42788e+06	2.15834e+06	3.31563e+06	1.05032e+06	3764877	3676129	3713670	3556011	3.26345e+06	3.70214e+06
	416.301	15.9915	24	259016	393202	358355	499489	374228	400924	348305	392036	304324	378609	354959	306213
3-Hydroxyhexadecanoylcarnitine	416.337	16.3958	24	168524	328294	395177	306670	408708	357423	452948	386297	375534	431374	367446	323736
	145	1.4855	24	1.62825e+06	2634515	1.76462e+06	2.91129e+06	3462676	3.83282e+06	1.20687e+06	1.86678e+06	1.21015e+06	753940	1.18589e+06	2.29361e+06
Ethyl 7-epi-12-hydroxyjasmonate glucoside	417.218	14.8645	24	6.40896e+06	3808944	2792133	6.08581e+06	6.60882e+06	386539	3592414	6.44351e+06	5631054	2.93586e+06	3.86862e+06	3555099
	270.145	6.73085	24	290570	217675	377861	300696	54168.1	209440	1.10257e+06	437245	1.09085e+06	204787	226267	874686
2-(4-Methyl-5-thiazolyl)ethyl octanoate	270.155	7.87567	24	1.21876e+06	419802	477746	1.8197e+06	519465	519250	511229	389792	389295	547010	376781	498828
Methocarbamol	242.1	7.43289	24	61416476	55863748	74914248	49448908	31054480	59828300	90011048	73048712	95315664	11407315	23387452	66044048
5-Methyldeoxycytidine	242.114	4.51167	24	364554	271885	367826	674153	172285	337007	1.41561e+06	430363	770117	192759	310995	776884
3-Hexenedioic acid	145.05	2.30093	24	169974496	197384064	208032896	211991488	212417360	207513392	154308192	171657280	167545856	193687568	195100240	187789776
	271.075	7.06745	24	9386820	9389279	8227523	3.73988e+06	932042	6308533	36005664	13987662	31977058	3.02652e+06	3327107	46141088
Phenylglucuronide	271.081	2.28342	24	8.02109e+06	8156211	9857685	8454431	8017532	8290217	6.28151e+06	7.53089e+06	6.11156e+06	9370531	9382566	7200245
N-Acetyl gemifloxacin	418.155	2.47293	24	635442	794684	685704	720136	416936	546988	2733243	1210674	1877950	286429	288290	1.00432e+06
	418.207	16.676	24	118258	137085	164878	167754	146328	140387	136386	130825	150742	153392	134761	146757
	418.28	16.5951	24	226642	360973	372103	351070	451122	425560	383232	384933	311026	388885	402860	305677
	271.146	13.9314	24	970210	1438160	1.58129e+06	990258	1.69975e+06	1690875	1.4015e+06	1.5344e+06	1.75972e+06	1.26191e+06	1.37298e+06	1.43109e+06
Lirioresinol A	419.17	12.8438	24	1.55939e+06	1.1467e+06	792502	845774	558726	486781	993472	890688	579242	3378353	1.85403e+06	520933
Inositol cyclic phosphate	243.027	1.68333	24	931484	425259	391810	625677	483190	396925	752872	466381	504199	482154	579211	420188
Equol	243.103	7.43228	24	6.21939e+06	5.61658e+06	6174369	5081101	3.15636e+06	5.58481e+06	9137040	7261438	8.17459e+06	1.12402e+06	2.1958e+06	5.86045e+06
	272.078	7.07996	24	1.06846e+06	1.07804e+06	1.0811e+06	427626	114396	765585	3.97528e+06	1.5798e+06	3720843	353634	533814	5215105
Palmitoyl glucuronide	419.302	14.7289	24	1.3435e+06	1163349	1.65935e+06	1.50532e+06	1.94546e+06	1.55963e+06	907122	1.16795e+06	1.45976e+06	2.67021e+06	2.5413e+06	912994
	272.186	8.92372	24	2620528	3340842	3.54096e+06	2.48316e+06	942736	2.69958e+06	2.53875e+06	2189096	3008189	2.70773e+06	4.00392e+06	2.14151e+06
Tridecanoylglycine	272.222	14.812	24	541406	682491	600826	676434	850516	690404	619887	633902	487242	904816	768701	775490
	146.03	1.47015	24	330638912	324206368	359787840	307064512	219716560	309180672	472330592	420942144	452968608	9406200	25077910	387440480
	146.053	2.29349	24	11062920	11970900	14247336	13609781	13753768	14999904	10372282	10955134	10555023	12656017	12844490	13401059
Modafinil	274.092	2.23222	24	1.34828e+06	850996	463410	490567	881172	313921	1.45563e+06	1.79574e+06	1.72812e+06	1.99165e+06	1.80023e+06	1.50824e+06
	274.274	13.868	24	11197916	11679210	9997122	10838053	10825276	10226818	11124102	10687428	9906092	10384853	10303784	9352050
Glutaminyl-Glutamate	275.11	7.8729	24	2.05667e+06	990634	808785	3.4997e+06	965476	883271	880545	802026	792485	1.03074e+06	787554	989695
Digeranyl	275.277	13.8687	24	1.86407e+06	1.81395e+06	1.71026e+06	1.70824e+06	1.89176e+06	1.86122e+06	1.79642e+06	1.60211e+06	1.64934e+06	1.54097e+06	1.80273e+06	1708347
	421.318	14.743	24	12534386	4.19846e+06	5665534	6.15994e+06	5515637	6.21977e+06	3.34643e+06	2.63692e+06	4460504	7151563	6.36327e+06	2943234
T2 Toxin	467.227	16.3557	24	1.15799e+06	1.27059e+06	1.25633e+06	1.47922e+06	653164	217061	1.19386e+06	1.41657e+06	1.05771e+06	1.42334e+06	1.24285e+06	1134190
4-Guanidinobutanoic acid	146.093	2.90623	24	30727548	27053332	36586364	9150841	19669402	19830994	43421112	11038843	57204772	3302092	3656494	33226246
3-Dehydroxycarnitine	146.118	2.35742	24	20363314	25750020	22561594	14832504	12355173	15000204	147783488	81820224	195984704	8564955	9542408	32068054
Spermidine	146.165	1.44148	24	64941532	172455056	135223408	88703544	26539756	102859472	330247168	217488928	362917632	299616	886593	75457496
LysoPE(0:0/16:1(9Z))	452.277	15.4096	24	1.64045e+06	158964	31699432	2.80902e+06	22784700	18497650	6211455	18764038	63775124	45347368	5118432	50580516
	422.238	16.6012	24	280017	241465	301588	2.81477e+06	282525	249604	265488	248659	264510	319873	272567	273038
PC-M6	422.275	16.7087	24	26427.7	123553	145907	114661	182517	114853	117714	103182	124801	137241	89231.1	100274
Gamma-linolenyl carnitine	422.321	14.7294	24	3.21158e+06	1.07502e+06	1.34102e+06	1.44371e+06	1.57486e+06	1.60507e+06	733173	760452	909740	1.73203e+06	1.51445e+06	784142
	452.323	16.723	24	145399	103254	263658	366002	174393	294322	251553	228520	206842	278336	329074	311849
LysoPC(14:0)	468.309	14.6227	24	3.0926e+06	1.37876e+06	2.14129e+06	1.7665e+06	1.478e+06	1.60455e+06	1.93897e+06	1.45214e+06	3.34497e+06	6715369	5.15429e+06	7976078
Melleolide M	453.167	14.9042	24	49059412	8173307	8088895	11995373	7019264	10123774	16194118	12616785	12664461	3.72819e+06	4417415	16764657
	147.025	1.47911	24	15061659	10375293	7.37015e+06	15855859	6064578	8953037	21788540	11650914	12345792	648024	1.12695e+06	8931156
Oxoglutaric acid	147.031	1.4726	24	42006552	38249568	43618848	38990992	28065572	36155560	57894252	54678284	58651396	1.23893e+06	2958948	44894340
	147.033	1.47454	24	8.31958e+06	7.88854e+06	8508798	8320311	6452381	7428984	12560648	10898693	11142752	238092	668137	9009707
Repaglinide	453.281	15.4751	24	534537	6595978	7.11625e+06	839720	5.43523e+06	3.99101e+06	1.41118e+06	4321040	14794476	10378925	6.54378e+06	11688781
1-Isobutanol	454.171	14.8952	24	12912664	2181804	2.16165e+06	2.87642e+06	2133096	2.47635e+06	4.14258e+06	3.34751e+06	3.00818e+06	878347	1219248	4.28224e+06
L-Glutamine	147.077	1.79144	24	917219008	322348992	481039936	964724352	446088000	731501824	415433536	441979200	893053696	519298176	590454528	319909760
L-Lysine	147.113	1.53891	24	46244440	50230204	64666456	90642712	185810496	120168840	216044000	141394048	229560592	87679832	118070936	237915408
	147.99	1.48984	24	1.25685e+06	1.51774e+06	1.29553e+06	1.82443e+06	2.49739e+06	2.37973e+06	914349	1.4745e+06	954669	542642	709478	1.7808e+06
Enkephalin L	556.275	16.1617	24	763591	2.98207e+06	2.98678e+06	3.01121e+06	506179	2.82467e+06	3.31489e+06	3263313	3.00149e+06	3.08588e+06	2.90558e+06	2.85966e+06
Varanic acid	437.324	20.904	24	120088	247732	178723	207446	202691	217551	213638	237789	167667	267701	244872	202042
	438.197	14.9056	24	46282832	3.25791e+06	2.39737e+06	4.55963e+06	5517486	4.25754e+06	2951635	5226299	3.05594e+06	2432817	3.04378e+06	2752777
	438.285	16.7442	24	54084.2	156987	122557	115683	121097	76927.9	90931.8	110327	135006	125479	106037	117636
	470.384	16.7228	24	135314	330912	300708	231488	286147	295235	310078	290446	285370	373851	324994	303928
	439.269	16.2439	24	157951	145617	147688	121566	147213	184459	133558	144180	145301	137096	212470	138159
	558.4	16.6117	24	71459.1	194649	239179	556274	186494	185110	176080	195809	158590	235261	167296	173290
	457.279	16.7349	24	440319	211922	291875	289168	179497	201421	181412	243869	208459	211563	303882	291260
Minocycline	458.187	2.10787	24	77594144	20857848	57821304	61442904	19108230	49851888	304685536	62116732	296913728	19528278	15685570	147776784
	560.343	16.3911	24	131850	305738	374913	403241	299136	159328	297310	252994	257940	284767	327916	280071
10,11-Dihydro-12R-hydroxy-leukotriene E4	458.254	14.8732	24	772797	702974	700147	1.1227e+06	732618	824309	644816	709061	698016	609615	703586	504587
	458.275	16.5945	24	243576	283156	316626	308520	275470	306788	316043	323541	325699	298187	291324	283526
	458.311	16.1938	24	255989	368065	372490	13029095	261102	315826	370714	325768	912325	642504	372035	285791
	472.24	7.05087	24	1.13104e+06	709259	1.16789e+06	1.46203e+06	481412	908574	4.159e+06	1.29519e+06	4.09641e+06	1.45972e+06	2.04644e+06	18121592
	472.363	16.5503	24	659712	169512	333868	3.96121e+06	370408	334678	414621	445431	305693	602536	367686	297183
	472.4	16.7786	24	40109.7	107721	114811	88098.7	114635	91393.2	109668	110676	138133	96650.3	129371	111923
	458.348	17.1703	24	1.64595e+06	1.09338e+06	1.39e+06	14881189	1.14311e+06	358611	1.48638e+06	919594	1.15154e+06	1.47617e+06	1.13238e+06	1.2572e+06
	458.385	16.9255	24	52790.5	274518	286447	242518	230969	108107	228261	208052	237273	241866	214370	243391
Gein	459.19	2.10787	24	14157563	4.08645e+06	10020898	12315457	3.77819e+06	8543083	59428788	11796146	54837156	3791193	2.87115e+06	24788500
	440.359	16.7985	24	1.62815e+06	6.11481e+06	6023952	4997428	5.56481e+06	4.24563e+06	3.91891e+06	5.72903e+06	7.14746e+06	5.35408e+06	6254905	3.9618e+06
	562.323	16.1401	24	186420	354668	436420	306235	453561	369328	527790	361003	386071	420541	446643	421810
	532.349	16.4274	24	4.21151e+06	290794	232732	173159	236332	233748	213645	314380	195454	123494	273040	239455
	532.384	16.4815	24	17449388	3.3066e+06	5.1238e+06	696931392	8151159	316240	9627659	2.64651e+06	8592642	40754936	4.3114e+06	510670
(3beta,5alpha,9alpha,22E,24R)-3,5,9-Trihydroxy-23-methylergosta-7,22-dien-6-one	459.351	17.1411	24	381633	302905	468871	4.11487e+06	306870	78520.8	379782	244080	272548	395729	304333	271526
	460.202	2.62959	24	293310272	222273872	273286080	307104896	175923408	292866112	354762688	234559264	355986656	121865208	135741616	411760800
	460.269	14.8982	24	8469790	2.14693e+06	1.53688e+06	2550859	2.62052e+06	1.98684e+06	2.12976e+06	2.20071e+06	1.50689e+06	1.56332e+06	1.69645e+06	1.62475e+06
	460.291	15.9177	24	796823	835643	843967	1.74209e+06	832030	1.01801e+06	908601	1.06172e+06	829065	853960	1.01803e+06	593639
	562.41	2.08246	24	1.99178e+06	4380102	4957156	1.97104e+06	3981968	1.63126e+06	22335308	8015837	27923702	1.30025e+06	2.35685e+06	8230477
CD 1790	474.218	3.46444	24	92630984	71626528	97937048	109243440	58500752	91520624	157797264	69796720	132059528	27486982	35973288	164617568
	461.206	2.6295	24	57480944	42730580	50780280	60635076	34090564	54686732	68620440	43518668	68167640	24808434	26028084	77371392
	474.306	16.4321	24	505614	894456	1.14901e+06	589426	962798	519863	1.19736e+06	957716	721701	1.07763e+06	1.11508e+06	962363
Hexafluronium	533.387	16.5011	24	5196306	975978	1.43821e+06	217550592	2.49664e+06	140017	2.97283e+06	973225	2.58277e+06	11983533	1.40461e+06	190138
	484.254	16.3719	24	11973757	34789536	30293664	21731422	14249650	5.68034e+06	32796910	36634596	27880312	34312856	38383992	29766374
	475.222	3.45934	24	19277024	14257117	19014238	22856000	11991919	18190766	32330406	14191732	27821362	5594923	8.13219e+06	34230048
	533.656	3.29336	24	718989	506984	667022	722375	700871	680965	608096	478742	326338	881821	726136	602167
	534.149	2.58056	24	1.71546e+06	2674833	3.19717e+06	5103803	4.25264e+06	7207304	2.59016e+06	3146625	4751149	2.01123e+06	2.50302e+06	6.14821e+06
	484.385	16.7502	24	1.56607e+06	3.04493e+06	3.77027e+06	2.74614e+06	3.04479e+06	4.12136e+06	2.39612e+06	4138820	4400881	3.97567e+06	3.72384e+06	2.61534e+06
	485.258	16.3708	24	3.15581e+06	9502007	8.20484e+06	5756166	3.66812e+06	1.65115e+06	8.20419e+06	8656656	6.79127e+06	9847174	9654765	7.64951e+06
Fosinopril	564.301	16.7843	24	181533	529873	604506	143819	668167	175044	466845	477915	524958	595271	514230	266991
	564.339	16.0412	24	569206	2298229	2205518	2.90539e+06	3.005e+06	2.5303e+06	2.76389e+06	2.84035e+06	2627081	2.58127e+06	2859862	2.52031e+06
	564.426	2.64085	24	1.01817e+06	1.48131e+06	2.77048e+06	1.21385e+06	1188626	1.56599e+06	5.48266e+06	2113120	7749003	349375	1.10994e+06	4.05204e+06
	476.223	3.46177	24	4.00632e+06	2.7008e+06	3.95188e+06	5155234	2510537	3924316	6.55044e+06	3314043	6135230	1.15868e+06	1.6408e+06	6501230
Fluspirilene	476.25	16.6842	24	164809	209074	204182	189786	232324	226952	237718	214346	220345	205524	190885	221522
Morphine-3-glucuronide	462.181	2.35353	24	1.22476e+06	1.44354e+06	1.26323e+06	1821120	568518	927821	4863315	3176213	2.94469e+06	188633	245350	1.43142e+06
	462.207	2.62848	24	11580233	9214484	11809648	12407335	6932157	10879420	14813436	9073456	12963427	5.08476e+06	5.8766e+06	16418694
	442.28	16.4951	24	53675.7	239382	172769	212864	164181	181695	186071	181918	181705	221672	105052	192179
	486.271	16.3079	24	119442	170215	160651	192248	159416	171781	127856	181399	188600	188194	144627	200163
	565.341	16.0242	24	191414	739660	761978	897294	916370	674678	1.00819e+06	884196	745964	690142	907161	799617
	487.166	2.31048	24	7.41791e+06	8966471	8432611	8628433	8676814	8055504	6.08591e+06	8.13847e+06	4.8652e+06	9951533	8806818	5240010
Mangostenone B	463.21	2.62944	24	1.51478e+06	1.30285e+06	1.77805e+06	1.80612e+06	952607	1.917e+06	2004140	1.31113e+06	1.88335e+06	771201	840212	2673670
	477.344	14.7367	24	3.44194e+06	2.31389e+06	2.79002e+06	2.12632e+06	2.11376e+06	2.30174e+06	1.79358e+06	1.64876e+06	1990190	2.60487e+06	2.68186e+06	1.33708e+06
Prostaglandin G2 2-glyceryl Ester	443.265	15.8967	24	124815	218120	151557	348387	199937	225301	167256	264402	150889	208933	266697	169247
	463.328	14.7394	24	3245512	1.76478e+06	2.3682e+06	2.5983e+06	1.93911e+06	2.44327e+06	1.49157e+06	1362169	1.74257e+06	2.69744e+06	2.54602e+06	1451946
LysoPE(0:0/18:2(9Z,12Z))	478.293	16.0443	24	1.20499e+06	4.55776e+06	3.68805e+06	2.93174e+06	4.825e+06	4.39046e+06	786404	4.87727e+06	5.32503e+06	4448989	4828550	4826558
Dasatinib	488.169	2.3058	24	1.71712e+06	1.70597e+06	1.73615e+06	1.98265e+06	2132643	1502231	1.303e+06	1.66912e+06	1.13747e+06	1.90834e+06	1.86448e+06	942828
	464.25	16.6127	24	173460	302520	265412	230317	317853	687330	277789	316196	233668	286708	300829	307822
	488.286	16.326	24	226460	490169	419534	401485	372271	396764	440744	410070	404303	423398	390007	423303
	488.358	16.4889	24	14558948	3.28608e+06	4.88019e+06	644530176	8372094	341494	9754911	2.75508e+06	7.70815e+06	33304806	3797444	707961
	478.642	3.51752	24	2.70046e+06	9691412	3.80174e+06	1.72936e+06	1.30527e+06	4443486	3.48031e+06	1.86971e+06	4.09921e+06	519404	468616	3.15678e+06
	479.142	3.5397	24	1.1104e+06	3652703	1559917	781414	510084	1.87056e+06	1.83972e+06	688891	2.10713e+06	268208	186565	1.26844e+06
Egonol glucoside	489.171	2.30476	24	430262	468186	490642	465907	434732	436740	235772	403182	305565	472742	466894	242031
Pitheduloside I	489.362	16.5305	24	4167015	916369	1.44244e+06	176533440	2.30001e+06	142820	2791611	664101	2.32294e+06	9059291	1162585	90272
	490.301	16.6458	24	307352	401943	459237	392450	497926	422967	389856	440194	386006	402387	460020	435813
	444.332	16.5354	24	11617878	2547681	5627301	528277280	6993240	590066	8267190	1970930	7.29032e+06	26527638	3.08493e+06	665656
	492.175	2.90354	24	7.29055e+06	4.15496e+06	3343501	4439362	4262829	10464004	8540236	3.03757e+06	7.36652e+06	5.46519e+06	2.66197e+06	14792106
	492.281	15.9908	24	373442	638136	712277	596655	689506	911490	588040	622889	726083	557720	277368	578756
	492.318	16.564	24	129035	201084	166101	157011	207338	214296	165133	209020	160114	207108	203501	229568
1-a,24R,25-Trihydroxyvitamin D2	445.335	16.5256	24	3.04548e+06	717407	1.50019e+06	139455760	1745397	105822	2.44574e+06	521157	1.8385e+06	7248890	827238	180002
	446.253	14.9529	24	14090022	4287171	4.93008e+06	6067159	4794778	4862808	4.13423e+06	5337695	3572694	3.47504e+06	4.88497e+06	3.80993e+06
	446.311	16.3645	24	158768	268343	291291	226869	294920	265305	338029	310293	252227	307052	383638	233658
	446.348	16.2375	24	224970	252700	224539	232391	160376	284667	153795	249254	240297	303028	318741	266560
Erinacine P	493.283	16.0977	24	188083	214072	166827	194494	142305	173934	158299	150531	175088	184634	202014	158853
	493.314	16.5711	24	14012789	504846	742237	104056528	1.21896e+06	113350	1.34403e+06	510168	75013.4	6003175	608534	153224
LysoPC(16:1(9Z))	494.324	14.8424	24	75925840	6.15729e+06	6.9163e+06	930626	4672861	6014392	3045565	6.99611e+06	10159611	13363829	9440228	11439130
	448.29	16.5575	24	155766	252668	322176	227358	248348	235908	243193	282323	245632	283431	283459	217272
(ent-2b,4S,9a)-2,4,9-Trihydroxy-10(14)-oplopen-3-one 2-(2-methylbutanoate) 9-(3-methyl-2E-pentenoate)	449.288	16.5546	24	12121534	531698	1.14804e+06	115330104	1.27698e+06	176711	1.768e+06	472674	1.56579e+06	5537334	749422	171138
	541.392	16.3225	24	290666	267227	265732	216716	230246	313320	268642	299281	232722	271826	268085	254122
	451.145	2.2895	24	380925	328475	369721	480156	469047	408871	326836	374445	259254	463630	467536	335107
Psychosine sulfate	542.296	15.7884	24	232725	482052	409307	496915	473251	517836	436482	155196	411766	485146	556682	397618
Yuccaol C	543.132	2.1809	24	24629636	11101477	22070778	27114168	14006911	23293010	21130730	16542024	17996854	5.38891e+06	6201532	25522068
	544.136	2.25324	24	150720	2.18203e+06	5.07147e+06	5.39826e+06	2.36174e+06	4.71072e+06	4424677	3.2615e+06	3676508	1.11946e+06	1.38042e+06	5.3585e+06
	544.385	16.5476	24	143777	173584	235329	177918	205279	205487	189306	231743	175253	196995	214640	199271
Maclurin 3-C-(6''-p-hydroxybenzoyl-glucoside)	545.132	2.25229	24	2094508	821194	2.0386e+06	2.05105e+06	933252	729405	966240	1.05611e+06	1.52421e+06	219708	349251	2.06777e+06
	546.401	17.1317	24	803049	1.33925e+06	1.47877e+06	6.04507e+06	1.1669e+06	262343	995528	1.09678e+06	875268	1.45032e+06	1.30158e+06	1.12265e+06
	548.345	15.7867	24	95709.4	542026	356926	1.16535e+06	415072	441199	465309	350668	548798	610135	566560	302376
3-Methylglutarylcarnitine	290.16	9.57473	23	772277	737583	733057	755645	652585	685414	792519	770702	544814	692565	687166	458492
N-gamma-Glutamyl-S-allylcysteine	291.097	2.30037	23	600216	705580	610235	572906	582251	617121	481264	509576	440884	619641	606609	391119
	293.191	8.13589	23	11933649	6.21803e+06	11159582	8248682	3.01323e+06	9366385	6.00062e+06	3.38775e+06	6.62382e+06	13452180	12179882	11531241
	293.693	8.13586	23	4.15047e+06	1.96878e+06	4.13693e+06	2.97312e+06	1.03666e+06	2.85236e+06	2.48347e+06	1.01619e+06	2491744	4.74297e+06	3.88791e+06	3679990
	650.375	16.219	23	76020.3	96832.4	151344	153540	132599	149237	111384	145758	197927	172086	191319	171892
	295.102	2.80534	23	643718	415695	700448	920600	531717	898199	1.04299e+06	553258	691140	220634	563351	1.84118e+06
Distichonic acid A	295.115	9.58744	23	966208	1142378	1.1512e+06	575083	1547000	1.49522e+06	987617	1.32003e+06	1.35134e+06	1.44662e+06	1504114	925892
	652.21	3.18308	23	959130	1.57385e+06	943869	722562	1.34948e+06	2.52009e+06	1.09456e+06	1.21866e+06	1.92045e+06	1.35606e+06	1.48415e+06	2.96064e+06
	296.23	15.9081	23	102047	87820.4	172263	135440	166071	147618	160064	116656	146209	150481	153827	108229
	296.306	17.7321	23	493919	485197	352744	378550	368506	354954	490636	337188	365151	419897	433866	306699
13S-hydroxyoctadecadienoic acid	297.243	16.082	23	875800	1.82756e+06	1.55713e+06	878170	1.87254e+06	1.68563e+06	1.72404e+06	1.96352e+06	1.72287e+06	1671172	1.90146e+06	1.58814e+06
	298.064	1.88847	23	24258940	18598754	25272804	27423058	11268052	18203134	45853708	21920726	44372500	7611298	13119528	51240320
	666.175	2.60778	23	2.47774e+06	1.38071e+06	2.82918e+06	2431381	1.09109e+06	1972874	5566247	3285086	6.17482e+06	43417	1.71359e+06	1.52173e+06
	298.246	16.0583	23	241923	382836	249800	305426	367331	314234	376100	315629	283857	398663	411185	377285
Amlexanox	299.1	7.95002	23	1.07355e+06	1.38016e+06	1.62229e+06	695502	393319	4263458	1.7851e+06	1.00718e+06	2.67272e+06	1.0554e+06	1.64067e+06	9778160
	299.222	15.1552	23	194893	210841	184943	199428	237758	196753	187081	181427	204983	199890	229801	179357
	675.424	19.2491	23	272866	762783	877042	439571	773120	0	623559	656551	225521	943012	1.05669e+06	219965
8-Hydroxyguanosine	300.093	7.95579	23	481386	477585	539804	204141	112686	1.6122e+06	632459	461182	960846	483627	807745	3.34541e+06
	300.153	14.8683	23	2.08769e+06	1.58842e+06	1.03437e+06	2509771	2.89953e+06	2.85285e+06	1.66795e+06	2841379	2.72366e+06	1.02155e+06	1.36177e+06	1.78451e+06
	300.594	7.44232	23	1.16819e+06	981423	1.32469e+06	1.25968e+06	580346	1.29077e+06	899981	781555	988279	288654	444449	1.04849e+06
	679.483	17.1191	23	62078.3	275075	287937	997660	222027	0	220290	187861	169725	321234	309076	141429
Cyclandelate	277.18	15.5735	23	816930	1.27947e+06	1.40667e+06	1.27548e+06	1.8009e+06	1.32586e+06	1118951	1.47165e+06	1.20561e+06	1.46354e+06	1.44655e+06	1.14808e+06
11-Hydroxy-12-methoxydihydrokawain	279.12	11.0332	23	756790	854176	885932	703089	819016	654414	560283	783922	601326	1.083e+06	1.19868e+06	491722
Alanyl-Serine	177.087	1.99279	23	578999	1.19278e+06	2.03562e+06	3.19594e+06	4.05034e+06	1.36796e+06	3.17796e+06	1.8341e+06	1.42204e+06	2.91624e+06	2.09682e+06	695706
	702.215	20.9099	23	200879	285814	9108272	8556804	8918929	8.24541e+06	10255269	9328153	6.15683e+06	4549820	9542830	10832930
Ramontoside	703.213	20.94	23	132099	5.12986e+06	5635902	5.0754e+06	5.62612e+06	4.82659e+06	6318474	6.11822e+06	3.61658e+06	2842411	5.97999e+06	6299009
	704.213	20.9386	23	110171	3.86373e+06	4273095	3.5821e+06	3.86578e+06	3.93871e+06	4.69991e+06	4.40412e+06	2.90477e+06	2.13497e+06	4.23891e+06	4.97373e+06
	178.059	1.69487	23	1527119	5129667	13979997	6205486	3100718	3.2767e+06	2449876	4882590	941750	3.2376e+06	3.93094e+06	3.46881e+06
	705.939	8.19886	23	19823026	30757520	30168004	32914930	6.25766e+06	30462980	59751492	42800916	46556588	205921	276590	34516932
	706.083	8.16808	23	26950122	39127892	39683496	45934576	9886066	40322708	76562408	57148976	64256808	299036	215337	46141320
12S-HHT	281.211	15.9928	23	161247	154841	146938	149557	146530	135300	148176	141179	146542	223501	187664	179235
	281.295	17.4585	23	167725	422397	458460	537479	422809	0	585121	458684	377648	560654	510914	401082
PC(14:0/16:0)	706.537	15.673	23	4715590	188817	197034	1.58327e+06	195203	195965	812084	177186	192663	618648	176231	151848
	178.549	7.41776	23	757454	638885	691853	683151	430758	658560	801361	683199	735877	202881	351134	659942
	179.126	7.18127	23	861238	773010	704974	696420	814618	734257	741297	905041	712611	845571	874188	712113
	179.539	21.7637	23	354022	1.65618e+06	6850272	700463	4599926	6.21375e+06	3646692	7864664	0	2735775	1.36838e+06	5.65676e+06
	180.022	21.7442	23	224095	526778	1.85911e+06	326990	4400231	2.32546e+06	3.00248e+06	4374415	0	4.87502e+06	415583	1.2979e+06
	282.91	21.8748	23	108875	242379	248400	215531	376525	346666	156003	390594	0	210397	275599	268717
	283.079	16.7926	23	166803	369854	444963	286288	459139	511491	416647	399414	388100	449427	390785	476194
12-Hydroxynevirapine	283.118	13.6907	23	1.29094e+06	2.59058e+06	1.47872e+06	935127	741222	987428	1.67134e+06	1.77931e+06	1.10309e+06	3.8325e+06	3538791	941584
Hexaethylene glycol	283.175	8.13588	23	3706275	940642	760442	3.08083e+06	641073	1.02081e+06	1.12443e+06	1.64628e+06	851907	1.41302e+06	1.89234e+06	721871
Lactapiperanol C	283.19	14.4062	23	275896	399570	307638	343883	294413	312909	265642	306766	291324	415493	359638	279055
Glutaconic acid	131.035	21.7458	23	3.07526e+06	11583039	30943604	7.69964e+06	41114668	25268564	41124272	54903096	0	58988304	7.00273e+06	25952440
	180.99	21.7394	23	679606	1.35099e+06	3.59345e+06	887410	6.37057e+06	3.8689e+06	5818361	7756799	0	8652416	1.19602e+06	2.96441e+06
2,4,6-Trimethyl-1,3,5-trithiane	181.015	21.7547	23	439180	1.00029e+06	3.20226e+06	523742	8082333	7.15478e+06	5.45385e+06	6.95045e+06	0	7348893	467965	8022204
	131.163	8.68353	23	665410	664025	395753	2.01761e+06	284926	388591	486768	468550	465209	617200	388244	370769
Guanosine	284.099	6.74977	23	11159423	4.7276e+06	10097595	29518908	2.30139e+06	50920400	3.65563e+06	884685	3.39896e+06	1.14009e+06	1.33878e+06	1212735
	131.975	0.38	23	291995	243246	232865	225578	236045	205471	227494	219810	221358	243103	268368	224262
	132.035	21.7592	23	3.78299e+06	5038427	17834450	3.96466e+06	32495876	29318894	24418610	32156334	35385	29707428	2813191	19978600
	284.207	7.80263	23	5.17528e+06	1.10273e+06	752130	3.25122e+06	1.39045e+06	1.51805e+06	1.41546e+06	1.13838e+06	864074	2.06101e+06	1811963	929099
	284.331	18.4148	23	136793	4975930	1.23214e+06	1.81741e+06	1.06735e+06	1.73963e+06	1.96949e+06	1.37694e+06	1.71825e+06	1.6158e+06	1.80152e+06	917511
3-Methylindole	132.081	8.22257	23	786501	787283	1.45551e+06	1896194	581877	1.35998e+06	4.3459e+06	1.44001e+06	3.97263e+06	396275	566044	3.95685e+06
Myrtine	168.138	14.9377	23	213137	190042	217332	233598	230409	373237	213513	200280	244191	247918	202406	184039
Homogentisic acid	169.05	2.31868	23	877566	727776	841230	1.01721e+06	781665	851268	873155	523580	622535	689763	512421	23353192
N-Ethyl trans-2-cis-6-nonadienamide	182.154	14.6553	23	1.00537e+06	1.85515e+06	1.8619e+06	1.65174e+06	2.19759e+06	2.03025e+06	1.51852e+06	1.94187e+06	1.98114e+06	1.71195e+06	1477913	2.9806e+06
	721.557	15.6535	23	1.07947e+06	227417	77761.2	382991	300790	110604	272630	263520	265370	206135	252396	413008
	183.006	1.67583	23	1.91311e+06	1.87322e+06	3816435	1.57367e+06	2.6364e+06	3.70497e+06	2.03144e+06	2.32905e+06	4.16638e+06	1.31537e+06	1.83006e+06	3.21049e+06
	183.01	21.7608	23	62055.3	381330	1340374	262203	2.99288e+06	2.78347e+06	2.02398e+06	2707066	0	2.38303e+06	114268	3.42764e+06
	723.141	20.9247	23	0	434005	433533	384450	279578	393571	750397	565135	725391	139190	269412	885084
	724.143	20.9202	23	0	311233	320050	229208	185123	265328	504810	410790	411437	89692.4	206729	561626
	725.142	20.9249	23	0	198543	249375	202193	138419	207162	422751	327835	427438	72284.9	134140	545809
8-Hydroxy-5,6-octadienoic acid	157.084	8.07489	23	2.2248e+06	1704825	792081	1.65825e+06	984628	641750	740098	3.45781e+06	1.36131e+06	7.99348e+06	5328485	1.35132e+06
4-Hydroxynonenal	157.123	13.7554	23	586871	2.60929e+06	3454919	1.36736e+06	3097554	3.54661e+06	1458888	3.3167e+06	3.69341e+06	1.86322e+06	3250656	3.11766e+06
	169.978	21.825	23	275516	581069	804999	277027	1.97726e+06	1.1852e+06	1.29222e+06	1.52012e+06	0	2.0725e+06	480692	657110
	285.29	13.9637	23	849119	426576	372367	419133	442145	564458	327573	467424	1.17296e+06	374445	328206	514788
L-cysteine Hydrochloride	158.003	24.0273	23	399237	286908	277055	312204	334388	278390	274375	289506	259500	340504	348440	244443
Neocasomorphin (1-5)	604.3	21.3361	23	78430.8	138195	166494	432975	350468	408308	455575	351565	106888	238616	96817	372605
Benzonatate	604.369	16.1784	23	186109	192538	145425	324745	174276	162527	146541	233672	157611	159695	180508	111822
	170.533	21.7686	23	296503	1.29631e+06	2505365	513828	2782788	3.19626e+06	2943976	3.70575e+06	0	2288451	848457	2550396
	605.5	14.7403	23	128518064	14559135	7505536	42243268	2.74954e+06	591863	100032712	130569704	42744312	2.89844e+06	2575230	253545
N-Monodesmethyl-rizatriptan	286.165	16.8189	23	148491	380400	364851	344150	395153	392824	409541	361217	343062	434467	367787	387167
	171.077	2.96496	23	2.54716e+06	1.18553e+06	2.19306e+06	6944438	1.73981e+06	2.53574e+06	9211115	3209874	6539407	4.9208e+06	3.83529e+06	11916668
Ornithine	133.097	1.54024	23	3.81752e+06	1495294	5022926	8234403	14318526	9397236	1.87911e+06	937987	3482600	1.47215e+06	1.67305e+06	2989565
	286.274	15.0108	23	654033	353567	328317	529130	354498	569176	1.12031e+06	374328	2.18756e+06	58800.7	111935	1.00167e+06
	286.311	17.7417	23	105119	260201	181120	325027	129249	0	17301210	2.67514e+06	50152080	273086	175321	3.05234e+06
	133.53	21.752	23	948900	2.52984e+06	9338859	1.79613e+06	15281971	12560477	10302566	17828496	52332.1	16208678	1407907	11089165
	133.999	1.48163	23	2.9276e+06	2.69119e+06	1.71019e+06	2.59164e+06	1.40291e+06	2558764	4056233	3502949	4611455	42357.8	185699	3.28339e+06
Galactitol	183.085	6.60419	23	37564716	28148272	43196184	60429084	21681508	45203980	184559856	69957792	140924720	38286.6	20630414	153212304
	171.552	21.7714	23	252633	696767	3.05783e+06	273171	3023727	4988182	1.79055e+06	4651063	5789061	1471861	626674	2.57839e+06
	158.191	11.475	23	3.86189e+06	3.17835e+06	4.02566e+06	4136611	4296844	2.79221e+06	5.32837e+06	3.70458e+06	4720693	4345780	4.57345e+06	3.66122e+06
	158.961	0.669528	23	782172	843435	792494	794534	855082	825071	748527	913659	772600	943914	999062	686495
Uridine diphosphate-N-acetylglucosamine	608.089	2.04144	23	5.40665e+06	4299624	3.5495e+06	2.69191e+06	3.7441e+06	3.05586e+06	25445008	38037608	37178844	22570430	32528402	26140546
	608.327	16.0126	23	211703	339725	268418	308943	362076	271963	373221	347099	269812	302727	310552	317364
Zymonic acid	159.029	2.55372	23	1.77894e+06	1.11952e+06	1.71434e+06	2441822	1.24764e+06	2.04159e+06	2.03e+06	930628	1.48898e+06	1.12474e+06	912422	2.11068e+06
Vitamin A	287.233	10.9799	23	18610368	7.9053e+06	2445836	7416147	12798046	15116182	1.9935e+06	8553649	75272072	1.95832e+06	3.66738e+06	16232419
Acetaldehyde hexyl isoamyl acetal	217.217	17.411	23	0	152331	175909	109472	145007	97588.3	174151	166268	451236	360130	326676	199095
	159.092	8.22009	23	1.37148e+06	1.30462e+06	1.81368e+06	2.20176e+06	938607	1.69079e+06	5554654	2.07387e+06	4654180	479937	578010	5.70218e+06
L-2-Amino-4-methylenepentanedioic acid	160.061	2.62533	23	234274	191638	270832	412038	179636	236358	268694	183088	243342	165788	150538	411894
	135.945	0.898474	23	96617.6	94227.5	96115.8	100826	109192	98768.8	97930.4	134332	94068.4	114412	122881	74687.2
Hexyl 3-mercaptobutanoate	205.127	2.9293	23	12643114	8821747	12715520	3.65884e+06	5690538	9358876	13299151	6442960	14742957	1.42902e+06	2.93785e+06	13325200
13-HDoHE	315.264	12.7104	23	10870681	5446679	1.85897e+06	3.39233e+06	6460340	8218243	1650684	5305899	42907636	1.59647e+06	2.48668e+06	9243895
13-HDoHE	315.273	16.034	23	0	332622	358095	279910	534749	382815	378441	503845	397006	375248	658739	351668
(2xi,6xi)-7-Methyl-3-methylene-1,2,6,7-octanetetrol	205.144	13.8752	23	1.8919e+06	843200	1.33451e+06	1.65325e+06	792781	830747	1.9166e+06	1.46229e+06	949952	1.24909e+06	947017	1.10323e+06
Lipoamide	206.066	2.79455	23	924422	601437	1.11265e+06	1.19087e+06	913704	1.38717e+06	668326	413276	539587	560412	373700	998324
	316.268	12.7059	23	1.77057e+06	1.04622e+06	279873	564521	1.22686e+06	1447212	298903	964028	7.24858e+06	296451	506052	1.81261e+06
N-Methylcalystegine C1	206.101	8.21999	23	48566268	38738208	66293096	81630320	29314340	61968460	184803920	63158008	162049568	17833764	22721564	207795648
DL-2-Aminooctanoic acid	160.133	2.91002	23	6.33384e+06	6095420	6817614	1.80038e+06	3264744	6.11731e+06	10035323	2.96307e+06	10228545	672847	1.02326e+06	10471194
(E,E)-1-Chloro-3,11-tridecadiene-5,7,9-triyn-2-ol	219.057	10.7858	23	2.0536e+06	1.97042e+06	2.27114e+06	1.9467e+06	2.14921e+06	2.29911e+06	1.84781e+06	2.12299e+06	2258067	2.40311e+06	2.49086e+06	2.11104e+06
	184.112	15.943	23	0	2.63295e+06	288413	2.08703e+06	2.83134e+06	2.61422e+06	2.28687e+06	2.87797e+06	2.3813e+06	2.61225e+06	2.41368e+06	2.10059e+06
Adenine	136.062	2.90551	23	4642358	2.98591e+06	8.19949e+06	5.8966e+06	1.6965e+06	9675054	8555086	3126941	8412565	6654420	6170315	32133878
N-Acetylarylamine	136.076	6.61573	23	10257800	8694274	11647532	17695840	5.28965e+06	12079239	51736536	20626708	42199088	4.91345e+06	5.79847e+06	44486404
	172.956	21.7565	23	150679	294244	2.3715e+06	238528	6.15889e+06	3.01886e+06	5.18858e+06	5312955	2641973	7837384	292226	3582030
	172.978	0.505156	23	176813	192001	159541	159428	196474	163952	166068	229296	167949	170360	203207	167847
2-Methoxyestradiol-3-methylether	317.215	8.74469	23	4965290	6.45423e+06	6.71362e+06	5.29893e+06	2343403	7242195	3998221	5158425	6266690	5.3757e+06	7119113	7.48564e+06
	618.348	16.1744	23	48951.5	158225	167304	171459	135075	154997	168366	188645	159521	187364	182377	154660
	317.324	16.0824	23	930571	205429	189169	354756	132432	225170	319592	159003	405854	247629	146893	160335
	318.155	16.764	23	53253.5	118009	124074	118386	163399	116837	112746	137253	122111	128831	109267	118121
Arbutamine	318.166	7.92655	23	333007	423690	773675	1.87191e+06	848692	1.37629e+06	653880	166112	432627	722685	91872.3	200415
	219.539	21.7406	23	582616	842368	4.9096e+06	2.08422e+06	5243523	5.72356e+06	8288715	3.26999e+06	0	5.41131e+06	324333	4202127
	220.03	1.78235	23	2.85271e+06	1.81046e+06	4.10011e+06	2.44479e+06	2.13895e+06	3.6202e+06	2800001	3245474	3.87584e+06	2.42516e+06	3203037	6390298
	318.191	15.116	23	1.98696e+06	3.69505e+06	3.30651e+06	3.44169e+06	3.43365e+06	3.44932e+06	3.0175e+06	4.14289e+06	2.51315e+06	3.57796e+06	3.83176e+06	2.99643e+06
Tryptamine	161.107	8.69931	23	7408126	403082	9906085	6173574	158179	664778	37946584	605588	27481640	2.90195e+06	5588281	3372283
Ethyl trans-p-methoxycinnamate	207.104	8.22163	23	1.90844e+06	1.45026e+06	2.9642e+06	3.39199e+06	1.20215e+06	2.64969e+06	7954442	2.61863e+06	7.83145e+06	765300	1.04571e+06	8990723
	207.113	7.24884	23	10601870	4.86419e+06	7.78099e+06	14786338	5484555	7993087	21243184	11284861	16239320	2.96916e+06	4.96647e+06	18207418
Phosphoserine	186.016	1.826	23	30606258	26734926	32763146	24251256	12608934	16165922	119983368	79573240	134646848	3941830	6.04601e+06	16561088
(2R,2'S)-Isobuteine	208.064	2.73314	23	668442	887226	1.02361e+06	1.74997e+06	807121	1.23259e+06	12732485	5053996	18969510	215683	525412	4479450
	209.001	21.7487	23	102045	207231	1.79321e+06	447176	2.03549e+06	1.67255e+06	2.39854e+06	1.10255e+06	1.89112e+06	1.55184e+06	1.13299e+06	1.56571e+06
Ubiquinone-2	319.195	15.1348	23	426249	619533	555691	500884	495903	483612	556373	638315	414303	511689	624034	465031
	186.956	0.484712	23	697836	676871	781291	734942	830465	698793	761218	850663	678521	880074	901052	742147
Aminoadipic acid	162.076	2.70633	23	24892036	16916090	24846294	27213990	6599497	11841355	93285560	26644748	65511136	2.05121e+06	2.63844e+06	47397948
	162.574	7.41642	23	1.10652e+06	600460	905876	709211	468739	735743	1231730	1.10189e+06	1.33492e+06	227676	401000	898910
	163.003	1.48815	23	1.15119e+06	1.15669e+06	756375	1897867	1.57362e+06	1626350	1091705	924327	664615	778278	830586	797705
Imidazole acetol-phosphate	221.031	1.78072	23	564967	447418	598303	350010	384702	665798	438541	716220	652819	416983	515700	1.17627e+06
	319.304	15.1655	23	461776	456346	661501	1.03669e+06	579596	1093755	5.4532e+06	678311	29177104	1967698	918550	15473326
	320.091	3.18591	23	1.84131e+06	7961376	1.72706e+06	483733	882483	1.6896e+06	1.35447e+06	2430722	1.15337e+06	652355	2.04397e+06	167003
Urocanic acid	139.05	6.59086	23	2.51817e+06	2.34681e+06	2.51664e+06	2.14599e+06	2.43051e+06	2.58118e+06	2.57412e+06	2.82947e+06	1.53841e+06	2795885	2.55645e+06	2.10966e+06
Tyrosol	139.076	13.8002	23	1229434	1.40472e+06	1.21e+06	1217419	1.35889e+06	1.28598e+06	1.24472e+06	1.36618e+06	1.4228e+06	3224357	2473554	1.35919e+06
	222.016	21.7394	23	398943	962220	2.35437e+06	645167	4721910	2.96433e+06	4387167	5719338	0	7.2652e+06	734663	2.05592e+06
	187.127	16.6958	23	91042.1	250516	226615	214420	244705	229650	235698	223434	232838	256707	195040	219909
N-Acetylgalactosamine	222.097	2.05553	23	428089	1.00298e+06	1.09246e+06	800870	2099188	1.80078e+06	1.02761e+06	9106724	2.0676e+06	9633292	6374682	15831297
	626.322	14.8943	23	980831	691729	575225	760084	847219	715964	626869	781222	631364	607591	682898	559118
Isoelemicin	209.114	1.66866	23	721049	701303	567343	941937	535504	424060	9196789	2.83048e+06	5903584	895293	564209	786063
2-Decylfuran	209.19	15.2189	23	297080	510229	354674	235738	456320	425683	328730	417342	333764	577383	780232	253675
	223.015	21.7391	23	125045	297666	1343847	211247	2.40914e+06	2.31789e+06	2.08188e+06	2.28313e+06	268889	1.84576e+06	196871	1.92479e+06
	122.547	21.7444	23	30588670	45997684	121070640	43474900	227106768	180306960	225385792	246745856	177020720	278535264	29594944	122036896
	209.946	21.8099	23	270200	569866	1436391	271401	2.23765e+06	618969	792418	949687	0	2.13293e+06	587583	487184
Benzoic acid	123.044	6.61746	23	3356896	2.85349e+06	3.73807e+06	6.26123e+06	1.91549e+06	3.64649e+06	16653043	6984770	12962121	1.67872e+06	1.91537e+06	12822971
Thiodiglycol	123.046	21.7369	23	574088	22899638	2.68442e+06	18401984	2.96893e+06	2.39776e+06	3040837	3.38276e+06	19714346	4530737	24571154	1.94934e+06
Thiodiglycol	123.049	21.7536	23	3.2907e+06	4.84032e+06	12097386	4737879	24390288	20817948	23940088	25392544	49571.9	30124252	3.25507e+06	11518399
	628.214	8.22294	23	347068	302744	424888	504805	296372	396746	761860	412574	670088	190345	233398	709170
	163.94	0.931687	23	114622	105336	122305	135801	127870	117907	118219	142219	104850	130914	146447	112701
Indoleacrylic acid	188.071	8.22054	23	35190724	35144776	49651364	66401764	23534998	48131272	154253136	54337504	135906416	12737891	18480948	163647264
Brassilexin	175.034	9.18416	23	242618	288623	267556	330882	414632	226901	523491	368521	403236	359930	573280	856792
	123.551	21.7825	23	195100	263569	733495	242549	1.12749e+06	795134	983414	214605	0	1.16162e+06	254246	681937
	223.092	2.30579	23	3.32819e+06	2.37059e+06	2023000	3.94243e+06	2094073	1.87569e+06	2293229	1.92001e+06	1.33831e+06	2.65806e+06	1.93195e+06	1.5328e+06
Rishitin	223.17	16.4545	23	222159	340259	450722	130067	356062	264418	349595	400580	262496	778120	747441	406312
PE(14:0/14:1(9Z))	634.453	17.1071	23	250138	1.00465e+06	883592	2.34485e+06	766942	997238	612268	601409	576011	935032	825200	523619
	635.456	17.1402	23	63337.7	382631	390692	832653	302122	375969	259836	211924	220327	412697	347746	248340
	176.014	24.4876	23	525896	403890	431302	449337	421027	400692	412925	377708	345811	443097	428400	325714
N-Acetyl-L-aspartic acid	176.056	2.93816	23	1.62373e+06	2.05334e+06	1356491	2.12279e+06	2.29839e+06	1.72196e+06	4999157	2259340	5.23501e+06	1.76678e+06	1.63909e+06	2.4382e+06
2,3,6,7-Tetrahydro-7-methylcyclopent[b]azepin-8(1H)-one	164.107	24.429	23	109856	539916	812026	108134	553226	577298	224135	641657	1.39121e+06	316435	732986	1.01735e+06
Zeranol	323.184	15.8344	23	1064911	1.96902e+06	1.98969e+06	1.70878e+06	1.96968e+06	2227916	1930667	1327684	1.95988e+06	1.82781e+06	1.95692e+06	1.94392e+06
N-Heptanoylglycine	188.128	9.63025	23	1.39595e+06	677940	1.39997e+06	1.111e+06	692818	1.757e+06	809910	586730	1.0584e+06	972773	1.10884e+06	1.15483e+06
15(S)-Hydroxyeicosatrienoic acid	323.259	16.6364	23	53782.6	163610	153011	144943	130599	156131	148513	150541	183998	155124	166763	164797
	188.958	21.094	23	3831753	7.92938e+06	7820289	5.95282e+06	8600002	7.90655e+06	7333379	8.05779e+06	6751792	6.39224e+06	7992204	7089202
Phenylpyruvic acid	165.055	6.61475	23	11710302	9297038	13829104	21222424	6461101	13986924	60444400	23678442	48852496	5838966	7265612	50795240
Ricinine	165.064	2.36223	23	812969	752301	744602	1.02613e+06	840531	789315	855225	629396	489925	713872	680488	816329
Cytidine monophosphate	324.06	2.69054	23	5288721	2804104	6802029	4.53576e+06	2.27461e+06	4.53017e+06	11815784	7.63625e+06	12831170	253587	3.33281e+06	6.64047e+06
(E,E)-2,4-Decadienoic isobutylamide	224.201	17.0603	23	17355	127069	120029	137637	119266	135377	168479	125716	122014	107665	134782	138396
	225.016	21.7416	23	542653	1.05879e+06	2.45937e+06	720190	5949843	3.07013e+06	5101118	6.55057e+06	0	7.19436e+06	846469	2.09067e+06
(Z)-1-(Methylthio)-5-phenyl-1-penten-3-yne	189.074	8.22141	23	4.03253e+06	3.8772e+06	5.9106e+06	7.17991e+06	2528469	5.80219e+06	18653978	6130220	16709844	1.55981e+06	2.07004e+06	18893366
1-Pyrimidinylpiperazine	165.112	7.83875	23	251029	375690	205470	289679	181893	211202	164847	233887	209635	403700	348660	244175
	576.338	16.1983	23	176493	220546	177642	207027	245839	203753	210485	301799	232037	271073	249062	226997
Maraviroc	514.338	16.4893	23	121396	179783	180858	159095	177300	192542	159043	181601	188207	206795	212472	186344
	226.012	21.7748	23	1.73395e+06	3.85068e+06	19951772	3.0082e+06	32127258	64685584	18873860	33543848	36672.5	35330456	2.62409e+06	78275616
trans-Ferulic acid	195.062	1.49169	23	305614	980624	585572	667071	445395	405609	1.21329e+06	874371	1216643	499274	339847	1.56858e+06
Tetraethylene glycol	195.123	7.35924	23	12244993	6.0829e+06	4.10104e+06	7.88136e+06	5412589	7.81769e+06	4.23059e+06	4.53808e+06	5218448	7.48791e+06	6206765	4836261
	124.544	21.7697	23	686152	876289	2.67144e+06	902247	4.32821e+06	3531079	4430152	5333759	3.93917e+06	5.28425e+06	708057	2732232
Geranylacetone	195.175	16.7875	23	51777.5	290779	331729	185129	290845	257672	239192	291077	266739	401738	450612	324398
	189.98	21.8216	23	1.16965e+06	586061	459041	741358	616352	451643	546035	590243	0	797541	551605	408609
	196.155	6.77881	23	1.85136e+06	1.33646e+06	1.07863e+06	1.33076e+06	776300	1.93988e+06	785630	1.06015e+06	1.10525e+06	2.23076e+06	1.39563e+06	956833
	516.318	16.4608	23	159081	247232	276828	423739	287579	350271	286211	302490	292452	262107	266398	259034
2-Heptyl-4,5-dimethylthiazole	212.15	7.36588	23	10527869	4959227	3.03531e+06	6959266	4.19284e+06	6044662	2.72273e+06	2.87472e+06	3.72001e+06	5.82172e+06	4790304	3.53998e+06
2,5-Dibutyl-4-methyloxazole	196.17	15.9596	23	53466.3	653250	759761	577809	368328	808218	582736	702647	2.05039e+06	520518	655225	1.3944e+06
	853.25	17.1886	23	128344	306312	280612	268025	267856	230124	234825	246215	213818	238450	260345	367583
	226.18	13.0392	23	958328	953377	1.11659e+06	1.18117e+06	1.00408e+06	1.62509e+06	980861	815764	1386874	1.33326e+06	1.36959e+06	1.31517e+06
S-Prenyl-L-cysteine	190.09	8.52539	23	1673029	325656	1992890	1.96804e+06	206867	1.14938e+06	5.9231e+06	324246	8995936	720680	1.86227e+06	2.62166e+06
N-Methylcalystegine B2	190.108	8.75541	23	1.8606e+06	1.39462e+06	1.63129e+06	3.7778e+06	1.73484e+06	1.11146e+06	16129455	4.91455e+06	16064804	3.72564e+06	5223137	40097168
	227.016	21.7537	23	47930.9	229190	1266215	191609	2.08748e+06	4577822	1.23495e+06	2.46964e+06	0	1.91501e+06	208052	5.36851e+06
Clozapine	327.141	13.4085	23	163827	624886	486934	434490	549075	415134	471629	586858	323338	486948	667197	481932
2-Hexaprenyl-3-methyl-5-hydroxy-6-methoxy-1,4-benzoquinol	579.444	3.55462	23	264360	440053	657268	432701	287916	1.15615e+06	901273	627570	1.03706e+06	160913	276592	2198835
2-Dodecylbenzenesulfonic acid	327.202	8.42039	23	2.85826e+06	731924	714645	2.97529e+06	541247	847829	1.37391e+06	508752	748686	839391	1.71763e+06	678028
	213.024	1.47443	23	2.91652e+06	4.72576e+06	7.14821e+06	2.10942e+06	3.85267e+06	5.85975e+06	3.44639e+06	6.10115e+06	9262169	190035	816098	8122855
	867.371	14.858	23	5.44596e+06	2.26325e+06	2173369	3.35267e+06	2.11813e+06	2737109	4.34633e+06	3.28595e+06	3431763	1.0087e+06	1.34687e+06	4434482
	191.049	2.76081	23	5443975	36369092	12455780	6724385	6129010	2.4087e+06	10237180	27106926	11075100	993667	5268078	25436542
	125.53	21.7717	23	319735	723418	1.13591e+06	417701	1.65692e+06	750724	1.00966e+06	1.39389e+06	1.06142e+06	1.34593e+06	565402	1.12776e+06
(9S,10S)-10-hydroxy-9-(phosphonooxy)octadecanoate	397.238	12.9197	23	328882	254821	179507	187008	202552	182318	186484	176028	148817	196252	185538	150154
	397.259	16.3651	23	39523.4	128034	140695	289389	46694.7	133755	114311	131385	97134.1	122987	135318	100088
Naloxone	328.15	6.9589	23	215069	182522	273555	578271	318460	448902	887989	445796	805138	339552	335129	331760
SM(d18:1/22:1(13Z))	785.651	15.3833	23	1.22821e+06	514577	279338	770906	544665	238669	745340	452428	191743	790167	434278	155832
Nitroglycerin	228.008	21.764	23	4864838	1.23018e+06	7255201	926621	12166544	25332716	7.18455e+06	13286048	30113.2	11853950	1.02702e+06	29549636
FAD	786.165	7.94708	23	1.14802e+06	861493	1255932	1.17099e+06	300760	856590	5177869	1.37459e+06	4944958	513626	467750	5.58201e+06
	787.166	7.95016	23	423842	320192	427970	392309	130028	315102	1.54803e+06	412941	1.38167e+06	143657	188345	1.58241e+06
	735.565	15.6471	23	1.62987e+06	482495	295469	886839	373726	311740	837210	240568	242818	862684	230205	213822
Dulxanthone E	399.144	2.01948	23	46737788	39366964	51632436	45097180	18784198	33682016	15169557	12981448	18462412	17370982	21286604	92526280
Vanillylmandelic acid	199.06	2.29933	23	1.10691e+06	1.27142e+06	1.46334e+06	1.49387e+06	1.23867e+06	1.49316e+06	973104	1.01143e+06	977714	1.31667e+06	1.2504e+06	1.27934e+06
	584.217	7.42729	23	1.16654e+06	944018	1.09299e+06	856491	434420	934842	1.32255e+06	620375	1.07077e+06	270325	304423	875562
PC(14:0/22:1(13Z))	788.617	15.8283	23	31427118	13580371	19096846	13385186	15967753	18211316	14002177	14930486	18037600	14170527	15313375	16588153
Chloroxine	213.983	21.7473	23	718333	2165051	12539318	1.44696e+06	36677712	17880422	26947890	35127584	0	40824136	1.71195e+06	20511338
13-Demethyl tacrolimus	790.469	14.7268	23	5.06061e+06	1.45831e+06	1866429	2.45366e+06	1.43052e+06	1.97171e+06	2.02956e+06	1.10531e+06	3.04279e+06	1.12023e+06	1.18747e+06	2296805
24,25-Diacetylvulgaroside	521.311	16.6848	23	131106	144336	126782	406224	149252	127801	160197	157781	251263	193761	192430	242630
N-Acetyl-L-methionine	192.069	8.52995	23	3.67949e+06	2183046	3.50312e+06	3883337	1.05367e+06	2196117	14004517	4118360	8.02243e+06	748887	858670	2568150
	399.273	17.2917	23	2980527	770965	563125	2888769	717083	0	1429354	662602	516513	1.34763e+06	1.54767e+06	554710
PC(14:0/22:0)	790.621	15.8141	23	3.95563e+06	1.92687e+06	2377724	1.79626e+06	1.90314e+06	2481349	1.81486e+06	2.07417e+06	2290552	2.11379e+06	2200810	2090276
2-Hydroxyestradiol-3-methyl ether	303.199	7.68114	23	8703019	6791169	8594572	10087313	3.42475e+06	9738501	7446452	4.23653e+06	7543392	9051812	9547399	12097500
	791.624	15.8044	23	762181	467627	484959	574351	483502	510175	378554	470653	480944	375034	391030	536856
	303.309	16.1988	23	166061	363464	355004	461323	397349	629563	2.23275e+06	421412	12948768	435220	229406	6422365
	400.248	14.7284	23	2.57247e+06	1.23239e+06	1156191	1.24431e+06	1.39559e+06	1.19975e+06	754184	898257	1.026e+06	1.28275e+06	1.41766e+06	742381
1,2,3-Trihydroxybenzene	127.039	2.29963	23	200253552	232156144	268770560	201182304	239530528	267337376	161918688	203929504	199969808	203560704	218637728	224027568
Scopolamine	304.151	7.64145	23	498381	424577	555621	952492	601100	925511	1.66129e+06	502336	1.90193e+06	112905	198057	1.41383e+06
Vildagliptin	304.202	7.68521	23	893934	642692	959135	1.11218e+06	348663	1.03323e+06	723506	452911	806593	848599	1.02965e+06	1.27645e+06
gamma-Glutamyl-beta-aminopropiononitrile	200.103	2.92034	23	262341	346972	385963	857358	1.49839e+06	658813	1.89171e+06	936605	1.2612e+06	3.06087e+06	3274154	2.12547e+06
Cincassiol B	401.214	6.8585	23	1.48096e+06	870699	1.70635e+06	1396397	517779	1145602	6.68258e+06	2.14352e+06	5513603	503811	578678	7302353
2,4-Decadienoyl-CoA	918.218	12.1395	23	520260	5.29386e+06	807526	2.19989e+06	759566	4.15757e+06	8355777	4884165	1.78424e+06	547849	1.25234e+06	6.50801e+06
11-nitro-1-undecene	200.165	12.512	23	814302	533063	563154	597492	513516	540793	522254	551058	510811	607387	656610	461466
Iso-Valeraldehyde	87.081	6.98659	23	385558	413897	214006	382406	159724	275949	391417	313695	211565	410672	417635	236249
	918.49	12.0618	23	0	4479805	637211	1.24831e+06	2537893	2.7249e+06	6173950	4.02732e+06	1.14694e+06	524637	1.24312e+06	4.8369e+06
	194.021	21.826	23	158129	262490	319023	147723	470395	250983	399689	392198	269817	450941	282606	287126
	194.048	2.54809	23	4.37884e+06	5039312	7.35148e+06	6179340	2.5892e+06	4301181	2.45981e+06	1.27348e+06	3.48081e+06	1916783	2.24785e+06	4.82406e+06
	590.427	17.1149	23	382050	1.18014e+06	1.19432e+06	3.64409e+06	816103	49588.9	976979	820610	699366	1455205	1.1069e+06	802052
Monobenzone	201.088	1.83765	23	631064	543431	1.26599e+06	1.76162e+06	3148131	1747896	503144	344871	516975	472428	477953	386816
	817.338	3.45468	23	968281	683109	935784	1.14057e+06	589077	861223	1.28293e+06	684523	1.01994e+06	245315	342442	1.72084e+06
Zanthodioline	306.13	2.46961	23	805143	947096	1.42833e+06	744696	322101	449006	56173796	17280980	26336294	540497	510071	312162
	818.358	15.5068	23	1.86116e+06	1.734e+06	1.8691e+06	1.66107e+06	1.71077e+06	1.49311e+06	2340170	2.16747e+06	1813768	2.17549e+06	2.55424e+06	1.40729e+06
Saringosterol 3-glucoside	591.429	17.1398	23	163996	415142	378905	1.1143e+06	296263	424380	294256	333162	260687	430800	427346	296826
	592.254	16.6314	23	148103	377295	335186	50052.1	344647	353785	345695	281297	340702	299160	330341	315858
	306.243	16.6343	23	58041.7	148195	224761	99130.9	157123	209541	109701	204017	213144	144072	190343	230986
PC(15:0/18:1(11Z))	746.568	15.8868	23	2.75876e+06	615757	3.86314e+06	912482	516563	4.19488e+06	756751	514777	4941868	618986	485394	5391126
	402.285	16.3567	23	234412	202255	331132	370678	322516	404469	369995	366443	405526	230047	390938	328450
1,26-Hexacosanediol diferulate	751.512	14.7315	23	41966132	22086514	57393668	43713148	33100268	43827700	9846814	28043280	35362692	69048872	102125296	7.0147e+06
Isovaleric acid	103.076	10.3955	23	957725	974413	421799	723571	409821	440202	751764	648391	364137	924874	1.13235e+06	418950
	128.011	1.73613	23	5.74147e+06	3.63742e+06	6440887	3.96366e+06	1930903	4914791	64860800	11298364	86704256	939795	1.74667e+06	29828742
	128.043	2.30244	23	12717272	14365714	17959300	14487909	16306472	17651966	10870254	13545157	12271633	13426372	14709159	14031642
D-1-Piperideine-2-carboxylic acid	128.071	23.1413	23	1.63113e+06	2.97383e+06	2.86757e+06	2140460	2.42715e+06	2.33797e+06	2.89379e+06	2.66612e+06	3.56854e+06	2362234	2.03674e+06	3.26118e+06
	231.084	7.38424	23	3.06793e+06	1.70647e+06	1.43697e+06	3.32453e+06	1.81135e+06	1.28825e+06	1.21914e+06	1.34393e+06	796369	1465775	1440032	1.01553e+06
	356.279	16.4632	23	1.30511e+06	641126	1.20632e+06	102607576	1.58604e+06	466232	1.88686e+06	512472	1137234	5.94779e+06	700162	406805
Pristanoylglycine	356.316	17.0988	23	54113.4	1.16446e+06	1.479e+06	1.21929e+06	1.06119e+06	0	1.39987e+06	1.26066e+06	1.04017e+06	1.2272e+06	1.31814e+06	1.40977e+06
	594.329	16.8878	23	38595	323929	354802	402176	403301	134830	441855	361592	299959	401419	337417	367758
	128.082	21.8565	23	339343	340564	353613	316475	397262	357323	308241	359195	0	338892	364803	564787
PS(18:3(9Z,12Z,15Z)/22:6(4Z,7Z,10Z,13Z,16Z,19Z))	830.506	9.75112	23	812309	1.32266e+06	1.46908e+06	386155	987679	1.73455e+06	5941183	4.655e+06	3.37248e+06	389716	204610	4.2976e+06
	103.095	21.7055	23	2.15811e+06	3.83042e+06	10555564	545296	8681070	8.14912e+06	5467738	5.34046e+06	9893006	6.71573e+06	5993632	11007984
	404.207	14.2711	23	57469464	65253368	44873608	36719344	28290736	40298844	47160656	54783572	29096428	98382032	77167856	24430108
3,4-Dihydroxy-tamoxifen	404.22	14.7354	23	13880036	7.77771e+06	8696737	7.0489e+06	10356379	6947173	4701170	7.75017e+06	7087739	7246824	10604842	5334751
3,4-Dihydroxy-tamoxifen	404.227	16.7029	23	314205	476534	232153	474685	464777	3702351	543038	451660	275595	435970	446508	479629
N-acetyl-L-2-aminoadipate(2-)	202.071	2.4572	23	233659	224421	276376	287816	258269	316230	411867	236347	327035	206520	152734	420353
1',2'-Dihydro-1,1'-dimethyl-2'-oxo-4,4'-bipyridinium(1+)	202.108	7.42803	23	1.3717e+06	1.16536e+06	1.80284e+06	1.2964e+06	538966	1.27736e+06	2.51841e+06	1.42228e+06	2.85616e+06	243168	341131	1.39312e+06
Cadaverine	103.123	1.49812	23	2.37309e+06	3.88602e+06	3.0405e+06	1.08201e+06	883756	1.77119e+06	22979818	40813044	7271099	2.89924e+06	4.14628e+06	5968698
Ligustroside	525.201	4.46961	23	7332363	5463692	8954952	10074550	5005050	8704235	19337054	7616832	15962735	2.68435e+06	3.58207e+06	17203512
Flunarizine	405.211	14.2562	23	13386982	14746994	11117668	8.20375e+06	6.12548e+06	9850177	10410541	12359312	6.51946e+06	23676396	17437760	5686291
Methylgingerol	309.206	15.9283	23	235400	268545	277307	263746	356143	304774	294125	322716	264569	284378	185063	329200
Oxybuprocaine	309.215	10.9802	23	3.188e+06	1.95082e+06	626660	1.77477e+06	3.95464e+06	3.30986e+06	574499	2.40655e+06	13168607	541087	1.40592e+06	3753493
	526.167	3.04271	23	295117	132259	235355	291781	185557	228591	276284	162838	169760	249691	178724	279006
MG(0:0/22:5(4Z,7Z,10Z,13Z,16Z)/0:0)	405.298	17.058	23	66099.8	94525.1	96223.2	68472.6	91463.5	164462	83815.9	111224	66911.5	120813	127233	79614.3
Asymmetric dimethylarginine	203.151	2.35375	23	358838	730292	491526	567021	786218	432983	6.84686e+06	4.61485e+06	9391588	2633693	3.52938e+06	3097374
	203.563	1.43215	23	4.81769e+06	4.37321e+06	8902224	11869355	3.88037e+06	9343092	11519021	2.21058e+06	7.69117e+06	2.20514e+06	1975066	9088996
	406.213	14.2584	23	1.96346e+06	2101419	1.33125e+06	1.18274e+06	1.01181e+06	1.32488e+06	1.75258e+06	1.95661e+06	1.00965e+06	3.33141e+06	2.59673e+06	787317
7,8-Dehydroastaxanthianthin	595.381	17.2401	23	363739	242575	185851	272557	138364	178025	90981.1	168438	93971	234955	214734	102057
	406.243	16.7234	23	378900	488790	495279	473078	468988	485961	447315	543776	412809	533494	490492	467041
	596.436	15.2814	23	696163	757232	455258	607652	549650	1166724	287526	511012	844481	1.56757e+06	1.63117e+06	516975
N-Hexadecanoylpyrrolidine	310.31	16.5668	23	425080	1.10006e+06	1.1836e+06	1418638	1.26187e+06	1.13861e+06	896459	1.21043e+06	3.42157e+06	999026	1.16688e+06	2.61208e+06
	129.536	21.7462	23	2049666	7.43937e+06	19803614	5.48436e+06	24435948	15028419	24820142	34276540	0	36180804	4.55095e+06	15920026
6,11-Dihydroxy-2,2-dimethylpyrano[3,2-c]xanthen-7(2H)-one	311.09	2.92999	23	17281390	12928920	16978510	9680988	7.06135e+06	11803812	14532268	11913440	14955357	4.33735e+06	5.37349e+06	12876388
	359.206	14.1499	23	452732	452791	437746	382716	425109	395017	380679	453509	353921	499682	461821	330837
LysoPE(0:0/22:6(4Z,7Z,10Z,13Z,16Z,19Z))	526.293	15.5974	23	646787	2.16702e+06	6.23123e+06	1.51644e+06	2.27954e+06	4.73027e+06	351423	1.98668e+06	3.75749e+06	2845568	1.92717e+06	3.63611e+06
	764.607	15.6954	23	375003	190019	340907	223765	217115	280457	196675	215522	255948	205030	242921	296098
	105.043	21.6271	23	170493728	138423264	482604320	883676352	302600576	466793952	214976144	261435328	100769248	259232752	128049224	720592384
3-Methylene-indolenine	130.065	8.21508	23	879357	736527	1.37293e+06	1.45491e+06	583303	1.30078e+06	3.44275e+06	1.39086e+06	3.24379e+06	2.11286e+06	2.04105e+06	4208484
L-Acetylcarnitine	204.123	2.92555	23	135055008	102546128	126981704	91805600	55360124	96539040	128011392	66322844	151110960	14663427	35561168	138764752
	89.0691	21.6324	23	449811	277875	279148	2.13512e+06	744193	1.45738e+06	421674	802778	301251	890900	1.13352e+06	1.78269e+06
	344.228	8.4219	23	21965762	4603850	4.36006e+06	22518786	4082310	6.79316e+06	9946124	3.1873e+06	3931039	8895075	14050152	4.1483e+06
	130.159	8.68264	23	8086256	7.74131e+06	4696339	22895850	3.49184e+06	6.32665e+06	5990450	5355525	5.61756e+06	7.19361e+06	5007223	4095468
	90.0088	21.7382	23	1.06803e+06	957022	2.23329e+06	845752	2.5791e+06	2.11944e+06	3.80918e+06	4.64566e+06	178304	4.89778e+06	814849	2.07776e+06
	204.227	1.4507	23	892381	8722164	3.20324e+06	3612217	1.46622e+06	4.38942e+06	17407864	8692433	30587450	89792	114205	2.57485e+06
1-Oleoylglycerophosphoinositol	599.32	15.4656	23	195253	722578	951027	759998	633018	506213	11669472	7461438	14277816	6.15115e+06	3.29701e+06	3.63586e+06
	90.5073	21.7416	23	431280	1.00351e+06	2.47467e+06	712456	6.46066e+06	5.3659e+06	3.33563e+06	6078580	0	5151856	478873	3.30521e+06
Desmosine	527.297	15.5818	23	344920	741346	1.91775e+06	512029	677928	1.59374e+06	118522	527308	1.08207e+06	965993	812406	1.15812e+06
19-Hydroxy-PGE2	369.227	16.2431	23	281780	390767	411330	374958	408082	405306	489673	420168	389897	473155	408582	405250
	130.534	21.7809	23	32457448	113785200	319368160	81877784	392346816	241862400	422714272	545060608	51921.1	566871104	74203752	260151792
(Z)-4-Heptenal	113.097	9.04628	23	1.75692e+06	378222	600850	863218	722600	406768	1.79592e+06	296743	1.06819e+06	1.8427e+06	1.7741e+06	596259
	113.964	21.8851	23	133661	229898	261640	148402	355408	248871	383212	292609	232932	358197	261574	257806
	770.543	14.7288	23	11953179	10346785	14309792	15725748	14032169	13768429	5.15142e+06	9352402	12370619	18731394	20884422	5.23908e+06
	370.171	2.11304	23	1.66236e+06	666375	1072931	670960	517328	735401	10246083	2.56315e+06	9075291	604660	665006	1659004
1-Pyrroline-5-carboxylic acid	114.055	2.04165	23	1.17454e+06	1.46569e+06	948694	1.11136e+06	845274	885210	6713474	2.4211e+06	10298884	583960	536805	916552
5(6)-Pentyl-1,4-dioxan-2-one	345.231	8.42325	23	2995566	601983	664799	3.28436e+06	791015	1.05222e+06	1.54454e+06	502342	629955	1.29735e+06	2.15051e+06	693306
	328.915	21.7679	23	203791	880212	1.52239e+06	385806	7621543	2.14928e+06	3689781	7.44649e+06	96421.7	10392415	900732	769140
1-Stearoylglycerophosphoinositol	601.335	15.2396	23	198995	598798	756002	842253	908738	538198	6.18785e+06	4404510	17993950	3064604	3.05697e+06	4106818
10,20-Dihydroxyeicosanoic acid	345.302	14.3912	23	2.048e+06	876128	401733	812776	1.01843e+06	1.41241e+06	497089	709898	4714652	497688	518627	1212846
	346.047	3.00453	23	2.47186e+06	2.08876e+06	2808381	1.81112e+06	630225	2.36229e+06	5148227	2.21736e+06	4.57669e+06	355358	577687	4875222
	370.216	16.9762	23	527734	1.70574e+06	2126302	1.82163e+06	1.7963e+06	1.81774e+06	1.81486e+06	1.84259e+06	1.67516e+06	1.94839e+06	1.84558e+06	1.92481e+06
	408.223	16.636	23	142276	220890	237161	203453	225718	247066	233560	256064	228250	230797	228363	251754
Dityrosine	361.134	2.33835	23	1.28527e+06	805228	948012	1.1541e+06	975116	1.1067e+06	746191	1.11357e+06	619229	1.23474e+06	922065	592456
	408.294	17.4976	23	65786.9	1.74945e+06	258678	376925	669265	312890	5.37123e+06	5804625	8197765	242149	366247	1.53333e+06
	346.332	17.5228	23	50869.5	70976.4	109038	113612	115878	0	175427	75058.7	614614	156608	147906	443144
	91.5048	21.7374	23	122377	328749	1.15373e+06	1.27616e+06	2.16092e+06	2.22283e+06	2.1652e+06	2281070	2.12759e+06	181996	248155	1.26972e+06
	105.111	1.9548	23	8179419	6059013	6482771	9124794	5324444	9102809	857768	469345	829480	13521050	7321200	2392333
Cyanosulfurous acid anion	92.9864	1.48675	23	938431	1.06258e+06	614834	1.25738e+06	1.22496e+06	1.4096e+06	290583	753611	805944	430022	669028	1.04222e+06
PC(18:4(6Z,9Z,12Z,15Z)/18:4(6Z,9Z,12Z,15Z))	774.496	14.7367	23	27548956	11928764	15027917	16824228	15040751	14010535	5846725	11008999	11777564	17214116	18953132	6427469
N-Stearoyl GABA	370.332	17.1045	23	579758	194805	170550	175113	178229	125462	205642	220270	180523	591543	750995	191457
Glycerol	93.0552	1.98901	23	1.02797e+06	909403	737171	1.84615e+06	1.03459e+06	718582	2249725	984726	3.60188e+06	1839719	1.29067e+06	3.6459e+06
	528.411	16.6829	23	1.21329e+06	1.99905e+06	2.10664e+06	1.90841e+06	1.59991e+06	2292559	1.48612e+06	2.24476e+06	2.03144e+06	2293125	1.87453e+06	1.18014e+06
6-Keto-decanoylcarnitine	330.228	9.52031	23	4274019	5.58632e+06	3.99746e+06	3.66524e+06	1.6281e+06	2.45143e+06	3.43792e+06	3.99265e+06	2.73931e+06	3.98597e+06	6.74273e+06	2.73128e+06
	330.337	17.4089	23	645028	1.82788e+06	986875	1.48819e+06	906105	0	1.78318e+06	788585	1.25746e+06	1.28712e+06	996717	1.00011e+06
	115.06	21.7894	23	5577172	841657	465262	536449	3.67707e+06	388743	4.95575e+06	3928176	42215.8	4245095	393348	1.37788e+06
	96.9977	2.28855	23	250606	291382	223039	282192	320265	265494	202409	275636	203176	322444	281201	225528
	97.0602	2.30521	23	315126	168722	272984	329558	278424	294043	241028	267730	200835	327539	300363	237470
2-Methyl-2-cyclopenten-1-one	97.0654	16.3361	23	617857	992707	946424	811326	960934	1.09808e+06	873205	980486	911227	912601	1.01058e+06	1.00352e+06
2-Palmitoylglycerophosphocholine	497.343	15.3982	23	16634361	250510	3.3131e+06	6678494	1.71088e+06	1.48594e+06	2.53575e+06	2.33393e+06	1.05702e+06	2.14433e+06	1.23225e+06	4.45401e+06
	331.34	17.41	23	139706	347968	211570	315424	234486	0	404495	137994	272108	264568	202531	215806
1-(alpha-Methyl-4-(2-methylpropyl)benzeneacetate)-beta-D-Glucopyranuronic acid	383.168	21.1351	23	452227	510509	320974	405234	566929	597518	347513	505815	324645	362613	509763	424610
	781.555	15.6608	23	791666	192618	179897	189751	204990	266027	196358	132978	209702	188804	191228	212406
	148.976	1.46446	23	5098489	6056585	3692481	6.33715e+06	8397791	10925624	2756580	5449234	3.86601e+06	2.09328e+06	3.02206e+06	6.53318e+06
	148.993	21.6674	23	394994	7803736	3.6755e+06	3.48235e+06	1.21437e+06	1.78789e+06	275241	1103397	5.15587e+06	879443	2.08844e+06	3.32969e+06
	149.021	1.56068	23	2.87733e+06	8438920	916707	3.50804e+06	8918318	9661270	2.73262e+06	9047211	5750382	4.20071e+06	8.09706e+06	9534158
Citramalic acid	149.045	2.47134	23	775120	706534	940183	974479	773335	1074884	720598	356319	3624357	624896	491148	903472
	116.035	1.47338	23	799820	1.11981e+06	1.38298e+06	465768	1.47753e+06	1351297	837066	1678167	1.81404e+06	116832	556447	1.95183e+06
9-Decenoylcarnitine	314.233	14.3168	23	218780	257047	285117	197501	285301	244906	270135	329392	269672	259312	228698	217611
Quetiapine	384.171	20.8788	23	129280	90330	76511.4	79475.9	99084.7	76729.9	86398.9	136956	54017.3	84132.6	112952	71137.1
Palmitoylglycine	314.269	16.0479	23	280293	2235789	1778453	2.04156e+06	2209143	1.91129e+06	2.39294e+06	2.45119e+06	1.9137e+06	2.06599e+06	2.52066e+06	1.73037e+06
	98.0969	8.5481	23	591202	847988	1094776	595893	1.1068e+06	1099733	664376	627768	826186	2196913	3.06786e+06	730732
	98.9193	1.67101	23	5.64947e+06	22158150	16522143	28327698	11199434	10363233	11136917	13216679	7486361	9525549	11041752	24449438
Phosphoric acid	98.9843	1.84304	23	1.50029e+06	17000766	2.31834e+06	2.16775e+06	6.40607e+06	2269942	573801	1.01711e+06	563191	30104200	18678354	746116
	243.685	7.72306	23	16964536	10506292	16531596	17526956	4.74499e+06	11967559	12860062	6456185	13694644	15991684	13157762	21557834
	425.136	14.2688	23	19008904	8461476	8550988	6789956	3.58003e+06	7.2844e+06	5.98882e+06	6.68181e+06	9367148	3.01939e+06	4488181	9492999
3-Hydroxy-5, 8-tetradecadiencarnitine	384.275	16.3331	23	88000	128849	169640	904189	185852	179743	175310	198063	208777	188035	164409	184541
	149.931	20.9677	23	172652	323132	331253	262094	392411	319378	335341	359699	314627	291205	350145	303356
	384.348	17.0059	23	17788.3	248810	291740	281118	309970	317506	304174	347905	251461	399462	296828	284596
2-O-Feruloylhydroxycitric acid	385.082	2.28867	23	583068	538917	492788	536456	71830.7	544105	584033	373510	552768	172925	110373	747709
	99.0639	16.7533	23	63156	296199	297013	334572	297644	254759	261545	277290	285860	306744	281794	292137
	498.346	15.5179	23	2.92634e+06	462944	646570	728519	301108	288789	465426	434868	265759	415445	313423	843222
Glutaminyl-Proline	244.129	2.45033	23	650784	1.21841e+06	752238	704912	1.50654e+06	638563	1.89246e+06	1490207	1482083	6.02068e+06	4.71386e+06	408387
	498.38	16.5987	23	84524	189267	173578	141901	137335	196073	146774	173549	128312	184960	157886	167764
	498.4	17.175	23	63196.3	79772.8	88922.1	121996	73930.7	79147.2	104256	104350	69768.6	72826	85418.8	100166
	118.077	2.09944	23	3.77857e+06	3600210	3617323	4078697	9158491	2.18043e+06	10414400	6.82145e+06	11279079	2.18458e+06	2.46446e+06	5.60056e+06
	100.033	1.47291	23	1.42531e+06	1.62943e+06	1812926	2.02577e+06	2529942	2232794	941566	1.80039e+06	1.81658e+06	556360	958118	2667799
	244.186	7.68702	23	2.72516e+06	1796067	2516933	2574623	684467	1.82787e+06	1.99021e+06	1.17884e+06	1.97693e+06	222894	2147356	3.30242e+06
N-Undecanoylglycine	244.191	13.0387	23	9468729	9393793	10267540	11059966	8992185	14691539	9253882	8.20069e+06	10454295	10120526	10993830	9871641
	372.202	16.7362	23	163219	301045	311714	287138	271062	267332	251748	289117	228418	313337	284224	287426
	426.139	14.2628	23	4377120	1.95378e+06	2081994	1.70427e+06	891634	1.67502e+06	1.55104e+06	1666425	2.03075e+06	800484	1.10423e+06	2.13982e+06
	256.3	16.8947	23	683540	816690	1200186	535218	219380	0	1.27584e+06	389321	448956	615378	464629	492398
LysoPE(0:0/14:0)	426.262	15.4333	23	91473.9	199246	251171	306608	255350	225653	353971	152250	414591	706666	531575	756124
(6beta,7alpha,12beta,13beta)-7-Hydroxy-11,16-dioxo-8,14-apianadien-22,6-olide	385.197	7.36229	23	5966466	7286205	10453164	4990662	2.12287e+06	6184107	32056018	9313663	31662974	488788	1.26548e+06	13643664
	109.524	21.7692	23	21913134	1.1845e+06	1.76402e+06	804588	3.48511e+06	1.95274e+06	3.33436e+06	3.6678e+06	0	4.04375e+06	821219	1.7224e+06
Tetradecanoylcarnitine	372.311	16.0602	23	979564	1.63287e+06	2.7862e+06	1.58781e+06	659173	5994832	1.82184e+06	1.16566e+06	3.0486e+06	497429	616572	1.38911e+06
	150.087	1.75855	23	6053480	2.19443e+06	2863889	6.36551e+06	1814794	1.96704e+06	5426727	6447113	3.36432e+06	1.11103e+06	2.40219e+06	1.49023e+06
Ipomeatetrahydrofuran	257.211	15.3114	23	489662	329019	421921	342357	320133	427115	369023	423374	341306	400196	320823	257354
	257.977	1.51707	23	11998011	12939726	13128477	15762384	17259602	23379252	7562568	13220049	10332248	872655	1.13406e+06	15364197
	386.217	16.743	23	183168	250088	287098	266514	263838	304926	248364	274944	226896	234008	220398	216242
N,N'-Diacetylhydrazine	117.066	1.84147	23	1.29185e+06	1409986	1.45168e+06	724816	2.7838e+06	9223978	1.49182e+06	1.34704e+06	1.57831e+06	1.6525e+06	2.57256e+06	696196
Buspirone	386.254	16.5907	23	184077	318340	244304	263327	269934	287125	255279	296324	282464	160093	260120	287392
	101.08	2.42551	23	501563	1.25359e+06	1.00311e+06	474444	706158	716831	4.04475e+06	2512065	5.30144e+06	507136	757670	1.6052e+06
Pentadecanoylcarnitine	386.326	16.596	23	181568	189447	222375	136316	192425	174037	314915	213144	408328	182590	180457	124944
4-Aminophenol	110.06	23.3406	23	1.0627e+06	3081828	2384439	1458822	2.40868e+06	1.95163e+06	2.22583e+06	2488179	2.7536e+06	2.23815e+06	2.0146e+06	2.8345e+06
1,2,5-Trimethyl-1H-pyrrole	110.097	6.96949	23	782661	875286	465213	867659	259625	461291	678278	601804	363378	819971	1.02877e+06	398231
D-Xylose	151.058	2.91994	23	4802552	5.28608e+06	5.975e+06	7.54808e+06	3880787	5.8075e+06	13465588	8814430	8758635	2.72446e+06	3.18031e+06	10420756
	365.278	14.3967	23	9350844	2515688	1.11155e+06	1.12949e+06	2384350	2.55332e+06	739768	2663019	6464700	1.0784e+06	1.2959e+06	1.91407e+06
7-Acetoxy-6-methoxycoumarin	235.06	2.29806	23	457945	538322	491845	406198	493604	530802	462516	444238	428009	497862	567704	378337
	102.034	1.48871	23	61043400	61315184	50173724	81581584	71594512	99596992	33615920	61792424	54485564	29047612	36120644	73693640
Alanyl-Arginine	246.152	13.228	23	903929	1.01672e+06	6241618	3.80936e+06	1747542	7.60353e+06	4808055	2.82268e+06	15453430	1.67587e+06	4105920	16526138
Lysyl-Valine	246.181	1.8465	23	2.40211e+06	4.46885e+06	2453713	2.09567e+06	4.38159e+06	1.78546e+06	51623744	40033036	38066092	10841513	12648013	17900908
Porson	387.18	14.2652	23	13413884	26648834	18843306	10242606	7763599	15403148	12925364	18553164	9431352	38356928	31001374	7.93134e+06
	110.522	21.7695	23	6793555	19352800	37859820	12505453	59773536	40801084	57142280	75285192	51984.8	72684544	12496266	35168740
Frangulanine	501.341	18.9871	23	48062	312438	85709.3	51667.6	111538	60466.7	2.5379e+06	4102618	6275225	5240789	5.11584e+06	2.68365e+06
	259.173	7.79493	23	528432	299900	663248	635371	187343	765316	615732	207884	506215	659772	659629	824183
Dimethylallylpyrophosphate	247.013	1.45668	23	501021	1198078	895195	709887	1901962	2.36228e+06	71810.6	864073	754388	653710	1.06679e+06	1.75973e+06
Thymol	151.112	14.0426	23	262379	254381	316942	321480	273150	340812	209787	274278	221627	396493	339674	314115
Glycerol alpha-monochlorohydrin	111.021	21.7399	23	39209568	9290100	26092320	6.15883e+06	55369408	50779944	36147736	50364004	1.14067e+06	49287444	5367247	32683104
	111.024	21.8023	23	163817	551733	470343	405473	2.14584e+06	1.2078e+06	1.68984e+06	1.71652e+06	1.14067e+06	2.98284e+06	645332	1208233
	352.321	20.6166	23	0	550334	775491	430717	554313	221243	480024	467797	589952	957827	953770	431484
Pyrocatechol	111.044	24.2054	23	2760223	5180560	4.79665e+06	3.09435e+06	4.78226e+06	4.75747e+06	3.92412e+06	5.37262e+06	5431681	3567035	4261988	5467929
9-Azabicyclo[3.3.1]nonan-3-one	140.107	9.87106	23	1.77558e+06	2378978	2.25977e+06	1.66413e+06	887377	2.27152e+06	1.54134e+06	2.05457e+06	1.70904e+06	1827057	3.01364e+06	1.5659e+06
Fexofenadine	502.293	15.7935	23	951637	4.59048e+06	10809799	2.42971e+06	4.2729e+06	8083822	891178	3626177	7759990	8805899	6080975	7304513
	336.202	16.6675	23	164901	348037	378375	378901	369394	390456	377944	392713	384681	387005	395970	433067
Terazosin	388.197	14.7355	23	4382772	5556146	4.29194e+06	4.89282e+06	5858050	4020367	2440232	4.07393e+06	3.83562e+06	3.92577e+06	5584500	2963190
	388.254	8.68085	23	16555700	3652326	4269482	18705064	3.24915e+06	6.41893e+06	7.81297e+06	3.14404e+06	3.95269e+06	6034097	15050319	4135423
Glucosamine-1P	260.053	2.05701	23	357523	1.30782e+06	940969	659237	1.83854e+06	1.4327e+06	1.25484e+06	2.51356e+06	1.60016e+06	2216118	2.07729e+06	15282895
3-Hydroxydodecanedioic acid	247.155	13.1753	23	299687	241547	732705	437554	300841	962005	657919	335968	2.0689e+06	311516	710309	2.05279e+06
	503.297	15.7829	23	370324	1.40699e+06	3.19673e+06	802346	1.13618e+06	2.14326e+06	295121	1098850	2.23633e+06	2.55704e+06	1.74097e+06	2.01919e+06
	152.047	21.7453	23	1233547	5.69058e+06	25255428	2.10445e+06	24959932	16645213	14604543	26611056	0	23670976	2.03969e+06	13353643
	111.522	21.7435	23	269023	577204	2.72155e+06	515719	4.03762e+06	3.63069e+06	2.87272e+06	4.85491e+06	0	4.00864e+06	536731	2.74522e+06
2-Diethylaminoethanol	118.123	21.6086	23	20965656	23433968	112180152	74049056	86655472	76985640	40467812	42113356	19340260	57455944	21986504	110391536
	112.018	21.7624	23	1.0929e+06	3.02827e+06	10042638	2276817	19793192	19518822	13032820	21074336	38237.6	16423691	1.69835e+06	11990149
N-Linoleoyl GABA	366.3	17.0818	23	59932.3	152635	106464	70473.5	111712	97022.1	91539.1	143622	100849	102763	124292	114077
	366.322	16.889	23	180332	506403	409378	547321	400531	33293.3	340915	614750	474431	470407	578952	238034
	504.26	14.8707	23	1.16872e+06	486187	302656	662779	345220	473147	1.49657e+06	752081	1.92377e+06	178975	118858	742280
1,3-Dimethyluracil	141.066	2.749	23	2.02922e+06	1.75428e+06	3.72107e+06	406256	1.2171e+06	3.7836e+06	3.4088e+06	1.33642e+06	2898362	118262	435897	3.57208e+06
Prostaglandin E2	353.233	16.3439	23	231022	447838	374147	372593	341101	361558	353661	484687	299127	449815	467961	301932
Riboflavin	377.145	8.95249	23	417176	1.04117e+06	824291	1.18248e+06	563999	399645	2449582	1.03462e+06	3658379	107584	323614	7.89507e+06
Metenamine	141.114	21.5742	23	3.70952e+06	3.7748e+06	17424194	20082806	11715601	15821423	8.30617e+06	8719402	2971033	9468903	3.33923e+06	21483982
(3Z,6Z)-3,6-Nonadien-1-ol	141.127	15.1219	23	288571	632756	1.14814e+06	390972	721960	343731	546010	824671	795679	461839	543800	566031
	354.301	16.8748	23	0	313672	391584	331032	307297	296832	282132	252916	394917	401342	370646	371996
9-Hydroxycalabaxanthone	409.162	14.2582	23	38540736	12338534	8.37121e+06	6761249	7.07545e+06	8609415	4.24592e+06	9681570	5228978	9828001	11557302	5364940
	68.9938	21.7498	23	477166	1.44023e+06	2476898	922046	4611409	2787831	4859975	6.04082e+06	3.13552e+06	6041729	904752	2.38002e+06
1-Pyrroline	70.0658	2.08832	23	22237252	20483140	22664706	20894056	13090870	13437263	56662876	42942748	59497588	9819129	13173254	31507746
(E)-2-Butenal	71.0499	2.35469	23	469845	332838	493646	442158	365976	396837	428892	381250	315644	381184	354539	450441
2-Propanoylthiazole	142.034	1.48824	23	464850	1.9809e+06	1.88524e+06	1.32004e+06	2.06891e+06	3.43373e+06	816957	1.3762e+06	1.33686e+06	1.61826e+06	2.23529e+06	2.7918e+06
Imidaprilat	378.17	15.6698	23	1.10641e+06	1.81788e+06	1.79852e+06	1.50522e+06	2.06583e+06	1.59278e+06	1.55822e+06	1.89401e+06	1.94784e+06	1.9043e+06	1.86769e+06	1926831
Queuosine	410.166	14.2586	23	8.28516e+06	2.85515e+06	1.88688e+06	1.61955e+06	1.71809e+06	2.0178e+06	1.04353e+06	2.22749e+06	1.09121e+06	2.16756e+06	2617290	1.29025e+06
	236.209	17.2147	23	46131.6	111040	114379	146673	114094	0	121089	121121	106165	128415	122209	102443
	368.113	2.3817	23	274116	551385	345141	493531	342185	501216	155461	366405	92789.5	393306	352315	371506
	237.02	21.7445	23	924273	1.61058e+06	1.70824e+06	1.09576e+06	2.11166e+06	1483757	2.10039e+06	2.85867e+06	0	2.62841e+06	1.2504e+06	1.81144e+06
	430.353	16.919	23	57876	371251	403982	386994	373496	179172	384980	313528	259157	378719	338945	297522
3-Hydroxyanthranilic acid	154.047	4.4081	23	476791	515333	615403	646683	252834	576427	1.31368e+06	942473	1.19382e+06	275178	348881	1.05988e+06
	79.9903	1.67731	23	133409192	57532028	90698584	90338432	102892672	108701984	115210064	106032696	110385120	58039904	72291616	101063472
	80.9937	1.67899	23	3283322	1214899	2.12372e+06	2.24882e+06	2.43593e+06	2.54993e+06	2.47389e+06	2.36142e+06	2.62776e+06	1.14467e+06	1.67985e+06	2.36399e+06
	410.348	16.9054	23	196568	274462	266034	223523	238635	42289.1	215973	348946	294702	201061	191321	211010
	81.9884	1.67456	23	13382489	5795283	9037395	8886123	10763428	10495314	11559318	10494207	10722463	5.8909e+06	7.6094e+06	9975704
	432.223	16.6974	23	206895	230705	242506	340098	262517	237578	252042	273947	234712	287576	246308	239989
	142.117	21.6949	23	229911	1.397e+06	927639	929612	961518	1.03977e+06	496189	461119	1.08492e+06	724343	214935	1.58289e+06
2,4-Dodecadienoic acid pyrrolidide	250.216	15.2222	23	285824	289397	256705	216169	269445	225541	223748	261597	266255	468430	609426	235586
	250.973	21.8104	23	253419	413108	1.1732e+06	328029	1.74995e+06	587528	895210	1.36234e+06	0	2.19708e+06	589073	586911
	432.332	16.3836	23	66312.8	193542	187391	175984	141625	184843	132482	131233	144485	149405	161638	158239
	433.02	21.7412	23	373533	302923	6975537	630818	7.82803e+06	7614755	10151062	4549357	0	5.80107e+06	206203	6.59828e+06
Dopamine	154.086	23.4111	23	398012	646331	606354	396600	567749	498318	695203	648649	774749	544334	527401	769059
	393.586	7.94852	23	1.04343e+06	1.09854e+06	1.06515e+06	857484	351397	969440	3381765	1.72461e+06	4.89571e+06	466445	435105	4949757
	394.087	7.94599	23	405948	382620	439554	372320	125612	302564	1.07385e+06	454475	1.48866e+06	174399	153074	1.47355e+06
Capsidiol	237.185	15.9537	23	171861	168470	186841	196698	218367	162916	146799	160852	204993	240943	236786	162815
	237.233	20.1075	23	0	163174	133355	153792	140908	139991	208474	207185	164099	203880	458622	164427
	121.063	1.79347	23	1643094	2810472	3.24256e+06	2.39382e+06	2.09696e+06	1.92463e+06	6137895	5.69544e+06	3.02729e+06	975039	1.6188e+06	1.12668e+06
	143.06	21.754	23	1.2533e+06	6618478	19890886	2.5984e+06	20179584	13010397	14065907	25395982	13070614	24050142	1.62624e+06	8916530
	154.99	21.8389	23	1.99074e+06	4.49272e+06	5.07052e+06	2.55059e+06	6714340	4.30759e+06	4749545	5918568	0	8053015	4.15836e+06	4238397
hydroxyisovaleroyl carnitine	262.165	6.86583	23	4.80393e+06	2.53957e+06	4855133	5827909	900724	6771095	3.654e+06	2467152	4.283e+06	241586	500042	4.60732e+06
Salsoline-1-carboxylate	238.108	10.3356	23	1264630	1.08931e+06	1286069	3990784	2.23909e+06	752706	25210966	6821831	26633890	6.75501e+06	9396574	55075428
2-Methylfuran	83.0498	2.35532	23	567904	510581	492031	444283	459486	601133	1.01925e+06	585112	1.04635e+06	320521	309492	673208
Benzoylmalic acid	239.054	21.7423	23	503243	1.15599e+06	5838722	2.13251e+06	5591415	6667849	8944621	4.9613e+06	0	6.98339e+06	410600	7.08954e+06
LysoPE(0:0/20:1(11Z))	508.34	14.4007	23	35519892	1.26811e+06	1297779	92631760	738184	821457	421537	574365	602353	505208	686796	1.36439e+06
	412.1	1.43782	23	1.64114e+06	1.31521e+06	2.86237e+06	3.20659e+06	1.21507e+06	2.64228e+06	3965330	771677	2.42388e+06	378916	441884	2726648
Fluvastatin	412.194	16.4793	23	1.47368e+06	661623	765570	637834	681079	282198	594110	724984	549746	600149	587132	581853
	122.07	1.79685	23	3660344	5.24665e+06	5060305	3459217	3981841	3.40627e+06	12623635	9696188	5863482	1.88448e+06	2.85978e+06	2.52431e+06
Stearoylglycine	342.3	16.7689	23	159355	407347	451072	363557	410146	418572	493133	367514	351572	417108	465150	410622
(3b,6b,8b,12a)-8,12-Epoxy-7(11)-eremophilene-6-angeloyloxy-8,12-dimethoxy-3-ol	395.246	16.652	23	207362	133331	196868	198955	213856	217651	205109	234902	179981	208555	118998	188704
3-Methylcyclopentene	83.0858	24.2123	23	1.07336e+06	1.0446e+06	794012	925788	1.01729e+06	981080	1.01524e+06	1.06675e+06	801914	807691	945703	921212
	143.562	21.7781	23	219607	784221	3.3293e+06	436968	2.96742e+06	1.26835e+06	1.56408e+06	3.13315e+06	1.60144e+06	2.84296e+06	334083	1135254
11-Hydroxyeicosatetraenoate glyceryl ester	395.279	16.6728	23	104444	194590	206798	133320	230939	127894	164799	151415	163572	330263	238258	135517
	240.052	21.7492	23	8.07741e+06	17342660	98175368	28305926	103486040	115840760	151171024	92894336	65930.9	97632552	5328040	113863016
	155.994	21.9294	23	130002	206602	298971	148596	204922	250545	197817	386094	0	239408	185516	214330
2-trans-Hydroxycyclohexyl glyburide	510.151	2.33033	23	494056	794666	856200	1.23753e+06	833099	659626	334726	681186	271404	854949	784506	827734
	263.197	3.55415	23	908438	1.64619e+06	1.99073e+06	1.89417e+06	510684	1637482	3.47391e+06	2.62307e+06	3.64649e+06	158272	393157	5444685
	85.0034	2.30045	23	211923	318237	286563	236305	254123	255280	155800	207973	161129	276557	274998	217596
Tulobuterol	264.09	14.0484	23	772030	782673	1.12764e+06	683732	926712	906562	712973	695688	1187305	631709	977402	865946
N(2)-phenylacetyl-L-glutaminate	264.108	2.32035	23	172912	248728	223278	276700	167350	246582	261333	86105.3	347687	190709	144655	357249
	254.051	1.47539	23	1.97853e+06	5359556	8.16135e+06	1.73245e+06	4984550	7381515	3.74684e+06	7242690	10843316	292035	1.17334e+06	9886994
	85.0547	2.29757	23	192358	252014	266597	242706	269832	267803	128359	202752	161341	254134	251544	286041
	240.152	7.79313	23	955685	293468	252835	674521	234192	330286	395957	231063	366836	376782	314285	384193
6-Methylquinoline	144.081	7.26745	23	4.21063e+06	4514210	5755236	5.55246e+06	3.37484e+06	4037853	13783725	7.62372e+06	12107313	844448	3.33392e+06	11800766
	240.553	21.7488	23	1.83675e+06	3.03946e+06	17932708	5653954	18105016	19807242	28120756	15962788	0	18336398	937131	19681796
LysoPE(0:0/20:0)	510.356	15.2617	23	1709239	495246	376315	862980	535995	973840	442598	206428	345975	715440	317336	390661
	268.661	16.2487	23	0	2.18135e+06	2.05245e+06	605892	1.70629e+06	1.01179e+06	1.04968e+06	1.42841e+06	762323	4008826	4597565	543164
	87.0559	21.6125	23	270540	419166	1.07738e+06	1.19312e+06	648757	1.32807e+06	626202	695651	359707	841308	370221	1.54302e+06
N-(p-Hydroxyphenethyl)actinidine	269.175	15.8317	23	391752	541184	410541	428562	371621	479736	378785	490063	433285	599457	969705	313834
	144.983	21.3519	23	229437408	46368944	42741376	149971504	63368840	38046384	91961896	51485976	29459030	63855128	51085136	32125468
Dantron	241.052	21.763	23	1.88798e+06	3.54904e+06	33178240	5756133	41011788	59908756	37894880	27774672	24407.8	26719906	769950	47151688
2,5-Furandicarboxylic acid	157.015	1.48414	23	6.06936e+06	5688912	3.6897e+06	6.01563e+06	3.40933e+06	5539856	10514615	7.29735e+06	11035207	174035	453156	7.95101e+06
	88.5096	21.7515	23	516900	1.28588e+06	2.30505e+06	760709	2.88078e+06	2.18477e+06	2.85876e+06	4450182	0	4.5282e+06	758363	2.54303e+06
	415.219	14.7347	23	2.96369e+06	1.04364e+06	1.59215e+06	1.49936e+06	954249	1.26461e+06	1.73336e+06	1.01025e+06	3.13624e+06	893301	757429	2.05666e+06
	416.228	9.34805	23	3.75649e+06	3098552	3.48289e+06	4277066	1.13567e+06	2.86743e+06	3332838	1738569	3029657	3.42193e+06	3.60776e+06	3186627
	241.554	21.7484	23	385222	500199	5.01252e+06	1.00934e+06	6.31311e+06	9109592	7673850	5.38519e+06	0	5.55226e+06	217192	6.5199e+06
	242	1.47285	23	103070560	91109120	103081656	87966000	46999880	79631912	154187248	131869496	148492464	160478	1.15378e+06	104975080
Desonide	417.232	9.3487	23	769320	781119	749758	901982	308229	855631	739603	430261	769388	701381	753328	724311
	270.192	7.93707	23	3.03658e+06	3.16661e+06	3.75714e+06	5602642	3.30288e+06	4.70008e+06	712301	402740	576796	880771	543501	626028
Colupox a	417.268	16.4439	23	400224	168393	912403	460547	810838	211987	899894	939669	138044	701597	972010	884753
Capsiamide	270.279	17.18	23	42604.3	913624	784180	973910	835425	171137	990710	640753	2.80931e+06	689987	924693	1.05322e+06
	242.107	2.3008	23	905185	720204	576019	1.17383e+06	711028	535272	836402	577648	547303	824936	629657	488801
	360.202	7.57319	23	4614076	1.59639e+06	2966682	3.21098e+06	1.16911e+06	4699966	5.54181e+06	2.73027e+06	7.52054e+06	1.73036e+06	1.93085e+06	2.15117e+06
	418.222	14.2641	23	2.90461e+06	3.66263e+06	2.44913e+06	2.42793e+06	1.61084e+06	3.42231e+06	2.36665e+06	4224687	2.5595e+06	4495708	3.43337e+06	1.67747e+06
	418.244	16.7102	23	401356	730209	814348	829410	780774	784501	770851	797142	670268	811986	742649	824696
	242.211	15.0068	23	205937	250468	205191	157304	227988	225128	252850	196402	189320	230348	258036	202325
	512.286	16.4753	23	575301	420642	270024	99905.3	194005	109362	103274	334344	256970	330627	313497	80942.9
	242.284	16.3657	23	122994192	48995884	12422922	395045024	3.27249e+06	1654585	1371855360	424770368	371364064	759781248	572553472	54827876
	243.018	22.1627	23	233813	215184	173218	197471	236636	234390	209120	279412	0	282629	241673	142484
Genipinic acid	243.088	10.9264	23	3503217	675463	2.93672e+06	3.48513e+06	1.27356e+06	1.96331e+06	9163777	1.1681e+06	10672553	4.53916e+06	4.27978e+06	4756356
Ethylene brassylate	271.191	13.6298	23	338253	470087	568006	454862	418396	467732	483160	478523	448296	529036	511064	439216
S-(3-Methyl-2-butenyl) ethanethioate	145.069	2.44336	23	787826	655554	869928	1.00652e+06	386739	934890	741848	559140	772850	533689	418792	1.11901e+06
	272.062	1.47893	23	4.08045e+06	5.19726e+06	7.09346e+06	3812052	3.22292e+06	6239200	7.06311e+06	4978279	10089575	452385	567017	7.76766e+06
Rufloxacin	364.117	6.62655	23	3.6864e+06	949923	1940291	1.48495e+06	38451.6	1.3545e+06	3.93827e+06	624823	2680088	224103	69326.2	1.44309e+06
11'-Carboxy-alpha-chromanol	419.315	16.7482	23	557253	298193	267876	270847	311388	201365	214636	240344	202626	294836	250737	211529
	420.223	16.6249	23	236896	254526	272255	229800	273247	299337	270245	260962	209469	269321	252353	262127
Decarbamoylneosaxitoxin	273.134	9.56561	23	304523	496493	339925	366660	351572	364443	274720	341796	336075	328877	348464	287603
	146.027	2.78161	23	1.15124e+06	3784492	3.19508e+06	3.3785e+06	2.70752e+06	78111032	2.14824e+06	2.72128e+06	2.3986e+06	1.28571e+06	1.46692e+06	10468600
1H-Indole-3-carboxaldehyde	146.06	8.24666	23	1469027	1.4497e+06	2503577	2.78456e+06	126102	2156558	7.16006e+06	2453065	6.50785e+06	557005	768258	7.38824e+06
	275.974	22.0833	23	93783.2	228848	202191	118947	250489	198786	157778	326840	0	177872	273688	187157
	452.168	13.3369	23	2.04743e+06	1.89662e+06	2.34431e+06	5.86826e+06	2.51781e+06	1.87778e+06	1.53104e+06	2.18087e+06	1.69843e+06	2.01622e+06	3.25944e+06	3.39933e+06
	146.154	8.48665	23	656618	442199	488606	507306	705973	364265	552916	597786	563526	2556182	2246470	760040
Bis-N-butyl phthalate	468.191	13.3306	23	3272843	3651115	4.39314e+06	11498162	6.2372e+06	3.11349e+06	3.23872e+06	4.32531e+06	3627023	3736634	6.43438e+06	4608501
	146.962	0.719133	23	100163	130853	83515.5	103433	122963	80093.4	99426.3	107972	91983.8	137018	131668	114747
	146.981	21.3544	23	103290552	21111440	18483124	68667816	28386214	17375374	42140928	24895758	13251791	30940224	23796796	14430481
LysoPE(0:0/18:1(11Z))	480.308	15.1279	23	114205888	38041172	79524560	3.70584e+06	31799242	41026804	5219497	24766582	35043460	38364872	19197372	62354100
	147.054	2.32171	23	1354832	1493338	1.72067e+06	1.65062e+06	1749405	1.78612e+06	1.37026e+06	1.38312e+06	1.34523e+06	1490357	1.48925e+06	1.61882e+06
3-Hydroxyisoheptanoic acid	147.102	10.1771	23	1.45317e+06	1709855	723964	1.43468e+06	511963	472627	1.59534e+06	1.10473e+06	597166	1.48096e+06	1.97071e+06	602667
Dibutyl sulfide	147.121	2.35376	23	1.38963e+06	1.69736e+06	1.66147e+06	1.20561e+06	812002	1.10889e+06	10369615	5823259	14670675	537396	646155	2.31533e+06
LysoPE(0:0/16:0)	454.294	15.4265	23	2.06408e+06	3.113e+06	2.46517e+06	2.82365e+06	2.25887e+06	1.6621e+06	3.90397e+06	2.11708e+06	10435566	13615108	8429039	5.4447e+06
Crustecdysone	481.313	15.1822	23	28251782	9746092	21874350	922053	7.66086e+06	10707278	1.27145e+06	5699620	9469109	9295559	8558872	16276227
	148.004	1.71851	23	7549358	11225508	13182462	14684604	8712637	13908740	2.08249e+06	9852431	1.35642e+06	2.17921e+06	3.52901e+06	1.3774e+06
	148.019	24.16	23	263936	219905	223628	260710	233774	209273	213481	281940	187305	258527	259115	197734
Tryptophol [xylosyl-(1->6)-glucoside]	456.183	2.21487	23	514560	360785	507366	611448	159065	575743	525597	192166	535570	404754	378044	524113
PE(P-16:0e/0:0)	438.298	13.7966	23	213542	16229210	20742624	3.17011e+06	5030164	3.56432e+06	3.17644e+06	3.21134e+06	2.86257e+06	20585508	13813725	34444804
Quinidine barbiturate	557.278	16.1575	23	153139	891210	976260	1.02369e+06	152326	829139	1.03596e+06	895964	931303	1.08177e+06	835343	863861
Riboflavin cyclic-4',5'-phosphate	439.102	7.94819	23	512125	471626	598896	438418	181604	556646	1.70464e+06	813693	2.80126e+06	198144	244612	3.02475e+06
	456.297	15.9921	23	185013	186705	194861	756460	170510	160676	115514	156684	425418	572734	350543	371340
	456.369	16.7117	23	180718	257146	217731	400882	246492	243982	300866	239331	207025	309571	199916	312775
	439.301	13.7429	23	0	3.74441e+06	4.54007e+06	681556	1.21904e+06	808798	724951	787251	590222	4736231	2.95629e+06	7.56939e+06
	558.364	16.4321	23	181952	185692	159440	197633	176915	171449	135496	189690	156270	165177	223022	146540
	483.154	13.798	23	312263	367760	413817	330695	434808	443562	388604	421686	373903	296944	415177	378698
	560.308	16.0486	23	220635	289039	292888	121925	303020	303098	281340	313793	292395	296798	296198	257812
	530.333	16.41	23	296948	197615	201917	175762	238617	241277	207004	232991	180763	229838	250629	192492
	530.37	16.3963	23	141754	175034	119085	396438	112441	150574	187351	203000	395531	163742	225267	232230
	561.231	16.1615	23	386044	549526	553177	564148	119927	381624	497801	641363	469386	551832	620936	561816
	472.255	16.4654	23	153661	184892	170176	128095	164349	205895	167011	182905	152424	161659	197668	185431
	449.224	7.27398	23	835463	610475	778586	685236	309611	512544	3.72123e+06	1.92495e+06	4628889	173031	613448	2.17657e+06
	483.295	16.6018	23	186811	128182	145785	133480	143033	140875	131197	134605	128550	188608	146637	156123
	460.255	16.6229	23	186189	293553	300442	274374	315170	319018	299587	289900	296404	257531	258983	279164
	461.172	13.8329	23	498544	489103	438701	593265	517253	342239	424526	451410	351144	516618	611335	303728
	474.38	16.7361	23	116573	115431	147420	119679	139472	143150	120500	104268	151840	127392	103270	134197
	484.365	16.195	23	164410	240519	256793	233029	332145	387099	212205	291697	254142	256218	287664	238921
	534.329	16.4041	23	38299.4	403154	347294	250777	325754	342343	378132	426861	388560	393392	198648	304747
	564.359	9.3984	23	2.67507e+06	1.19933e+06	1.3913e+06	6.37591e+06	1.12908e+06	2.52928e+06	2.08863e+06	796635	872476	1.55757e+06	5642185	769042
Pubescenol	475.309	16.4516	23	288172	265453	346411	118679	362497	163753	386667	94552.2	170466	243840	323941	251482
Folic acid	442.147	8.20526	23	555997	800383	1.59253e+06	4349601	2299596	3.18984e+06	1.00041e+06	697062	1.78361e+06	1.77687e+06	1853778	2570561
Ertapenem	476.144	2.20087	23	297966	3.87886e+06	435060	647717	753247	485584	492993	4365928	419058	531317	2154930	552711
	476.286	16.2937	23	441954	765400	707050	586452	651905	791688	703060	653042	657337	730213	678157	610880
	442.389	20.924	23	61176.5	468982	341518	585861	377327	351099	605425	419961	352816	379877	419082	571361
	462.306	16.6917	23	144393	286800	265063	268792	301113	267080	308031	290468	291511	302177	368861	234863
	463.131	17.2184	23	24186.9	1.67876e+06	1.13049e+06	1.35742e+06	1091128	0	642013	940289	942318	1.18625e+06	1300815	2.20752e+06
	443.048	21.7373	23	1.71723e+06	2.05825e+06	13347948	3.27758e+06	15399775	16703497	20594742	10968173	0	14521514	787529	13677194
	486.342	16.5357	23	172307	284318	258599	583185	306029	344034	286259	279924	227103	310367	268423	280215
	486.379	16.5747	23	217504	278230	319776	252421	305883	285247	276529	319532	233596	265100	243386	356941
Loperamide	477.226	3.44951	23	575888	567834	680672	781362	431662	691052	969265	470282	1.0687e+06	200009	248801	1065626
Ascorbyl stearate	443.299	17.2591	23	3950925	563714	312752	2271086	460096	27420.7	817167	419368	308976	980308	892841	383026
Lucidenic acid M	463.303	17.2875	23	843429	524087	599489	1.01758e+06	437133	579053	453684	425530	425359	721998	593677	428027
	444.051	21.7608	23	216265	126998	1.94389e+06	549461	2.62878e+06	2.08775e+06	3.17511e+06	1740663	2.07642e+06	2497097	123637	2.09039e+06
	444.117	2.53498	23	1.62675e+06	1.17072e+06	5.35004e+06	3.8322e+06	1.71996e+06	3.87103e+06	2.21712e+06	1.41439e+06	5.77122e+06	524644	611254	10583934
	488.395	16.7544	23	87973.3	148667	152327	94750.7	186653	146064	144626	159134	161374	109777	151137	157280
Terretonin	489.21	16.307	23	5.94396e+06	5.6587e+06	5.22144e+06	2.62263e+06	2.84253e+06	3.8462e+06	3.95594e+06	6.26463e+06	4348176	5571302	4589064	5947281
	465.03	21.9292	23	181195	235510	1.21542e+06	277816	523987	453896	246927	216578	0	142484	137314	390762
	490.265	16.6478	23	206714	342424	371840	376020	320090	322678	359396	321230	340889	326839	357294	347133
Erinacine D	479.297	16.0587	23	401094	1.27227e+06	1091314	168097	1.2406e+06	1.20772e+06	254510	176991	1.29444e+06	1.11772e+06	1.19551e+06	1.33552e+06
Stearyl citrate	445.314	16.8057	23	2.11972e+06	836284	688360	539232	693450	445619	460991	756379	891354	660485	807793	623923
	493.178	2.91638	23	444500	686644	544010	873256	792746	1.78362e+06	1.90737e+06	737090	1.35922e+06	962845	788504	2.51274e+06
Inosine	269.088	6.74279	23	1670258	1.02931e+06	1.61736e+06	2.29408e+06	436263	1960573	1.83489e+06	441300	1.99536e+06	4.92572e+06	6517095	2.793e+06
Leukotriene F4	569.293	16.0393	23	498892	610108	475814	572344	555912	546802	677840	567336	559414	669528	730357	622867
	349.073	2.23385	23	4.95045e+06	2.85387e+06	6614498	5.26533e+06	3836973	3.63244e+06	3.77595e+06	2.93929e+06	3.29722e+06	7359345	6438436	5.38917e+06
	447.257	14.8931	23	3751359	1.11835e+06	1.41504e+06	1.49075e+06	1.28776e+06	1.30474e+06	1.12838e+06	1.55782e+06	840617	831684	1.25023e+06	994972
	570.421	17.1412	23	389214	309989	224098	1.15742e+06	422973	101338	621756	243920	242109	427449	587567	202370
3-Oxohexadecanoic acid	271.227	16.2159	23	601410	1.16324e+06	1.04014e+06	1.26108e+06	1.14652e+06	1.84304e+06	1.2817e+06	1.61613e+06	1.01903e+06	1467264	1.85814e+06	989247
	448.254	15.5395	23	3.23946e+06	4916921	4856963	5434714	5386772	4.89121e+06	5.11389e+06	5.53054e+06	4.42581e+06	5501980	5305126	4.80618e+06
	572.343	16.4036	23	89535.5	139211	165236	100755	168109	138047	167718	192932	138071	129500	175187	126316
	495.328	14.8379	23	19467838	1.56006e+06	1.94096e+06	284086	1.29708e+06	1.47101e+06	901179	1.87763e+06	2.87009e+06	3212378	2.5774e+06	3.15755e+06
	449.257	15.5277	23	611600	1.21117e+06	1.21152e+06	1.14244e+06	1.26359e+06	1.09744e+06	1.16433e+06	1.31048e+06	986342	1252692	1.325e+06	953545
	451.165	13.3373	23	9992945	10045246	10996691	29799750	13512740	8600504	7268859	10708631	8757622	9522214	16319064	15031335
	542.37	16.4711	23	65199.4	145737	147512	121902	129604	174591	125618	183115	172716	162675	136038	122779
	542.406	16.756	23	78235.1	164205	179107	150517	165179	207655	162074	153751	170028	193400	172620	159861
	546.327	16.1829	23	115191	315595	290685	230973	301121	363432	401701	302527	346093	302658	316030	306272
	547.213	8.22534	23	7405422	5409960	13730318	13712975	6255434	12258348	19517088	6036830	17205730	3262437	3403341	22210078
	761.589	15.7037	23	4.4016e+06	1.12048e+06	900759	2.28708e+06	1.05223e+06	947890	2.04628e+06	955816	1.13406e+06	2.38861e+06	956916	1.01031e+06
endo-1,4-beta-Xylanase	547.404	17.1632	23	196162	420899	444226	2.05921e+06	367675	358412	387246	427118	301028	401139	474138	357820
	548.217	8.22642	23	1.9488e+06	1401699	3.49319e+06	3594936	1.62586e+06	2.98302e+06	5387009	1.67851e+06	4.47911e+06	936455	902676	5.44148e+06
	549.219	8.22196	23	441792	309409	839104	819772	394347	722930	1.2692e+06	259715	1.26629e+06	207484	219080	1.46701e+06
	550.323	16.277	23	207897	347590	371771	332212	352416	360305	532529	415465	408779	426643	430507	363706
	242.158	6.59318	23	430037	299406	517555	549006	187356	498648	4.76023e+06	1.2249e+06	4.74106e+06	356084	363661	5360174
2-Methylbutyrylglycine	160.097	7.50619	23	972025	1365466	1.64647e+06	1.027e+06	752197	1.62299e+06	17166234	6.24947e+06	19702806	1.22114e+06	1.35047e+06	9154989
	637.361	15.8938	22	227500	295822	507680	318265	442822	401749	281088	374087	257822	357344	391568	320831
	639.407	17.2201	22	321406	118022	150980	206607	104705	126933	77659.2	100896	72459.5	181769	187312	67706.6
	640.462	15.2188	22	909253	923917	356851	677608	567398	1.1562e+06	378136	406776	738279	1.85828e+06	1.69722e+06	598249
	290.189	8.20864	22	1936828	1.61136e+06	3.10943e+06	2.24067e+06	1.30551e+06	1.69777e+06	1.52775e+06	1.03968e+06	1524740	4.40022e+06	3.10478e+06	2.4645e+06
	641.315	15.9214	22	212071	195558	248929	312346	286833	227526	254519	234160	233794	314920	315258	210772
	290.524	8.21329	22	838627	788287	1.51867e+06	1.32666e+06	588560	872337	1.16026e+06	499992	890847	1.86525e+06	1.48236e+06	1.32208e+06
	291.253	17.0433	22	31264.8	1.85272e+06	1185057	1.12929e+06	1.41331e+06	0	1.1203e+06	1.7925e+06	1.30552e+06	1889088	1.94577e+06	967161
	644.495	18.4645	22	0	622874	291584	215685	341855	0	748563	459398	487289	515329	394515	265766
	649.124	19.2575	22	0	587736	561083	307601	345057	0	675655	497439	922473	222040	314363	1.12064e+06
DHAP(8:0)	297.108	6.92724	22	329934	395715	495230	789783	546404	746653	2.04383e+06	769303	2.50971e+06	301018	293365	2.50733e+06
	658.511	18.6947	22	0	222424	210322	312419	231661	150224	312223	176642	158902	235440	184973	142666
	662.375	16.0789	22	56074.1	124755	149445	68989	174820	148249	142691	155795	140388	134827	110814	127846
	298.165	16.6372	22	37073.6	148692	188357	163707	228353	217791	175528	231414	198408	169395	179164	207785
	670.469	19.3415	22	0	911840	1.2239e+06	570007	773129	0	1.51774e+06	677976	503621	1.12078e+06	875245	383025
	671.2	2.31753	22	674113	1.2553e+06	1109573	1.52544e+06	997616	915790	292743	865785	455938	1.07316e+06	1.06614e+06	1173901
	671.47	19.3685	22	8354.25	475864	545288	232550	353763	149961	602397	301813	206969	541023	414967	216303
3-Oxooctadecanoic acid	299.258	16.3291	22	548246	919586	753211	1.01134e+06	769588	611520	871039	944570	638913	731549	853107	842372
2-(3-carboxy-3-(trimethylammonio)propyl)-L-histidine	300.181	9.40816	22	969371	1.5544e+06	1.05491e+06	679970	459177	1.09654e+06	615722	982274	798239	896410	1.58007e+06	1.07259e+06
	300.217	14.4002	22	229386	409325	331152	251230	308223	301768	279062	351190	244944	272606	410388	247714
Pentadecanoylglycine	300.254	15.8068	22	147045	265651	224601	234032	230166	235122	222203	221000	204737	237433	276490	258751
	300.7	8.79449	22	2.86207e+06	2.55283e+06	3.02568e+06	1.95565e+06	1.13258e+06	1.63826e+06	2021687	1.97014e+06	3.05725e+06	3.75343e+06	3.51385e+06	2.70478e+06
	678.479	17.1157	22	149522	656841	836826	2.71091e+06	626410	0	464696	420250	488721	762474	722958	408409
5-Amino-6-ribitylamino uracil	277.118	10.132	22	974901	763848	1.60329e+06	3.88911e+06	1844147	2.74962e+06	2.02387e+06	540603	2.44568e+06	803037	1.09317e+06	6335539
	680.481	19.9251	22	14961	1.09743e+06	940608	2.67818e+06	829171	0	1.11731e+06	922090	788181	941523	717106	926469
	681.484	19.9472	22	0	509433	374479	1.28384e+06	402538	0	526241	394666	339439	473209	376653	433612
	682.488	19.99	22	0	125346	115872	298180	120832	84527	169539	133647	90511.6	116612	86333.2	112137
	685.437	19.7676	22	0	455400	333819	820780	343883	0	325892	389192	337675	407457	496316	285897
	278.16	10.0241	22	412029	431914	391759	522545	341311	528506	459243	363886	442437	558834	602088	570899
	278.233	7.91379	22	257443	188520	414637	587301	187972	278492	201095	142965	471770	145256	290560	377441
	691.399	19.3441	22	8081.21	436713	729988	315264	330264	94393.1	1.13818e+06	353451	356741	323414	357218	375621
Alpha-Linolenic acid	279.232	16.1509	22	358479	186504	161222	193781	171318	172907	197664	244529	193536	213590	259645	175621
	698.499	19.1858	22	0	347754	272327	285849	506921	0	350474	319793	399594	767844	305412	397737
	703.454	19.161	22	0	339349	224171	189237	514894	374555	152843	244295	182316	570526	202286	189332
N-Formyl-L-methionine	178.053	2.86916	22	839692	1.36653e+06	983231	971736	1.94584e+06	1.7572e+06	5710849	7853589	8161345	442642	511295	2.6456e+06
	706.188	2.37576	22	623873	356998	689919	556047	310212	508403	728111	597765	767379	84639.4	153306	1.08827e+06
	706.211	20.9344	22	0	679884	790083	689857	699000	758979	811154	774951	551818	438005	798790	792248
Linoleic acid	281.248	16.3534	22	3479615	362417	376626	681829	408725	266668	594301	575322	272593	449816	370279	301915
	706.368	8.19436	22	19575870	26398594	27208112	32768592	6316001	29277832	51307888	42407500	42013296	201631	184073	33571544
	706.511	8.17659	22	10854339	17421666	17679986	17916214	4.51882e+06	16616028	33007996	24724938	26201772	157820	258164	20159616
	707.17	20.9305	22	0	297030	235664	242693	270840	233043	235472	287306	265395	142344	282212	332271
N-Methyl-1-deoxynojirimycin	178.108	22.4146	22	213389	271071	276426	182979	291380	253281	208387	268750	0	217234	264250	282326
	178.181	13.2714	22	1.48955e+06	3.09829e+06	246645	3.12327e+06	3.71238e+06	167901	3.0702e+06	3.40878e+06	397925	3.62613e+06	3.43489e+06	2.85164e+06
Allitridin	179.004	1.4746	22	1.46366e+06	1.34702e+06	1.46267e+06	1.54435e+06	766249	1.09177e+06	2.64121e+06	1.719e+06	3.01754e+06	0	107214	1.24776e+06
Alverine	282.222	18.3573	22	0	233210	124601	177691	232460	205879	288956	155840	134934	242704	194855	117746
p-Coumaroyl vitisin A	708.169	20.9345	22	0	213193	184917	121185	191602	139418	174814	230040	154763	108651	199540	247383
	131.02	1.47496	22	2.52682e+06	2.3272e+06	2.88943e+06	2.28261e+06	1.54867e+06	2914953	4268594	3.66253e+06	4989387	97109.5	159092	3.65298e+06
	710.077	8.05177	22	8940254	6941870	7580281	8428515	2.19247e+06	8614595	42369936	17063400	36485932	149206	41554.6	22819346
	710.221	8.05844	22	6.14842e+06	5061565	5.99348e+06	5.66165e+06	1.66559e+06	5994242	32246726	11897720	29992716	135188	72353.2	19373258
	180.883	1.66509	22	9460398	11772838	14646566	12381930	7.05358e+06	10550387	13364064	11473650	10198799	2.17615e+06	3.73288e+06	14811438
	131.049	7.23993	22	2708413	2.24061e+06	3.56104e+06	3.38004e+06	2.23186e+06	3057945	9298897	4.94865e+06	8756313	1.19017e+06	2.50424e+06	6.95157e+06
	132.003	1.62111	22	6108802	16439393	12868401	18367826	9649963	8.21561e+06	3975160	13715749	2.98978e+06	14876225	14177421	11342032
Deoxyribose 5-phosphate	215.032	1.65822	22	198414	214479	144110	225741	196757	125286	169354	138822	201350	246850	130645	153662
Phthalic acid	167.032	1.55468	22	1.73175e+06	5.55635e+06	5707390	3229649	722000	5.58054e+06	168373	4.22258e+06	2752839	4183797	4324900	5.96657e+06
2,2,7,7-Tetramethyl-1,6-dioxaspiro[4.4]nona-3,8-diene	181.123	16.2879	22	388658	542443	578628	460484	657785	633483	501286	593847	584338	516759	557539	565338
	181.951	1.14933	22	255748	278698	269314	319989	299886	265719	262408	288046	252763	304834	326814	238487
	284.306	18.3828	22	73746.3	196606	138835	174342	196885	131302	207416	178991	141588	218151	170096	119245
	719.431	19.1461	22	39148.9	212077	159806	158814	209809	61818.8	270748	178834	416079	163105	103029	393622
Xanthosine	285.083	7.01366	22	1033349	567582	712133	1.19998e+06	574943	651687	1.04763e+06	409998	1.48445e+06	133015	113138	1.39474e+06
3-Methoxytyramine	168.102	23.2843	22	146382	259173	216334	141296	238254	209905	280518	258530	385331	295603	206414	329698
Pyridoxamine	169.095	1.58705	22	2.21524e+06	3.47368e+06	4333559	6889411	13120262	7271545	5101398	8777967	4050445	7665067	11027459	12110092
PE(18:4(6Z,9Z,12Z,15Z)/P-18:1(11Z))	722.506	17.105	22	97923.4	421008	551030	1.20529e+06	456827	0	357237	295687	428777	666608	564429	269291
	169.126	6.79577	22	421956	339191	357141	342541	166451	686850	198568	107505	499206	423094	375866	297905
	285.335	18.5288	22	0	963585	245440	65318.8	236872	369800	384324	373943	320538	274388	318123	168815
	132.531	21.7558	22	12830907	19191542	63067604	13261510	110380496	101168152	80934680	118522648	66992	106629992	10751090	70804360
	286.026	1.45654	22	804061	3.60863e+06	1327752	852236	1.92351e+06	959672	2181736	2079851	2.29577e+06	47125.6	271841	3.84726e+06
Propenoylcarnitine	216.123	22.0378	22	327442	3.79211e+06	3126426	705047	2.99709e+06	2712310	3.57203e+06	3.65018e+06	65432.8	4021396	2.64717e+06	6928249
	171.05	1.47307	22	1743931	1.22248e+06	1.50829e+06	1.67451e+06	962973	1.28423e+06	2.73551e+06	2.02465e+06	2787677	38420.8	118463	1.95355e+06
	216.627	6.97259	22	308016	472809	769537	1382196	885574	1.36926e+06	1.77513e+06	749851	2.99401e+06	141166	264938	1.69066e+06
	216.951	1.48565	22	2.64532e+06	2601589	970102	3433966	1.96557e+06	3291563	1.48853e+06	2.23601e+06	1593150	0	127601	2.71426e+06
Dynorphin B (6-9)	606.349	16.3097	22	138734	271401	233043	182275	239480	300875	233599	274863	261544	269552	381827	246698
	217.105	7.36375	22	16468186	12687278	6601255	12847199	10876600	15896649	4148423	6625372	6634848	16467015	13556968	9433782
Myristoylglycine	286.238	16.2526	22	239797	170593	169688	233390	202943	181515	303514	280918	335555	219967	211986	264099
	286.958	1.47599	22	3143678	2519574	3185510	2619856	1.26914e+06	2.49287e+06	4.22571e+06	4.25667e+06	4.04499e+06	0	0	2906512
	134.032	21.7492	22	136957	311673	813409	298352	1.18695e+06	1.64878e+06	1.05436e+06	1.75303e+06	1.06722e+06	1.89978e+06	172474	1151499
Melilotocarpan B	287.089	10.1831	22	263636	291090	330780	305961	155547	284338	557743	310480	447009	134540	217197	497508
	158.126	13.7631	22	64735.6	288590	330643	79438.7	285345	334284	173758	337867	401494	199407	380890	321145
	183.121	23.0872	22	119836	276114	269084	138360	228716	224575	406216	253329	594163	423476	210703	498908
Se-Methylselenocysteine	183.989	21.7314	22	667306	1.14123e+06	2.31342e+06	555558	5.59696e+06	2521801	4.06836e+06	6182713	0	7092948	869468	1.69101e+06
	172.046	1.4754	22	1.36288e+06	1.06688e+06	1.47211e+06	1.03681e+06	556342	838905	1.75568e+06	1.4293e+06	1.7412e+06	40579.3	40789.6	1.39178e+06
	204.967	0.817351	22	392382	365487	375703	379449	412337	386678	348143	417181	362325	405646	447123	317804
O-methoxycatechol-O-sulphate	205.017	21.7419	22	152241	875002	3134168	593398	6.11774e+06	2.8259e+06	4207507	5855434	3.74892e+06	7.17961e+06	7.56344e+06	2120060
Arginyl-Isoleucine	288.199	16.514	22	436325	206493	623936	750113	253892	588999	829209	423332	891126	328066	511188	763168
Propionylcarnitine	218.139	6.66292	22	129449760	65523876	185605920	53596052	11094071	86800600	251751392	65924256	264346160	2670014	2466287	116657912
	612.425	7.26685	22	826334	943027	3989266	2362404	2.9839e+06	1.4482e+06	3.41019e+06	2.75114e+06	8377673	672063	1.48037e+06	4022876
1,20-Eicosanediol	315.326	19.9237	22	0	586701	338200	289988	502640	0	260626	600881	493363	538628	596346	228885
Dehydrophytosphingosine	316.285	13.982	22	762570	1.15233e+06	826725	841107	992581	1.66353e+06	2319827	866172	6.31024e+06	582470	564698	4.22469e+06
Benzothiazole	136.022	16.7856	22	537514	1.71652e+06	1.5857e+06	1.88838e+06	1.8775e+06	1539788	1.96145e+06	1.7215e+06	1.43918e+06	1.93116e+06	1.52867e+06	1662410
	218.984	1.47235	22	53934616	46097480	53681952	43203536	22986892	40905620	72771216	61701676	77978592	81924.4	544318	56749828
	614.161	3.49839	22	444850	1.64787e+06	733986	409118	171708	662662	1.22836e+06	299665	1.36705e+06	38875.5	52660.3	896183
	614.484	18.6995	22	0	398609	323026	528082	370253	0	521149	395091	271942	391129	319046	253302
	615.355	17.8529	22	88802.8	448471	525443	603668	640114	0	494453	376704	559847	319890	307546	104413
	136.105	8.16203	22	498443	359380	188809	409992	248099	180391	268017	923764	379107	1.12792e+06	838806	369301
Donhexocin	615.489	18.7117	22	0	124151	74531.3	221198	137049	0	204748	162539	103674	166447	121937	80419.7
	616.405	16.5596	22	61976.1	116182	131853	90743.2	167030	95493	91367.6	114310	96206.3	112992	116058	140196
	617.823	8.19683	22	10680255	17985464	15859868	23753470	3823673	19512762	38961292	26187276	32716864	108215	293240	23457164
	137.025	16.7204	22	29572.7	137306	166333	182435	148933	124747	170015	146081	187308	162738	145909	161188
(S)-3-Mercaptohexyl pentanoate	219.142	6.67027	22	14108201	7.13746e+06	19141708	6.07546e+06	1.23136e+06	8748973	29520874	7.53508e+06	28633532	224905	217474	11688389
	219.158	14.2394	22	214373	242775	269051	251874	329731	278520	247532	325416	245794	320522	276709	219363
	186.046	1.6036	22	615209	2.09342e+06	2.15525e+06	1.33917e+06	1.51744e+06	1.65841e+06	773239	1.47131e+06	1.11018e+06	1.77887e+06	1.37559e+06	2144684
	485.387	16.7508	22	457208	800643	977694	786452	1.11839e+06	1.11069e+06	621865	1.02186e+06	1.15358e+06	1.02392e+06	831174	631593
	185.989	0.650526	22	145207	112272	94847.9	100622	111369	109689	101412	126136	109121	108888	125663	96462.1
Bentoquatam	186.981	21.7437	22	3298099	638267	3.75109e+06	542164	6.97518e+06	13314191	3.50686e+06	8646593	14504595	5.9003e+06	10186041	14405771
Phosphoserine	186.019	1.48511	22	2.62684e+06	3063432	1.51766e+06	4.21646e+06	4225442	3.45032e+06	1.38111e+06	2.00174e+06	871304	1.84543e+06	1.97773e+06	1844322
	138.028	1.48313	22	771699	849308	551258	720373	206579	674721	1.2172e+06	1086152	1.3039e+06	0	0	1062145
	220.981	1.47073	22	14251519	13004110	12805282	11454819	6340228	10630475	20629402	16592247	21340940	0	123976	13977239
2-(2-Thienylmethylene)-1,6-dioxaspiro[4.4]non-3-ene	221.066	2.67138	22	625052	651200	1.04386e+06	787584	607732	1085374	744967	403639	865300	494288	403264	1061276
2,6-Di-tert-butylbenzoquinone	221.154	16.6043	22	101710	333441	339491	275427	305558	362388	212626	374026	117972	224504	285029	276288
Nootkatol	221.191	17.7761	22	0	81731.5	80637.3	79621.9	98557.8	0	102617	95318.9	77733.8	59524.1	81391.5	100162
	221.672	7.8028	22	1805231	1.38571e+06	2.27778e+06	1.90912e+06	802020	1616662	1.33213e+06	739608	1.85337e+06	2.2561e+06	1.81548e+06	2620560
	188.041	1.47697	22	584319	796534	1.07372e+06	558117	376105	560115	1116643	789311	1.16097e+06	0	0	921628
Dioscorine	222.149	21.2168	22	127313	189949	194761	196756	190512	196238	211583	213525	206539	155258	205848	224219
	320.295	15.5987	22	270639	195894	213833	193110	197506	273835	256686	211992	270168	262418	227646	281682
	628.196	19.254	22	0	15714375	15141728	10086806	14864763	0	10234699	12795804	12694991	13692726	12741691	14312619
(S1)-Methoxy-3-heptanethiol	163.116	1.98716	22	6.04137e+06	5064241	6.49512e+06	8125602	5807780	5.67098e+06	5934128	3.16594e+06	15300318	693260	1.41117e+06	8228269
	223.06	2.29412	22	1314520	1.57208e+06	1.3333e+06	1.4474e+06	1.42405e+06	1.47547e+06	982373	1.20531e+06	1.01797e+06	1.57932e+06	1.73131e+06	1002351
	629.196	19.2354	22	0	8.1478e+06	7968575	5.29854e+06	7.86946e+06	0	5597270	6432371	6.75207e+06	7267094	6791758	7.99153e+06
	630.194	19.252	22	0	6241796	5.76859e+06	3.85048e+06	6023217	0	3.93053e+06	4824835	4657440	5.33763e+06	4932314	5628284
	211.037	1.68375	22	392642	169182	229307	275510	278315	250100	368781	212842	239036	240155	243793	209336
	211.068	1.48049	22	2.66868e+06	1.89005e+06	1.35544e+06	2.98651e+06	1.1599e+06	1.35575e+06	3744518	1.77381e+06	1.7157e+06	77803.8	235481	1.27887e+06
	164.04	1.47059	22	1.12567e+06	724383	1.09577e+06	615511	504614	624699	1.16518e+06	1.20764e+06	1018601	0	54743	835596
cis-2-Chloro-4-carboxymethylenebut-2-en-1,4-olide	174.977	0.767643	22	85166.4	78049.2	93901.8	83004.1	82820.2	80555.6	88038	92761.1	76790.7	100519	108274	83738.8
(R)-Rutaretin 1'-(6''-sinapoylglucoside)	631.194	19.2518	22	0	2.27716e+06	2.13797e+06	1581494	2205001	0	1.52805e+06	1.60547e+06	1.71576e+06	2.12068e+06	1.86091e+06	2.149e+06
	124.017	1.46668	22	1.57025e+06	1.28614e+06	1634630	1.30028e+06	856877	1.22505e+06	2.07113e+06	1.80663e+06	2.15087e+06	40644.4	91899.7	1.30204e+06
	634.344	16.0039	22	135094	195327	196565	86993.2	176246	170328	147543	153019	138404	150803	149356	124141
Annuionone B	223.133	14.4194	22	187907	517359	264137	411968	281292	232625	177528	343972	194426	512614	501843	210064
	124.023	1.62991	22	1.52813e+06	1.36364e+06	1.1377e+06	1.42564e+06	2.3327e+06	3.54176e+06	1.26755e+06	694661	1.27451e+06	5.49768e+06	6.60154e+06	5.13506e+06
Arginyl-Phenylalanine	322.187	13.4095	22	720546	965489	819310	830275	904252	487985	852210	851555	403812	953740	1.10585e+06	763355
	322.295	17.0882	22	0	289653	342276	331403	277129	0	198226	439676	251785	429128	360395	163582
	635.281	17.8388	22	254445	386922	472774	472028	414744	606488	505241	269392	690016	121046	145861	129083
	224.012	21.7406	22	7.30727e+06	16536703	38011656	11172038	95535632	45544448	77587576	106965760	0	114903144	13425071	36175944
(±)-3-Hydroxynonanoic acid	175.133	15.8638	22	624232	1.51719e+06	2.09947e+06	972656	626089	3.06595e+06	1.15228e+06	1.36202e+06	1740060	573732	1.68707e+06	1.46e+06
Nicotinic acid	124.04	24.3373	22	876807	1.27067e+06	1161017	934775	1.03108e+06	1.21125e+06	996227	1.0997e+06	1.24085e+06	946167	1.01565e+06	1.28249e+06
	176.029	1.46445	22	2.10271e+06	2.05641e+06	2.77382e+06	1.96969e+06	1270177	1.64345e+06	3078243	2496018	3200816	82158.2	251708	2.45398e+06
	124.053	3.06337	22	237147	205185	239721	264178	208566	183663	773776	333248	354956	201370	184985	270215
	574.395	16.4362	22	104701	157219	169515	333064	138177	139432	144762	124735	142526	213383	190552	174410
	164.165	12.1972	22	941700	625864	493893	491761	502906	751543	609084	546488	646775	797768	758825	507466
Avenic acid A	323.147	21.214	22	1.0639e+06	1.51222e+06	1.15651e+06	1124794	1.68715e+06	2.37285e+06	1.26424e+06	1.71465e+06	1.0005e+06	1.08976e+06	1.46314e+06	1.45625e+06
	188.979	0.670122	22	130927	107509	118548	103648	124426	124845	95468.6	105379	95131.3	121181	129758	102962
	189.025	1.47182	22	1.65633e+06	1.7114e+06	2077087	1.75215e+06	1077522	1.35735e+06	2.37067e+06	1.52002e+06	2.06069e+06	172468	130364	2.18174e+06
Cerulenin	224.128	6.58654	22	1.35865e+06	1.65881e+06	1.7857e+06	1698961	1.35275e+06	1.63643e+06	1.16183e+06	1.69652e+06	1.57252e+06	1.75028e+06	1.56983e+06	1.67374e+06
L-Fucose	165.076	14.8107	22	1.00984e+06	821462	636938	1.18824e+06	1.21789e+06	1.57979e+06	927067	1.26725e+06	1.10152e+06	799235	714193	802014
Phosphocreatine	212.043	1.85581	22	35016268	27296346	40717840	25274946	53287980	38599764	37547176	36777036	29366388	1.79529e+06	606419	0
	576.302	15.9524	22	87137.1	195643	201800	140462	214656	200502	247907	225654	156856	197088	176485	196612
	848.447	14.8553	22	2835429	2862087	2.09631e+06	5.20743e+06	4461271	4.76549e+06	2.71679e+06	4.53741e+06	4.48091e+06	1.83125e+06	2.19682e+06	2.53506e+06
Epoxyeremopetasinorol	225.149	14.3935	22	490991	493181	554393	606707	446507	604944	512156	621978	450888	495951	637528	531947
N6,N6,N6-Trimethyl-L-lysine	189.16	1.73604	22	4.04477e+06	5.13942e+06	4.13434e+06	9653230	9536217	6.90322e+06	29863598	30861830	31629450	15811033	18142754	22235442
Aciclovir	226.092	24.3624	22	85614.5	160594	265829	95882.5	191662	239558	108580	181558	228942	147645	205037	253029
(Z)-15-Oxo-11-eicosenoic acid	325.274	16.6634	22	89347.6	202953	202242	149078	211735	209105	196581	256625	197740	225332	221283	206902
	125.018	1.47121	22	1.70196e+06	1.59102e+06	1.72574e+06	1515882	1.04329e+06	1.06026e+06	2.33089e+06	1.97381e+06	1.95653e+06	24465.5	113052	1.91262e+06
	851.25	17.2091	22	174791	544613	683765	468088	675083	556877	491732	656248	563809	483289	496460	811223
	851.397	14.8531	22	10941832	2.32342e+06	1.26242e+06	2.84125e+06	4054750	2.82767e+06	1.70497e+06	3.99119e+06	1.40893e+06	1.53378e+06	1.6803e+06	1113193
	852.251	17.1931	22	124517	418079	674363	448076	506210	304780	557701	512759	474022	415397	421668	681343
	854.249	17.2033	22	0	143079	160716	122773	158154	152637	136801	163075	100555	100609	137129	188310
Chorismate	227.053	1.54803	22	675812	984038	624522	1.21079e+06	792679	85043.1	487134	563403	261128	980079	578284	561689
	326.378	18.1516	22	16485858	77820600	33912324	46490172	49893860	50318220	168150576	45137880	61282204	31432316	34578464	18570236
	327.008	14.7421	22	715996	598072	488373	528581	610832	411070	531935	670774	507771	654977	646890	510942
	327.048	2.09149	22	401115	411025	963837	444894	275533	445747	353393	415462	357436	2.28312e+06	2.74459e+06	2273615
	166.993	1.69016	22	416603	318932	699870	121226	470129	557938	209044	446606	859037	151016	48874.9	686154
	190.957	21.3463	22	3.55807e+06	7567950	7.31273e+06	5385660	8429048	7.60535e+06	6.72916e+06	6.83871e+06	6.84422e+06	4.9551e+06	7828818	6292882
	518.297	16.4388	22	184376	263740	316753	228365	241693	309429	313926	291904	270324	271130	327018	260274
	212.852	1.66509	22	3361386	1.55435e+06	1.46017e+06	784906	833839	1.36667e+06	3865202	2.38888e+06	5082333	616126	1.10771e+06	1.209e+06
	396.295	14.7258	22	1.12785e+06	1.26512e+06	1.44985e+06	1.34259e+06	1.18895e+06	1.20276e+06	570525	911147	1.40089e+06	1.70073e+06	1.50036e+06	613053
Retapamulin	518.333	16.4133	22	535722	313840	316088	267514	285627	299579	269913	361783	290029	295100	261979	257049
	782.555	14.7149	22	2.42007e+06	1.13559e+06	1.37517e+06	1.5623e+06	1637602	1.82801e+06	631191	1.01574e+06	1.17512e+06	3.33818e+06	1.67971e+06	1.10548e+06
	126.055	2.61219	22	3.53905e+06	3394428	4242006	3.55976e+06	3.04313e+06	4.40215e+06	3.57102e+06	2.42012e+06	3.91211e+06	2.25611e+06	2167530	3.66794e+06
	301.285	13.9755	22	990507	314900	325003	316057	190015	249237	264790	209348	523343	190666	115473	229247
3-dehydrosphinganinium(1+)	301.293	15.7511	22	958289	737074	894648	1.56787e+06	951133	3.34979e+06	5.16444e+06	1.06302e+06	21113998	507379	313547	8911706
	731.542	15.6551	22	1.24429e+06	60474.4	345198	369546	153110	469625	287534	134008	492867	201721	179381	361547
PGF2a ethanolamide	398.29	16.5265	22	57535.5	147411	129636	275642	101088	111266	128230	131268	98989.6	146484	160463	131119
Behenoylglycine	398.364	18.15	22	0	238496	244886	328783	243082	0	193489	132015	92165.1	140327	178397	146736
Nitrofurazone	199.045	1.47473	22	1103040	743951	993727	1.22142e+06	686287	1.09486e+06	1.81026e+06	1.17797e+06	1552380	27909.9	123624	1.10989e+06
	520.312	16.467	22	86275.4	273976	296723	323098	281689	342791	320162	310684	275695	311137	275820	286683
Sphinganine	302.305	16.2506	22	1.01043e+06	2.29189e+06	1.9078e+06	2.3454e+06	1.96405e+06	3.47099e+06	11897037	1.95706e+06	65555916	2181371	1.32241e+06	34086808
	893.599	10.8968	22	398928	1540106	701915	666362	2.02092e+06	767190	1.6022e+06	2.60835e+06	786503	352989	1.20041e+06	3.29422e+06
TG(18:4(6Z,9Z,12Z,15Z)/18:4(6Z,9Z,12Z,15Z)/20:5(5Z,8Z,11Z,14Z,17Z))	893.675	10.9133	22	581419	2704689	686804	837316	980980	1.25902e+06	1.25708e+06	2.63943e+06	1.20342e+06	641134	1049189	3.03344e+06
Withaperuvin D	521.278	15.495	22	259174	393889	378472	459047	109266	323714	384057	391460	383485	468423	354154	295216
	192.168	13.5559	22	698016	774692	253472	1.06418e+06	289968	269198	643830	623688	235670	684259	647614	207731
	399.33	16.5696	22	199446	191926	290483	133133	149891	368637	198492	339477	372601	224535	182471	181092
8-Hydroxy-7-methoxy-2H-1-benzopyran-2-one	193.05	2.24914	22	686747	718511	758811	800276	783156	841188	493154	634217	623916	885559	627749	579448
	400.233	16.7482	22	133103	267884	347781	278076	299150	229565	290027	276164	346914	250975	296030	276664
	586.432	16.7549	22	33448.7	127993	133720	95592.2	141141	94580.4	140198	82904.6	92589.4	136717	122671	146084
	400.269	16.666	22	145565	263291	231575	224000	267196	282389	269748	314413	221993	285420	291003	263628
	214.143	21.607	22	171744	275500	1.08127e+06	630788	664416	657353	460221	329572	967093	169682	416886	821616
	400.416	17.7643	22	38250.2	522347	278005	328833	276212	0	399336	274334	344187	375689	296058	372931
	918.036	12.0315	22	0	2.9847e+06	1.1021e+06	1.08053e+06	3.27427e+06	2.3254e+06	5031925	1554454	1190463	365070	880925	4.41462e+06
Ecgonine methyl ester	200.128	22.3259	22	269604	2625603	2.0102e+06	423271	2257533	1.73315e+06	1.67149e+06	2663367	0	2650396	1.86963e+06	4.37693e+06
	799.668	15.5203	22	194673	140122	206962	63433.1	132019	224058	141066	157177	202684	132138	181681	242962
2,6-Diisopropyl-3-methylphenol	193.159	16.8091	22	170173	364788	354195	347219	383496	309721	313556	412991	425067	424883	472224	508266
	229.272	15.7475	22	520207	66852.8	164786	2.34229e+06	95665.7	111566	3.02772e+06	560962	530466	3.70308e+06	2562713	212104
	200.184	16.6508	22	33639.3	96776.1	106206	99550.7	116755	116752	111485	117106	86625.3	1.75348e+06	1.3825e+06	113672
	918.581	12.112	22	288439	2.35636e+06	702955	989029	2.09336e+06	1.86191e+06	5.10869e+06	2211676	1.03585e+06	370019	870032	4.12532e+06
	200.973	1.46227	22	2723225	2.18447e+06	2.80868e+06	2276178	1.6406e+06	2.35118e+06	4213853	3.14964e+06	4.17603e+06	402107	394115	3.27363e+06
	918.764	12.0581	22	0	1.17224e+06	309256	391075	903201	749752	1.5119e+06	599712	440866	144184	445129	1.32786e+06
	590.509	14.7056	22	1.84095e+06	1629954	12391843	683430	842117	3.51925e+06	754150	2.27046e+06	26766110	2253073	7022598	11954975
	925.273	18.8464	22	0	172460	198742	1.1873e+06	187897	198184	197125	207817	211356	147365	180234	173219
Monobenzone	201.091	16.5252	22	132608	541117	494456	250200	495300	575783	465300	340122	395778	463074	486675	428226
	402.212	8.43126	22	1.38711e+06	1.05454e+06	1779769	2114817	421775	1.87523e+06	1.85571e+06	596840	1.24822e+06	1.18815e+06	744501	1.90411e+06
	306.119	2.30308	22	537819	334003	341319	432286	510086	424436	227159	283566	210023	384676	351812	255710
	819.363	15.5165	22	924648	831939	953245	756191	701764	626534	982859	990569	751739	1.01404e+06	857794	761403
	820.757	3.48886	22	1.21358e+06	1.70871e+06	1.20161e+06	638803	350278	1.50937e+06	1.43516e+06	422265	1.3723e+06	127789	140264	759691
	750.522	19.8912	22	0	159684	112126	221943	110486	92999.7	117842	130704	126001	100476	137463	116878
	823.761	8.19842	22	19359874	24909928	25142988	29594636	6247908	24337840	57491240	38981288	41954484	375330	278443	30282830
	968.724	7.27083	22	832767	756506	1.41981e+06	794443	770542	835246	1.27812e+06	788674	1.12465e+06	643743	862469	1.46987e+06
	753.241	6.91903	22	383732	139927	247293	244903	271042	284484	299348	190996	243897	130084	182719	335367
	70.074	6.97049	22	253189	236660	150873	301116	88409	163740	194191	223371	152375	283824	311498	129786
	71.0733	1.76311	22	434801	1.2331e+06	583250	545094	450750	649369	1.34793e+06	1.44487e+06	1.35106e+06	305462	281939	1.11659e+06
Hydroxyprolyl-Valine	231.134	2.08562	22	76330608	73636072	76488480	52644296	34605584	35463524	809931456	245340688	970061440	31817994	49152964	166915360
	830.591	9.70935	22	473567	2102183	1.23027e+06	981616	1192419	1.46894e+06	6116352	3.99627e+06	2414719	397895	138367	4.25491e+06
	356.389	17.8675	22	526396	13233583	7.89932e+06	10433028	8151516	0	10489898	7658078	7648872	7.35897e+06	9011489	7685139
	202.038	1.46847	22	902782	1.79804e+06	1.17323e+06	928250	911315	613064	2.0396e+06	1.16875e+06	1712482	81323	239714	2.00092e+06
LysoPC(18:0)	524.372	14.7081	22	2.13538e+06	740996	751074	4.96483e+06	1.98888e+06	3.7938e+06	8626768	1.01585e+06	1.13668e+06	5.30463e+06	1.94394e+06	4.60479e+06
	202.079	23.7839	22	89401.7	190055	243567	121091	172098	262230	161948	207712	324323	154623	167053	322375
	103.125	2.95664	22	979454	991835	738008	419266	1728695	548757	641780	1253873	462475	1.12273e+06	1.28134e+06	647240
	129.043	2.32451	22	1.28739e+06	1.35348e+06	1.58188e+06	1.55334e+06	1.48899e+06	1.67907e+06	1.01711e+06	1.32379e+06	1138535	1.35443e+06	1.28657e+06	1.32969e+06
	129.046	2.34545	22	421112	417888	491214	346028	402422	474400	328677	508150	427109	386291	392605	445678
	103.956	21.2607	22	7.70491e+06	1.30452e+06	1093617	4935040	1.84272e+06	963784	2.66895e+06	1.50087e+06	740673	1.71445e+06	1.56624e+06	885080
	104.031	1.48932	22	1.66732e+06	1764204	1.12856e+06	1.81989e+06	1.49856e+06	2.21751e+06	654241	1537379	834285	663640	800814	1381906
Benzquinamide	405.24	16.9969	22	124159	693768	956377	754417	621594	129647	709134	891630	746572	696669	785794	832081
	357.32	17.0928	22	7541.12	287816	345203	278942	275514	0	286866	260708	278733	270557	299242	304836
2(R)-hydroxydocosanoic acid	357.336	15.8173	22	83636.5	199732	143964	101040	187134	148258	65869	128625	219429	118211	141877	142182
	232.036	1.47826	22	1.23057e+06	2.31167e+06	3.59392e+06	1.04359e+06	1.49388e+06	2689462	2.2792e+06	2234905	3.84086e+06	110628	271491	3.63503e+06
	357.392	17.8641	22	1.09418e+06	3.49119e+06	1.84339e+06	2.48478e+06	1.97991e+06	0	2.64419e+06	1739777	1.74051e+06	1.83392e+06	2.17669e+06	1.76636e+06
	232.112	16.1519	22	140924	443566	972538	376117	1.69428e+06	834245	612951	227884	669104	245788	29086.3	760684
Obtusilactone A	309.242	16.3297	22	29455.7	121269	150677	67849.3	148029	112488	131002	144048	145042	108322	161195	120833
	525.375	14.5599	22	570136	244884	243629	527519	620591	1060778	2587826	332180	401727	1.61537e+06	630523	1.35784e+06
Eicosadienoic acid	309.283	16.9974	22	158547	1.82795e+06	55713.5	1.41248e+06	1.51125e+06	1.75879e+06	1.28308e+06	2.0817e+06	1.60052e+06	2.35504e+06	1.98969e+06	999150
Osmundalactone	129.055	24.3916	22	2.1703e+06	4527267	4694630	2416887	4125214	4.16185e+06	3.35799e+06	3808118	4929413	3.33261e+06	3.54438e+06	4913214
	358.223	16.7421	22	245822	460356	452730	502130	471031	485348	472105	432337	492560	499415	450915	525636
	358.259	15.6839	22	260759	376972	381129	478176	422186	455699	384627	402219	347689	375935	398435	341607
	358.369	19.259	22	0	1.45064e+06	1.01922e+06	1650375	1.56673e+06	0	1.43006e+06	1.33611e+06	963989	1326720	1721713	922424
	129.139	1.42902	22	3.04518e+06	16147424	7097274	4.28233e+06	1.03247e+06	5705655	16648224	17681360	17446018	14200.4	34138.8	3.53041e+06
	841.783	12.1215	22	169273	3.59571e+06	968540	1.11618e+06	2654447	2.99224e+06	1.54373e+06	3.45094e+06	1.13932e+06	306464	1.03855e+06	3.97039e+06
	841.95	12.0612	22	63095.2	3.15358e+06	1.00986e+06	570258	2256934	2.28355e+06	5120416	2.52626e+06	1.0197e+06	276826	893723	4.10704e+06
	130.037	21.7479	22	9466048	730288	1.645e+06	336754	2.2763e+06	1.83535e+06	2.94606e+06	2805199	1.53565e+06	2.6468e+06	2571811	1.73973e+06
	526.314	14.5236	22	3.84112e+06	6520805	15772690	1651137	2.00966e+06	565304	1.72815e+06	1.47761e+06	1.18762e+06	8297764	6153986	12076814
	526.396	17.2065	22	370778	496720	338005	2.07333e+06	420743	121075	1060435	354283	278971	758098	870201	391956
24,25,26,27-Tetranor-23-oxo-hydroxyvitamin D3	359.262	15.775	22	98741.5	145265	166581	215440	191234	146860	198460	160463	164345	172756	162927	131182
	526.432	18.7094	22	0	761257	901905	1.52713e+06	904640	0	1.35455e+06	1.08094e+06	766045	1.02037e+06	825713	711066
	204.106	10.197	22	845198	427031	2686897	2.19428e+06	881919	4.62694e+06	1.9366e+06	960788	3.60311e+06	679026	1.67082e+06	6.35243e+06
	130.097	21.7311	22	213091	926159	1.26281e+06	765682	784789	732946	517159	743922	1.08081e+06	806040	377810	1699185
	359.372	19.2652	22	0	326953	258623	389905	368412	0	318141	266675	287916	264985	357943	218981
	766.698	9.7181	22	1.33029e+06	1.9717e+06	1.32246e+06	1.09987e+06	1538163	1.83709e+06	8.31129e+06	4772294	3.5604e+06	356323	201143	5011726
	767.008	9.74733	22	647690	826630	923149	434817	952603	1.20288e+06	4.11443e+06	1.61019e+06	504448	383637	106845	538325
Coenzyme A	768.122	6.9117	22	468799	617179	445656	400829	125369	351829	1345847	1.18524e+06	1676248	68135.3	103412	2.98777e+06
	369.25	2.66422	22	1.00986e+06	660094	910041	753837	384255	771475	1.59072e+06	830741	1.35211e+06	0	273533	1.29001e+06
	527.317	14.5099	22	1.0188e+06	1.7824e+06	3.95748e+06	452202	633080	461825	317170	408620	426434	2.38303e+06	1.54549e+06	3.21123e+06
Aflatoxin GM1	345.059	2.282	22	907956	593510	927574	869326	338002	711048	1.047e+06	792983	1.01401e+06	182597	316897	1.29144e+06
1,7-Dimethylguanosine	312.129	7.40416	22	75996.6	122909	307772	649447	307436	456418	1.32128e+06	401250	2.1559e+06	202533	211313	1.87996e+06
	91.0545	7.12703	22	1.28072e+06	1.17809e+06	1.50796e+06	1.47976e+06	997784	1.23067e+06	3.9013e+06	2.00329e+06	2.80951e+06	613746	908911	3.65487e+06
	329.006	14.7449	22	720306	679661	544671	624132	572558	723341	520845	803022	690372	643712	546863	468673
	771.547	14.727	22	2.18054e+06	1.58166e+06	2.55038e+06	3.13876e+06	2.23129e+06	2.77846e+06	1089946	1379211	1993221	3184598	3826316	1.02536e+06
1-Phenyl-1,3-heptadecanedione	345.282	16.0983	22	324418	234435	215588	349421	231241	173739	346650	248018	194343	272078	270435	167016
	360.238	16.7204	22	356541	658892	691672	656748	725850	742525	674308	672796	834829	718112	738674	742915
2-Hydroxylauroylcarnitine	360.275	16.3176	22	197377	129785	108599	154781	117755	137848	104868	91976.3	66740.3	96572.7	154267	59902.7
	360.363	19.1439	22	10482	639681	273972	471590	408595	43630	516834	906956	270849	426417	1.71596e+06	183863
PC(18:0/P-18:1(11Z))	772.621	15.731	22	415834	146008	180248	210317	171084	152913	201693	159484	152084	173915	192867	168628
Geranylgeranylcysteine	408.26	16.8927	22	20045.7	108865	96597	152985	118693	98852.4	70623.4	87863.5	92578	157145	95432.7	97403.9
2,5-Dihydro-2,4,5-trimethyloxazole	114.092	9.18262	22	37951276	374753184	1229152000	36440476	653684480	1343203840	23177692	32375004	1798071040	36938916	43008984	2973703424
	105.091	6.99782	22	1.3254e+06	1.27694e+06	489986	1.28722e+06	364121	587487	1.05043e+06	817433	536324	1.09282e+06	1.11116e+06	577774
	91.5429	1.465	22	1.31988e+06	1.4492e+06	1.94702e+06	1.69315e+06	677005	1.38435e+06	2.406e+06	2292940	2.55222e+06	0	56804.8	1.45692e+06
	114.128	21.1173	22	40573.3	113356	103505	98685.5	104776	93996.9	125259	115773	94400.3	98096.5	119181	115299
	93.6024	1.39798	22	1.10762e+06	23933444	4.032e+06	3615606	826097	5.29412e+06	11113898	22615324	11449050	53708.7	96531.1	2.3254e+06
	312.677	21.858	22	52318.9	215062	1.25845e+06	218774	1277638	736650	931098	1.28271e+06	0	1.0798e+06	231174	861691
	381.341	18.218	22	0	658707	540121	564745	433397	382404	602637	412322	436184	484719	483634	411321
	114.988	1.48192	22	1.83915e+06	1545627	1.05749e+06	1.6409e+06	811626	1.30234e+06	2.14878e+06	2.07464e+06	2.54288e+06	26243.9	109274	1.86847e+06
4-O-alpha-D-Galactopyranuronosyl-D-galacturonic acid	371.084	21.7836	22	390716	1.03572e+06	53993800	1951693	16766097	20035058	17870166	11135051	257601	19831746	45516.2	18620470
	775.499	14.729	22	7081821	2.94765e+06	4.13487e+06	4479610	3521216	3613579	1.62446e+06	2218842	3.19256e+06	4423875	4689551	1.67774e+06
	528.427	16.997	22	33606.8	92604.5	114816	101068	89785.4	80428.5	141575	80998	58793.7	113187	119341	106832
	529.163	2.49139	22	322928	496755	495069	697855	479561	440924	274440	341974	260155	395215	412653	493830
	94.546	1.46681	22	9593788	6522003	9547869	6645291	3.91299e+06	7034789	14536230	11128437	11920473	188013	531941	8.05802e+06
	107.008	1.47488	22	1.6665e+06	1.4945e+06	1.25276e+06	1.3335e+06	947915	1370485	2.02316e+06	1.5229e+06	2.13344e+06	27101.5	50768.7	1.78347e+06
	95.0194	1.47115	22	1.14412e+06	1.09772e+06	667390	889706	516997	781905	1.23532e+06	1.0797e+06	1.01018e+06	0	60662.9	995992
13-L-Hydroperoxylinoleic acid	313.236	17.0475	22	122342	4.62658e+06	2.65606e+06	2.31811e+06	3236551	0	2117892	4.01614e+06	2.25137e+06	4408459	5.15046e+06	2.06486e+06
	361.272	17.1001	22	22173.6	468348	407511	318281	405339	0	335867	607025	346420	439973	457584	357826
	382.344	18.2788	22	0	103190	71678.3	91227.9	67855.5	0	104109	64922.9	56633.6	69574.3	69669	75973.7
	382.369	18.947	22	0	397968	398205	426620	450467	0	492620	422124	305261	427019	390617	282928
	348.176	7.75591	22	184291	203785	290681	611525	383837	504247	299733	120425	246333	45872.9	54019.1	169116
	348.238	16.487	22	51697.7	225656	168081	189652	166379	191441	175562	146568	156894	193366	177887	211290
	348.327	16.9489	22	119964	166349	176077	145900	135206	0	150204	171979	120582	151464	188415	104263
	362.218	16.7047	22	490556	1124841	1.21272e+06	1.14759e+06	1.14557e+06	1.3938e+06	1.13311e+06	983880	1.13723e+06	1.18725e+06	1084177	1196212
	362.254	16.3927	22	111764	232713	239232	191466	209923	222290	186164	262468	190149	222925	238259	191956
	108.949	1.64538	22	5023928	3.31238e+06	4.97575e+06	3.60611e+06	5656196	5.75353e+06	4087124	4578386	4.70205e+06	5499200	5290065	3.74706e+06
Methyl 3-(2,3-dihydroxy-3-methylbutyl)-4-hydroxybenzoate	255.123	10.7582	22	368718	298335	260485	274207	259604	226937	337125	250471	206998	291693	330294	200702
	371.22	16.9523	22	128426	508123	588840	542583	606598	515653	512069	499193	503474	701810	506994	500348
	115.07	2.15153	22	1904282	439827	2.34119e+06	2.24404e+06	243693	1.81611e+06	823005	285008	1.59765e+06	335060	605804	384318
	96.5351	1.47409	22	1.37993e+06	1.33694e+06	1.22612e+06	1.00143e+06	716756	1.13737e+06	2.08917e+06	1.27203e+06	1.94655e+06	0	107365	1.33331e+06
	332.207	16.7443	22	528178	800072	852891	846453	841667	948185	879820	754265	759313	837308	824373	904299
	383.243	16.3044	22	198957	292673	270181	279936	252535	299480	299633	274578	260187	292772	322386	244539
Quinone	109.029	2.30087	22	7819333	8801542	10809090	8383411	10091755	11007611	6969058	8.00809e+06	7.40776e+06	8870168	9187456	8536685
	149.031	1.47176	22	1.65204e+06	1.45888e+06	1.59049e+06	1.19149e+06	872876	1.49759e+06	2.36404e+06	2.12733e+06	2273737	29571.4	111009	1972460
Secoisolariciresinol	363.178	21.0047	22	245303	286412	192584	203366	312153	268263	241767	302793	205276	224162	273337	220504
	332.332	17.8743	22	0	34052440	24077958	27783362	25065046	0	33322302	43153212	22201826	24586776	67447760	21783044
	424.364	17.9821	22	30797.2	2.52717e+06	1.96191e+06	2651897	2.53516e+06	65141.1	2.96273e+06	2.23202e+06	2.42643e+06	2.40768e+06	2.2136e+06	2.18176e+06
Glutamyl-Tryptophan	333.131	20.9964	22	123513	121737	96717.6	110830	105696	95567.4	123693	125691	88948.3	93309.5	128886	92535.3
	384.384	20.6475	22	23781.9	113769	81069.7	199693	107262	63788.9	170564	83189.1	83988.4	133760	118328	81953.6
	384.772	7.93425	22	3906687	2305914	3.39874e+06	2643631	752961	1.85119e+06	2.4259e+06	1.43071e+06	2526705	3.93421e+06	3.42357e+06	4.08667e+06
Glutamyl-Proline	244.105	7.41006	22	562224	507663	656721	438126	362299	511920	735852	643876	786302	131213	217859	648622
Dihydrovaltrate	425.215	16.9784	22	541671	6285356	5526678	5994920	5024896	428810	4.4875e+06	6.81731e+06	5205367	5.36446e+06	7756533	4.4397e+06
	425.368	17.9631	22	10504.4	589261	469182	548384	571571	346313	736468	533142	573410	553582	565612	568337
Carnosic acid	333.21	16.7482	22	44446.3	154426	129613	161898	134082	168567	137534	149615	142485	157155	97992.5	194516
	333.335	17.86	22	195306	8784619	5618373	6.8544e+06	6189441	0	8.29394e+06	10793224	5.14166e+06	6216607	17210170	5234875
	150.071	22.4555	22	442649	188581	151626	445494	182768	155542	327705	231779	122095	326336	182198	136769
1-Methoxy-1-(2,4,5-trimethoxyphenyl)-2-propanol	257.138	11.0432	22	403402	402828	374190	433529	421947	353792	383379	348095	375631	558332	606237	375412
	257.179	7.77824	22	1.91476e+06	463206	321862	1.78435e+06	460470	610328	928073	403961	465583	867017	560284	436224
Oleoylcarnitine	426.359	17.7146	22	91468.3	131516	131862	121280	151865	101177	326129	185263	338070	138085	115298	202815
	426.371	18.0767	22	0	112164	82013.5	81667.8	88707	0	96227	71992.1	105851	73552.7	109645	64476.4
	350.218	16.705	22	53208.5	145362	171721	129143	189025	164574	126481	175722	169195	170941	155572	163075
	350.29	17.3283	22	51261.6	177299	192031	429585	167495	0	399799	178329	211854	241241	341073	254971
Cyclohexylamine	100.113	16.8818	22	812709	1.81247e+06	1.79422e+06	2.3432e+06	1.92274e+06	1.59095e+06	2332744	1.70077e+06	1.54293e+06	2.23605e+06	1.65543e+06	1.53733e+06
	139.988	21.7608	22	589087	299838	105596	281787	3233104	3384688	2.05046e+06	2655245	3.61903e+06	2.66077e+06	204220	3.59747e+06
	350.327	18.8978	22	0	1.18043e+06	1.28785e+06	1.29186e+06	1.1771e+06	0	1.4883e+06	1.23831e+06	1.10013e+06	1.21055e+06	1.10474e+06	1.09308e+06
	110.032	2.3264	22	642985	623323	1.04295e+06	639583	755582	784211	557112	627336	602207	657350	663502	660756
	364.343	19.8812	22	0	522019	494844	782093	423225	15025.7	589240	651074	566653	626618	437624	481119
	101.026	1.4702	22	1.8992e+06	1.6505e+06	1.48819e+06	1.71533e+06	775465	1.62954e+06	2.60669e+06	2.24293e+06	2.81595e+06	316723	203298	1896166
	334.339	17.8686	22	0	925538	639288	743385	738798	0	928964	1.16227e+06	628492	651168	1.89879e+06	590319
12-Oxo-20-carboxy-leukotriene B4	365.194	21.1163	22	431304	448412	326575	366570	402288	620131	371428	469989	323269	391214	451818	344922
	546.283	14.9558	22	470430	175709	325489	297025	159099	341883	164264	159132	371359	170473	158981	364749
	150.977	1.61967	22	1.37985e+06	3532945	1.30605e+06	981311	3.38628e+06	1.35855e+06	2.0862e+06	1.90797e+06	2.40656e+06	2348733	2.34657e+06	3.86169e+06
	258.279	16.532	22	120590792	15476159	5258590	116661792	2.43598e+06	2.89493e+06	1779784960	1376166528	129074072	10546891	8959883	1.73023e+06
	499.36	21.0328	22	651799	168561	123866	423877	195166	241445	259907	180639	188577	271964	174160	92507.1
	500.395	16.806	22	136633	222109	228136	324185	204258	195475	214981	240116	217219	202242	210774	220820
	373.208	6.66243	22	744387	368441	895912	827290	285398	414564	2.58373e+06	910342	2396329	152764	186026	1.88353e+06
6-O-Acetylaustroinulin	365.269	16.4845	22	65883	133567	158680	70143.1	189628	98602.4	68167.7	95833.6	155466	179337	176485	178144
	245.194	13.033	22	1.1858e+06	1.20289e+06	1.3393e+06	1.24921e+06	1178708	2157284	1054288	1.06705e+06	1.52788e+06	1.41859e+06	1.53382e+06	1255977
	365.346	19.8673	22	0	106254	132751	148624	118839	0	161730	133202	112491	120137	98805.9	131060
(alpha-D-mannosyl)7-beta-D-mannosyl-diacetylchitobiosyl-L-asparagine, isoform B (protein)	234.961	1.48098	22	6194515	7.07566e+06	7.56352e+06	7988001	9491050	11086736	3.59183e+06	6.73196e+06	5.80598e+06	107070	533435	9069665
	335.279	16.8535	22	128971	1.64365e+06	1.29575e+06	1136924	1.48963e+06	33126.2	2.91847e+06	2.4197e+06	1975304	2.33531e+06	1954809	1.36806e+06
Asparaginyl-Isoleucine	246.145	2.86222	22	1.39743e+06	2.03253e+06	5964864	9732499	12511519	5404864	2.39695e+06	3415867	1.73743e+06	2.24774e+06	1.98933e+06	6.60782e+06
	427.246	17.6214	22	155532	590328	544230	541468	591636	0	449129	536446	446062	336395	744814	402733
	111.012	1.47661	22	1436352	1316577	1.61087e+06	1.34108e+06	1080236	1.93963e+06	2.13175e+06	1.8039e+06	2.69851e+06	41539.9	141889	1.80857e+06
	151.097	6.78661	22	8.22003e+06	7727788	5374511	7.07115e+06	4.79459e+06	12568397	4.02988e+06	5.62588e+06	9991183	8296856	7.64043e+06	6036595
	352.358	18.705	22	0	110860	73071.9	85310	84979.8	85342.3	131376	94661.2	73665.6	106748	106105	98380.1
	374.181	16.7007	22	55135.7	119953	144051	116865	158872	109797	105218	117214	123492	131569	109070	153489
	259.202	9.05522	22	1.53292e+06	593436	202857	698000	1.32509e+06	1.54092e+06	165350	773803	7290676	150316	283442	2355398
L-beta-aspartyl-L-threonine	235.092	2.06025	22	1139601	1.73842e+06	2.08722e+06	3.29436e+06	4858577	2.16512e+06	1.15265e+06	702357	1.06611e+06	1.42679e+06	935458	632080
Pipericine	336.326	20.6128	22	0	205880	292870	208825	248474	125477	208136	206641	254308	868696	616745	163627
Valerenic acid	235.169	16.2595	22	1.3881e+06	3.15484e+06	3344991	2.62041e+06	254855	3289320	2.44458e+06	3.96235e+06	2.52274e+06	3.73662e+06	5.75264e+06	2.59839e+06
	260.072	7.41027	22	786157	586098	1.00426e+06	649140	205097	657610	2.85579e+06	928894	3.15574e+06	0	150629	2.16406e+06
	152.012	1.46752	22	1.19028e+06	1.13495e+06	1.31206e+06	1.10622e+06	554949	1.07281e+06	1.51189e+06	1.53293e+06	1.48917e+06	28945.8	78215.5	1.42733e+06
Eszopiclone	389.112	16.4044	22	1.34908e+06	2.63251e+06	2.14432e+06	2.08934e+06	1.35299e+06	1.50997e+06	1517515	1.42206e+06	1.59035e+06	1138005	1.71451e+06	953417
	111.064	23.4225	22	102037	239023	209558	127568	216321	201407	191382	185145	225130	184121	199318	237770
Cyclomammein	389.196	16.4914	22	492777	1.68114e+06	1550146	659956	1.53519e+06	393634	1.26553e+06	1.17787e+06	704913	1.37271e+06	1.27486e+06	1.17523e+06
	118.128	2.59853	22	438378	1469103	4.88784e+06	497286	3.45379e+06	3.98193e+06	4.48347e+06	2.06955e+06	8652943	1.1603e+06	863816	8444770
Hexanoylcarnitine	260.186	10.0613	22	9697263	6.51153e+06	8.31479e+06	18385266	10315321	7505883	5290846	1.25e+06	7638085	192129	128193	897675
Calcitroic acid	375.251	17.3022	22	55770.6	155102	144126	468530	135099	78694.5	140459	137607	131529	216546	191433	81151.6
	102.617	1.39527	22	868712	18362376	3.10453e+06	2.86481e+06	655108	4366268	8519388	17312418	9830480	16255.2	35301.3	1.94894e+06
5,6-Dihydroxyprostaglandin F1a	389.257	8.68078	22	2.76492e+06	744230	742533	3.19151e+06	597873	1.1395e+06	1.39874e+06	520310	825932	1.03014e+06	2483304	594297
Leukotriene B4	337.237	16.2527	22	167810	188627	142764	152392	156816	147724	135650	149604	143852	141132	159473	156991
	337.246	12.7067	22	1.42158e+06	1.15891e+06	449124	482167	2.02801e+06	1.63639e+06	344654	1.12518e+06	8.21479e+06	246818	528214	1.67384e+06
Methylmalonic acid	119.034	2.48529	22	436553	410718	687598	490202	457103	602233	538503	361540	466485	394640	371096	579421
Pregnanetriol	337.274	17.068	22	83307.2	312770	436904	367368	347162	141215	462383	398846	305786	324422	366523	380126
	119.036	1.46588	22	1.48896e+06	1494038	1730705	1345152	917471	1.32473e+06	2.32724e+06	1848552	1.76687e+06	163581	152857	1.96625e+06
	504.281	15.7709	22	224360	569112	480651	547148	511340	529564	578016	578753	491819	449094	176345	432813
	353.309	16.9395	22	173319	2.71044e+06	2.25417e+06	2485570	2.3554e+06	2.54765e+06	1.82217e+06	3.0681e+06	2.45731e+06	2.83725e+06	2.91236e+06	1.47559e+06
	353.325	20.6277	22	0	150674	187399	99606.2	149937	48292.8	130822	121412	149105	235968	249766	95053.7
Cytosine	112.051	2.75578	22	698738	910248	758340	725361	228535	2.7651e+06	1.3574e+06	946179	1.88857e+06	452433	390024	1.46002e+06
	112.112	1.41569	22	1.46717e+06	9801175	3.96479e+06	2.15302e+06	523999	2.62873e+06	7.9568e+06	10328814	8.17849e+06	28954.1	23035.3	1.56419e+06
	504.354	16.28	22	245713	208978	187723	375269	205211	177125	168814	185399	134847	226393	180327	184219
N-Methylphenylethanolamine	152.107	23.1256	22	173576	523667	444911	215352	450340	377335	615033	484377	1.025e+06	695924	384746	783575
Maltotriose	505.177	2.3248	22	2.26047e+06	1789735	1.99783e+06	2.48108e+06	2.43095e+06	2.52166e+06	1.34869e+06	1.93919e+06	1.60312e+06	2510934	1959191	1.52304e+06
	152.549	21.7622	22	686957	649225	169723	333907	3.3906e+06	2237133	2.31598e+06	3.723e+06	0	3.37324e+06	374563	1.68588e+06
	152.998	0.878826	22	205971	154526	141994	176911	156793	147843	154227	160356	135499	173360	171516	146360
	153.013	1.46926	22	1.19817e+06	1.15207e+06	1.4224e+06	913045	750521	1.10549e+06	1.75135e+06	1.60601e+06	1.83656e+06	0	62570.4	1.26174e+06
Xanthine	153.039	1.47295	22	9875581	9927961	10495505	9292476	5.88213e+06	10261746	15220291	13704200	15138576	294639	722186	12090740
Cycloserine	103.051	1.44887	22	1.06593e+06	810781	1.16418e+06	815514	617560	533597	1.36425e+06	798840	1.38018e+06	125505	104934	807216
Caffeic acid 3-sulfate	261.005	1.47243	22	4262879	2.9615e+06	3.00094e+06	4279798	1.85792e+06	2.23163e+06	5.3356e+06	3.35063e+06	3103790	83942.5	180235	2.67918e+06
	68.9826	1.47418	22	3.0226e+06	2.97001e+06	3407641	2.95279e+06	1.75039e+06	3.02328e+06	5.94583e+06	4.42464e+06	5.59758e+06	134086	242418	3.94767e+06
	69.0706	6.97689	22	4585384	5215252	2.66798e+06	4519963	1.43685e+06	2.97895e+06	3.63361e+06	3.42868e+06	2.31419e+06	4369581	5407932	2115880
	70.9801	1.47173	22	671797	566849	488405	639931	237687	524856	860767	966744	1.03252e+06	0	33058.5	565726
	71.0298	1.47432	22	1.81161e+06	1.85623e+06	2363652	2.10322e+06	932971	1.84268e+06	4.14079e+06	2.03801e+06	3.63078e+06	89316.1	101807	2.62848e+06
3-O-Methylniveusin A	409.187	8.2437	22	1.98242e+06	1.17689e+06	3484373	3518626	658132	2.44362e+06	11559175	2905720	10185364	194024	462018	16360063
Cascarillin	409.22	21.0791	22	447482	532537	355215	399444	472121	559159	478732	518943	380317	443468	555521	514195
	141.958	21.712	22	38116.1	873778	2.11124e+06	607650	4.93634e+06	2.42707e+06	3.7591e+06	5.56918e+06	0	6839452	916816	2.22774e+06
Sorbitan oleate	429.32	18.2779	22	724569	2.0137e+06	1591082	1.37644e+06	1.81955e+06	0	1.66824e+06	1.47469e+06	1.16508e+06	1.90327e+06	1.53485e+06	1.21449e+06
	378.133	7.06096	22	4869689	4896427	3.72107e+06	3.60537e+06	750309	3.36124e+06	2.73382e+06	2470095	2.3379e+06	204194	133263	2003137
	378.212	15.3582	22	883347	1.54244e+06	1.22738e+06	1.12089e+06	1368463	1.18844e+06	1.20858e+06	1.2755e+06	1.196e+06	1128310	1.36322e+06	1.11184e+06
	73.5869	1.4191	22	8951684	44868396	24036772	10681341	2.26481e+06	15405679	46212356	50182500	50643904	0	29783.1	5728317
	119.126	21.6283	22	1.26108e+06	1.42005e+06	6823845	4242371	4925978	4.39165e+06	2.0838e+06	2.45004e+06	1.05949e+06	3.16611e+06	1.44364e+06	6.73755e+06
	391.342	16.5218	22	83141.2	187384	388885	137563	469500	60105.3	42855312	61767160	234852192	35881676	34266876	43485988
	120.033	1.46808	22	2172900	1.79641e+06	1.72345e+06	1.78274e+06	1.10452e+06	1.67149e+06	2.62279e+06	2375205	2.52458e+06	25467.6	122591	1.76842e+06
3-Aminopropionaldehyde	74.0607	1.79357	22	5.2139e+06	7.95961e+06	8390765	6.62569e+06	6775085	5.51156e+06	20926582	14843024	12049527	3.40033e+06	5.2032e+06	4.28393e+06
	392.04	21.761	22	97176.9	25980.2	161305	191526	97684	219317	315175	104703	0	127614	26632	238763
	367.284	16.5925	22	188868	266926	274421	272218	232988	299538	285944	335610	233101	299484	328683	236869
	430.23	6.66958	22	1.67273e+06	1.0861e+06	1.67329e+06	1.68699e+06	561232	1.01957e+06	6.65542e+06	2.80903e+06	4194544	379986	583839	4.0822e+06
	154.03	1.47515	22	781197	970184	1.0478e+06	874657	580669	952942	1.46832e+06	1.10794e+06	1.48863e+06	22794.7	81550.2	1172483
	75.1003	21.4946	22	258641	294771	376495	397160	295068	291167	377174	296431	254842	232952	287498	440460
	76.0217	2.92049	22	6.86162e+06	5.21625e+06	6559854	5.32279e+06	2.69545e+06	4.82168e+06	5.71684e+06	4.8116e+06	5.89889e+06	1.78143e+06	914529	5.01327e+06
	430.39	19.8045	22	0	191719	67904.5	106996	93248.2	0	184040	93835.4	116434	139856	104930	118277
	410.24	16.236	22	74492.3	100586	129771	91584.3	127962	116742	92484.4	137626	193644	165524	128644	144209
	77.009	1.47847	22	1.37697e+06	1.0837e+06	910164	935931	605271	1.12863e+06	1.59898e+06	1.32823e+06	1.91137e+06	0	36796.1	1.50776e+06
	368.176	20.9962	22	169215	164211	148129	148391	174310	247878	153980	189821	156006	137791	149424	127752
	82.0141	1.47875	22	1.68323e+06	1543855	1.58717e+06	1.84857e+06	883449	1582614	2888157	1.89737e+06	3076089	25590.9	106653	2.02649e+06
	411.098	1.43335	22	7.71991e+06	6.22397e+06	11025250	13914984	4737374	10213350	16462990	3.51118e+06	9865456	1.33073e+06	1.45528e+06	10804513
	379.269	14.7318	22	1.28551e+06	1.15485e+06	2.05543e+06	1.89244e+06	1.4004e+06	1524233	606003	1.51902e+06	1677804	2.08917e+06	2.0821e+06	544867
2-Arachidonylglycerol	379.285	16.6371	22	56891.1	139702	107742	100503	114141	88022.1	146700	127396	116497	149855	108748	126651
	379.306	16.8581	22	104795	461210	413648	422194	579414	0	347176	488921	531445	450401	738159	377949
	250.674	8.89935	22	2.18101e+06	1.65807e+06	2.60621e+06	1.91944e+06	851237	1.68141e+06	1.47461e+06	844618	1.98694e+06	246642	1.75678e+06	2.54757e+06
	265.016	1.47452	22	47092932	42107088	51550984	38174120	21620982	39589600	74951832	59385056	77892656	72248.2	510383	50590708
	340.26	9.20918	22	1.87516e+06	478848	1.02244e+06	1.84075e+06	375687	1.24134e+06	1.67256e+06	258256	832972	695450	282072	1130093
1'-Acetoxyeugenol acetate	265.105	10.1599	22	194715	188186	197000	213239	241520	205201	127381	162340	192081	259819	288965	160320
	507.33	17.2403	22	1.39447e+06	387457	430353	897759	401070	98506.4	321685	369195	327678	559758	485405	365664
	261.51	8.92735	22	757612	697008	737082	536072	303662	453750	650094	409846	435263	661495	910683	644099
	121.017	21.4764	22	569521	399534	773152	482566	247052	620989	1095283	421594	622626	534212	239524	2721652
Zizybeoside I	433.175	2.37384	22	629658	420086	204490	968803	275722	417804	1.48545e+06	1.11443e+06	1.58828e+06	228704	216470	923420
Prostaglandin F2a	355.246	17.3192	22	239223	491206	469853	1.15528e+06	492041	62517.5	655166	452664	311358	809741	1.13288e+06	475156
MG(0:0/18:2(9Z,12Z)/0:0)	355.282	18.9288	22	0	1.14291e+06	1.01595e+06	1.24391e+06	1.46549e+06	0	1057969	1.17206e+06	799644	1.13396e+06	1.17352e+06	811415
	341.266	18.8257	22	6371.16	2.00367e+06	1.62004e+06	594114	1.37474e+06	496508	1.59821e+06	1.72544e+06	1.40429e+06	2.01395e+06	1.77356e+06	1184517
5'-Methylthioadenosine	298.097	7.95629	22	9846528	11952591	15024819	6780446	2.52212e+06	38324188	15805183	9883226	22897192	12598848	19111078	87671072
	356.207	16.6785	22	71856.6	193655	205069	183632	169771	191345	196185	204620	172002	214535	193839	178774
	380.338	18.2409	22	18385.1	3025897	2.3999e+06	2563418	1.92039e+06	0	2.66275e+06	1812099	2200199	2177717	2.08629e+06	1.88797e+06
	411.274	16.3346	22	133748	276397	268085	283827	286931	248364	370612	328111	233716	248512	373913	297453
	394.244	16.7472	22	296245	897898	868742	806670	841896	934132	919838	913157	781343	888000	750776	840649
1,2,4-Trimethylbenzene	121.102	16.3754	22	138447	305575	267664	211837	307701	233651	294627	277687	254449	243620	323006	266840
	266.016	1.47292	22	12092702	9431708	12409433	9305220	5085147	10203027	20255696	14746551	17584386	0	64967.9	12606141
	238.045	1.73938	22	5885136	9305691	10431117	14342587	8882590	8993514	5307647	9315863	4973845	12700796	9849703	10680307
Oxprenolol	266.173	13.0306	22	788884	553904	591188	876643	767233	1.32741e+06	736770	487821	853324	708909	713554	877734
	394.354	18.909	22	0	2.53015e+06	2.33986e+06	1.18716e+06	2.62367e+06	0	3.32922e+06	2.22009e+06	2.1339e+06	2.60306e+06	2614654	1.19528e+06
Fomepizole	83.061	14.7146	22	768063168	721143616	687827328	777097472	750505088	703442240	808187776	718659904	713601984	780058496	539344576	665455424
	267.013	1.47359	22	14106343	10631324	12579158	9930969	6640001	10126969	21366420	16704534	19761054	0	103345	12797949
	262.985	0.398207	22	87585.1	125470	128231	70252.8	131592	133950	83295	137738	148916	95416.5	124752	144760
	263.01	1.46024	22	1.23408e+06	5395931	2.15285e+06	1.66506e+06	3.1628e+06	1.23669e+06	3.85233e+06	2.51315e+06	3210468	110480	407129	6.06021e+06
Felbamate	239.103	6.74572	22	1.03935e+06	2.14198e+06	3.58507e+06	6373683	4962869	2.10925e+06	1.24835e+06	674003	1.22593e+06	1353592	236458	2.05559e+06
Pteroside Z	395.206	16.3281	22	487494	520096	527354	722483	476978	272898	809521	659696	514971	559669	635660	522627
	342.228	16.6565	22	46308.8	184504	165953	230800	208736	181659	183985	198178	177681	203386	185501	194415
	342.373	16.4035	22	262145	429186	397625	275130	227090	311750	406388	406690	460177	305498	378701	276350
	239.553	21.8572	22	226750	488111	4.96644e+06	658759	3.86071e+06	7443703	4763994	2.13873e+06	79270.2	2.16321e+06	129729	188446
	239.966	1.48211	22	2.75058e+06	3.34531e+06	2.07664e+06	4243688	2.61519e+06	4.7724e+06	2.14177e+06	3309343	3.15869e+06	37319	184470	4409980
	155.129	21.5876	22	846847	771074	6383195	4407348	4234435	3.51678e+06	2.20768e+06	1.23654e+06	704212	3.52417e+06	902295	5527160
	83.5364	1.47417	22	4.06875e+06	1.74513e+06	1.99025e+06	2.2512e+06	1.03885e+06	1.82988e+06	4325220	2.50968e+06	3.75302e+06	46211.5	99380.9	2913723
	263.16	4.2747	22	424870	347216	728925	440021	172865	708906	1.15052e+06	663513	1.95407e+06	45992.9	118128	1.10983e+06
N-Methylethanolaminium phosphate	156.042	2.07303	22	18774190	17345470	21986724	15241780	8.06744e+06	15761402	695446	1.98799e+06	579511	228779	1.11965e+06	1301509
LysoPC(10:0)	413.253	16.7565	22	347066	232409	254200	298925	217011	228915	239149	237325	160077	235290	263198	207672
1,1'-Ethylidenebistryptophan	435.199	15.5745	22	1.4952e+06	799162	689511	628790	807597	648584	616037	820625	481749	639811	691980	653680
	413.289	18.4494	22	31589.3	178849	147893	33390.3	152497	21983	143422	170055	116338	158822	181745	137975
	240.232	14.3866	22	1.81853e+06	920623	574610	694085	919138	1.38118e+06	387448	656604	4559906	497686	523603	1.31172e+06
	414.248	16.6734	22	134944	255948	272003	239732	251246	285542	225103	258521	262765	287062	314068	282664
N-Acetylvanilalanine	254.102	8.61669	22	380695	445974	570228	935673	728896	450280	10657488	2.49333e+06	8453650	2.2993e+06	2939871	22562224
1-Methylpyrrolinium	85.0892	1.39852	22	464553	10759018	1.7899e+06	1.61591e+06	354417	2.33451e+06	5254544	9627931	5.24218e+06	0	22556.2	1.13915e+06
	87.9939	1.47096	22	2.49379e+06	1.90379e+06	1587438	2.09889e+06	1263417	2.06356e+06	3.10597e+06	3.19385e+06	3.76097e+06	61114.8	158018	2.40614e+06
2-Aminoacrylic acid	88.0398	2.1484	22	1.68191e+06	1.05044e+06	1.77705e+06	921382	304909	1.19149e+06	705924	507437	703082	301437	326977	434621
Heptadecanoyl carnitine	414.358	16.696	22	139276	371889	396312	260514	430520	419926	326384	358671	211504	372279	325587	362446
	415.042	17.551	22	207654	277616	399046	765976	385610	295774	590287	450119	238615	500234	420231	270714
	88.0495	21.1211	22	22816.7	91486.9	85029.2	90279.8	76524	75493.9	86824.4	77730.8	313230	92381.6	91482.4	90103.2
Quinic acid	193.068	6.51573	22	878461	1.04779e+06	2.19262e+06	3.7848e+06	384968	1.53964e+06	8202615	3.48783e+06	8061852	3.68621e+06	5910553	228626144
	157.018	1.47792	22	1837588	1.268e+06	1144310	1.3198e+06	1.0215e+06	1.58014e+06	3142423	2.07371e+06	3191937	174035	440097	2.09504e+06
	88.9906	1.47544	22	2.68023e+06	3.15364e+06	1.87058e+06	2.73878e+06	1.11151e+06	2.43327e+06	3.70791e+06	2.95128e+06	4.11568e+06	44278.4	126678	2.66785e+06
	436.269	16.3932	22	282441	116720	148481	97336	139542	137339	95581.6	82604.9	127429	130725	151193	108670
	436.292	14.7321	22	4.04991e+06	2.48551e+06	3.87671e+06	4239215	2.94598e+06	3.08765e+06	2.02147e+06	2.89899e+06	2.33992e+06	5.38572e+06	5028151	1.08876e+06
	415.304	17.5943	22	95196.6	98846.1	82077.9	107798	79454.7	72888.5	89503.6	94629.3	106171	93554.8	108383	100481
	270.106	16.9484	22	279239	4.03376e+06	3.34578e+06	1.54039e+06	4.20336e+06	3.46357e+06	2.53662e+06	4932418	2.61874e+06	4.51846e+06	5.24458e+06	2.91322e+06
	242.022	21.8303	22	125114	237712	250405	110757	337569	242858	127091	332785	0	178443	356112	224168
	242.049	21.7612	22	643591	1.17244e+06	9633688	2365479	11609882	18485960	15441668	9733445	102743	9493028	422533	16859156
Rizatriptan	270.17	21.5101	22	246011	315224	292541	286574	703048	515512	463816	300247	263681	316482	279352	571211
3,5-Dimethoxy-2,7-phenanthrenediol	271.096	18.9982	22	8132.27	455980	436812	435002	489471	48962.7	456124	453763	394742	350251	598150	443539
	244.291	16.3877	22	1.45207e+06	674982	151012	5153245	113558	0	18533606	5441709	4956386	9405123	7552536	650022
	271.115	10.5044	22	440032	706027	630402	546256	705563	459029	501275	451411	474573	874567	866464	392723
Dioscoretine	242.175	7.9884	22	2.07943e+06	1.10441e+06	2.06175e+06	1.70535e+06	467239	1.12781e+06	1.17994e+06	638252	1222157	1590943	1.80517e+06	1.47663e+06
	512.396	16.7891	22	44440.2	151256	113166	153887	139049	131943	138444	136035	127925	146172	142116	142874
	512.417	18.1228	22	64508.1	1.64065e+06	944623	702728	988949	71141.5	1.88393e+06	1.35443e+06	1.2037e+06	1.5764e+06	1.06508e+06	806952
Caprylic acid	145.122	10.9774	22	504590	562321	421731	575335	288328	508201	828619	413835	433147	1.57635e+06	1.90425e+06	265035
	465.307	14.7302	22	1.14851e+06	951407	1.47967e+06	1.71299e+06	703290	1.18963e+06	2.7367e+06	1.38771e+06	3698081	1.08226e+06	1.0106e+06	1168148
	145.98	21.3656	22	8870512	380241	335602	1201317	518407	278652	721559	397036	227939	465173	444294	245215
	145.986	21.2976	22	10180106	1.90818e+06	1.7812e+06	6.87092e+06	2.8276e+06	1.60461e+06	4.18871e+06	2278606	1248765	2.7002e+06	2.19453e+06	1.32915e+06
	220.064	6.77908	22	58411.1	140890	211708	426234	149105	506683	1.18892e+06	412179	1.28063e+06	847326	1.01351e+06	10486339
	466.266	16.6868	22	465205	447608	466617	4.04117e+06	471230	453047	535152	404481	556308	504127	406067	400075
Valsartan	436.23	7.65022	22	518401	288485	401255	461475	103836	225186	1.17784e+06	601808	1.09325e+06	308878	292300	1.47044e+06
	422.29	17.6233	22	37986.6	506238	600358	590770	428373	296668	559959	367440	434413	260838	401378	667878
	452.41	19.6327	22	0	423750	261398	504801	377525	0	423199	393162	322201	487591	482670	299284
	468.369	16.8268	22	42866.4	162017	158781	143472	122355	106848	151332	163789	123971	212160	142719	157319
	468.391	18.0745	22	63397	2.79332e+06	1.78164e+06	2.10369e+06	1.56362e+06	24632.2	1.93921e+06	1.70401e+06	2.15003e+06	1.81057e+06	1.77859e+06	1.38605e+06
	469.195	13.2964	22	757738	655152	925583	2.59717e+06	1.26556e+06	648787	713351	967750	733474	618527	1.4057e+06	829454
	453.414	19.6434	22	0	133633	90002.9	165171	131164	0	129907	108652	118089	166681	149009	93362.6
	469.221	16.8389	22	337913	370468	289978	249811	343205	67569.8	298549	300382	240223	297732	280384	252844
Lippioside II	555.177	18.0913	22	22476.4	2629794	3.14294e+06	2.16533e+06	2567786	0	1315919	1.08461e+06	243938	1083793	1.74877e+06	1.2099e+06
	469.313	14.5665	22	700184	356055	550823	463952	425628	447194	466306	352093	875447	1.53045e+06	1401595	1946369
	147.169	1.45068	22	5.1063e+06	13044718	9214353	6199329	1.92263e+06	6358373	23928582	15901319	28685720	218895	213037	5.02385e+06
	454.374	17.2177	22	106116	141306	140786	180387	147450	125363	136186	127113	122068	179670	138776	141765
	454.39	17.4474	22	7468	76817.2	76941	83860.2	63939.4	0	99075.4	71722.5	43722.5	66767.5	73466.5	80190.1
	147.93	21.2937	22	218746	346731	346954	315781	414762	361685	322533	370850	336783	245559	371056	320980
	469.393	17.9885	22	8799.93	596161	449774	566730	472343	0	452677	463051	518566	545108	436378	382542
Flurandrenolide	437.236	8.89193	22	1.24779e+06	475502	666296	2.63646e+06	389260	1.43975e+06	1.27011e+06	457835	639924	655243	3.03547e+06	579048
	556.174	18.0952	22	8644.91	1.72749e+06	2.04088e+06	1.40231e+06	1.78828e+06	1.32739e+06	797474	740811	157948	701554	1.14949e+06	788052
	556.385	16.7233	22	26023.4	125165	154782	100175	154200	109927	108552	135771	140619	158058	136551	124370
	867.315	4.47143	22	314060	203280	280985	337430	152756	234734	697970	220499	480788	94217.6	120742	562387
Verapamil	455.297	15.4723	22	747177	908422	707577	778375	576665	558491	841396	48855.8	2.48213e+06	3.12748e+06	2.04488e+06	1.18335e+06
	470.348	16.5764	22	142101	194794	213260	1.05701e+06	257051	276704	248899	218835	182645	238669	188857	187659
	438.344	17.275	22	411759	817922	738787	4.16164e+06	776236	33101.3	1.86836e+06	767493	532074	143500	1.34182e+06	689428
	438.38	18.7617	22	0	2.00246e+06	1.77535e+06	2.40922e+06	1.84328e+06	0	2582038	2.14279e+06	1.97834e+06	2011476	2.08006e+06	1556872
LysoPC(15:0)	482.325	15.545	22	1.90311e+06	4315302	9405841	2.71085e+06	2.29188e+06	1.3106e+06	1.82765e+06	1.90685e+06	1.62405e+06	2.60804e+06	1.80689e+06	11631864
	456.259	16.684	22	60005.4	128797	143415	100838	108885	117559	116669	104596	117974	127190	114277	124511
	456.332	16.4611	22	150938	245580	209343	189021	196637	240933	192951	165156	185544	214157	226409	193668
Arachidyl carnitine	456.405	17.6095	22	0	68833.5	76845.2	74870.8	60881.8	0	85142.3	75706.4	64038.3	70186.4	67539.7	76644.7
	439.383	18.7707	22	0	475344	480815	601513	415719	513295	607771	713113	488649	568362	541011	384160
Nicotinamide ribotide	335.064	2.58041	22	1.0567e+06	1.00426e+06	1.00404e+06	703243	282762	1.03481e+06	2163144	1.15895e+06	2293064	4.52847e+06	2.89269e+06	1773773
	560.38	16.762	22	259105	275048	247143	6.66644e+06	219806	182561	493614	244062	596547	455712	284613	649983
	472.291	16.4209	22	200126	246544	231652	241168	261080	228067	287117	249055	270674	304687	255463	243952
Terfenadine	472.328	16.7131	22	326635	261179	264073	2.7134e+06	236257	244344	542130	312280	652993	520995	264582	613945
4-O-Methyl-a-D-glucosyl-(1->2)-b-D-xylosyl-(1->4)-D-xylose	473.147	13.3336	22	861580	1.04234e+06	755148	2.00556e+06	1610096	533608	700588	1.25852e+06	638491	912404	1.92659e+06	1.50649e+06
	483.328	15.5527	22	554207	1.15519e+06	2.59819e+06	791213	548044	366196	497476	136271	599294	612206	543026	2.9075e+06
	440.314	14.7805	22	282037	6.3376e+06	23645538	538406	685243	642498	623258	833002	157941	5856385	2.70642e+06	16860224
Pentacosanoylglycine	440.41	18.9008	22	0	1018700	437380	445044	349729	0	526614	336889	671316	269230	437742	91903.2
Asparaginyl-Glutamine	261.118	1.89975	22	1.53182e+06	902634	945692	1.55576e+06	850368	873693	1.49116e+06	658441	1.21101e+06	657446	600208	1.05444e+06
	562.359	16.5262	22	105401	151960	137649	140940	148622	139606	127831	112027	134613	114625	144925	167267
Methyl (7Z,9Z,9'Z)-6'-apo-y-caroten-6'-oate	473.346	18.4291	22	539125	1.56558e+06	918910	773017	842656	31721.7	970482	1.13411e+06	760255	1.00527e+06	901012	586488
	484.074	21.7677	22	167224	237290	2.3248e+06	604081	3.29191e+06	3.54557e+06	5133301	1.58345e+06	0	2.31479e+06	63204.6	3.0972e+06
	474.343	16.3421	22	206763	286279	381272	478180	283222	261403	281644	275208	260282	292664	429158	238639
1-(8Z,11Z,14Z-eicosatrienoyl)-glycero-3-phosphate	461.273	14.8985	22	2.34018e+06	649026	407561	821958	767470	680576	702048	690486	485090	474334	425684	517485
	484.4	17.2795	22	29484	111574	139709	125059	115679	58069.6	120106	144150	83344.1	98033.1	112036	105970
2,3-Secoporrigenin	461.294	16.1393	22	204113	262202	218121	439590	216696	294378	267173	307870	472856	212398	276276	293703
	178.09	7.6728	22	461178	316455	453565	675075	134213	792054	1.64871e+06	419682	1814622	454071	1.03266e+06	8.11801e+06
18-Carboxy-dinor-LTE4	442.192	2.60579	22	875175	404345	988870	1.14985e+06	429883	1.63329e+06	1.70189e+06	752262	2.99313e+06	2.0551e+06	238279	1.85396e+06
Hydrocortamate	476.307	9.08742	22	5803825	2263210	2.25705e+06	12751305	1.71395e+06	6434294	4403198	1.54794e+06	2.54235e+06	2.99497e+06	13394331	2.2595e+06
26-Methyl nigranoate	485.358	7.71582	22	7228050	3.63667e+06	5.76174e+06	5.72848e+06	2.20889e+06	4.39918e+06	3.20608e+06	2.38224e+06	4.11615e+06	5.47783e+06	4.13547e+06	6.34677e+06
	442.244	16.8224	22	69880.5	128740	134730	109190	69042.6	169605	178145	112252	124725	133618	116121	125551
	486.306	16.4799	22	126359	173929	181467	178003	178944	183604	239252	160868	175605	201816	169238	198200
	486.362	7.70086	22	2246293	989840	1.53073e+06	1.57089e+06	552804	1.39093e+06	885228	690215	1.37876e+06	1.85391e+06	1.26137e+06	1.77822e+06
	343.199	8.54601	22	580972	502636	448155	591683	162578	567342	426334	257181	496835	652290	502002	589001
Hovenine A	487.325	17.3179	22	2.47691e+06	254109	215615	1.22697e+06	266728	37346.5	510559	275902	299486	529121	602762	207022
	478.141	3.53645	22	6.76713e+06	22833334	9306116	3.88411e+06	3.02916e+06	9898563	9370888	4727819	11325271	1.28277e+06	1.37903e+06	7.297e+06
	566.318	16.4143	22	152958	262094	211018	136519	226497	181461	198355	199981	179394	216076	183571	153972
(all-E)-6'-Apo-y-caroten-6'-al	443.335	18.7769	22	0	1.4377e+06	1.34477e+06	1.74489e+06	1.25343e+06	0	1.37749e+06	1.54562e+06	1.22488e+06	1.60117e+06	1.54581e+06	1.22496e+06
4a-Carboxy-4b-methyl-5a-cholesta-8,24-dien-3b-ol	443.358	16.5686	22	42864.9	158337	477619	102157	181175	204869	175577	165867	193018	304028	148172	643039
Obtusifoliol	443.392	20.9237	22	0	139526	113299	140986	128209	139358	179375	156401	97674.7	92494	159449	151588
	488.25	16.728	22	75931.5	153121	140186	98082	146746	115107	143439	117037	114279	144467	127375	131063
	478.347	14.7214	22	807018	969586	637157	846621	832064	707463	385461	490865	664575	981131	919094	363808
	488.323	16.6846	22	639511	110549	275085	216653	253327	229242	233361	280466	192365	163870	329568	186098
	464.314	14.4886	22	0	3.2826e+06	1923680	520273	520823	436589	317143	344712	438337	3.48293e+06	2135378	5.90773e+06
Carboprost Tromethamine	490.339	16.6721	22	210015	120720	133380	134962	125994	107783	111519	182241	138784	115010	84999.4	125770
Dolicholide	479.336	16.9107	22	75900.3	116979	94916.2	96193.2	90849.8	38134.1	107352	100933	49137.8	105557	107789	59792.6
	479.642	3.4953	22	416971	1.12495e+06	498844	273359	134640	531734	592146	204915	722119	53816.3	98073.3	519705
	538.287	16.787	22	41430.1	86997.2	96766.4	94993.6	75815.1	108730	94542.1	86355.3	139263	82171.3	94060.2	136509
LysoPC(22:6(4Z,7Z,10Z,13Z,16Z,19Z))	568.34	15.2634	22	3.38218e+06	210860	282774	169623	232905	218366	47878.2	183543	200551	316528	278123	244668
	568.458	20.061	22	0	632551	154175	428905	243977	0	410420	319129	275060	209628	193276	71259.7
3-beta-Hydroxy-4-beta-methyl-5-alpha-cholest-7-ene-4-alpha-carboxylate	445.366	19.6994	22	0	98144	110416	87583	83662.7	0	85121.6	85784	69197.5	95833.2	111288	85816.9
Homodolicholide	493.351	16.9383	22	85076.2	113162	99521.8	61576.9	119412	103046	95478.3	99610.9	65862.1	103331	150482	41867.1
Glycinoeclepin A	447.238	16.8341	22	169435	766528	756661	855955	834423	813548	967132	924246	968390	756089	765653	669603
	570.459	18.6769	22	0	598686	665539	928675	538571	0	805629	659798	481988	800851	533991	344093
	571.462	18.6981	22	0	194204	196795	260333	183206	0	247233	258710	150608	246428	161162	117875
	572.38	16.3025	22	256211	167035	175414	152976	148049	182606	176277	143080	133772	198385	178398	149990
	572.436	16.6253	22	702181	1.09621e+06	914710	1441598	1.03845e+06	1.29124e+06	780226	1.37667e+06	1.14192e+06	1.36154e+06	1.15334e+06	595080
Ganoderic acid H	573.304	15.4878	22	91774.1	300053	341935	518150	370223	258471	2.24034e+06	1.57064e+06	2.87808e+06	762348	763109	914987
Norhydromorphone	272.131	9.59102	22	394947	2.12476e+06	340601	590205	57633.7	567129	354281	891758	234340	40684.4	137131	629613
	496.268	14.6062	22	0	1.92183e+06	1917331	470175	1.06488e+06	1.09071e+06	3.13317e+06	3.62025e+06	4.22397e+06	3.65474e+06	2.77956e+06	4.15222e+06
LysoPC(16:0)	496.34	15.4392	22	63512744	7895901	12566283	17736954	5867762	5189907	8812823	8403442	4199588	8391033	4.92314e+06	16524755
	544.422	16.575	22	143559	200525	178227	288915	193285	167925	263219	434556	219165	371460	367710	187240
	628.42	4.47168	22	115246	176073	344000	194325	115362	308796	1.10043e+06	557611	1.22592e+06	88442.4	134790	2.20071e+06
	288.237	10.9814	21	2.87961e+06	1125165	405706	1.08551e+06	1.98514e+06	2.30537e+06	302453	1.10748e+06	11476613	302967	557568	2655819
[truncated: 34,109 more rows]

## Sheet: NEG mode
row identity (main ID)	row m/z	row retention time	row number of detected peaks	NPNIS1	NPNIS2	NPNIS3	HPNIS1	HPNIS2	HPNIS3	NQNIS1	NQNIS2	NQNIS3	HQNIS1	HQNIS2	HQNIS3
	676.91	16.1547	24	1087086	510933	498035	640110	568870	513521	715950	547560	607606	559252	490292	514001
	392.94	14.2419	24	1.39207e+06	421129	476774	534598	558230	469214	427523	438416	594164	433089	418255	437678
Zapotidine	166.043	1.82304	24	2987256	1.79566e+06	2.40109e+06	2.51635e+06	1.82568e+06	3022023	2.52738e+06	1.19721e+06	2.46503e+06	563422	493020	998526
	680.55	16.5304	24	122254	196075	163359	157420	200490	131443	143590	201688	142610	223201	220532	302008
	393.968	14.3881	24	349863	250232	166039	224880	208474	202671	192872	172447	165582	200764	176658	159391
	394.112	1.78468	24	821925	398186	590870	1.19837e+06	1.07081e+06	1344211	598362	428009	867961	514571	671699	832140
	681.317	16.1064	24	1.1626e+06	488479	558110	286178	413736	1.43593e+06	361263	335131	952371	336265	365020	702160
	682.322	16.1343	24	423029	184237	184184	125578	140292	532837	160230	123063	313309	129992	122325	198213
Citbismine C	683.227	2.41036	24	34257540	15736079	16863256	22767094	18069332	18029164	14678391	14913339	13103793	23349754	19155672	18663060
	394.976	13.1148	24	3.50717e+06	486189	392407	481832	625428	296507	475495	698219	335717	645761	904490	468998
	684.229	2.40301	24	9128132	3.91686e+06	4.38058e+06	6.17481e+06	4.86482e+06	4726384	4.21306e+06	3817527	3.35065e+06	6.48997e+06	5308922	4703575
	685.23	2.40038	24	2.88445e+06	1.26675e+06	1.31981e+06	1.83385e+06	1.49645e+06	1.34531e+06	1.23251e+06	1.20808e+06	928108	1.73692e+06	1.66603e+06	1.40055e+06
2,2,4,4,-Tetramethyl-6-(1-oxopropyl)-1,3,5-cyclohexanetrione	237.116	13.7239	24	11735696	1.38424e+06	1.42292e+06	1.51909e+06	1.38374e+06	1502739	1.19221e+06	1439428	1.51125e+06	1.28417e+06	1.53067e+06	1.26571e+06
	686.235	2.44504	24	486068	277195	292131	488240	305102	342540	212335	253412	241874	420576	335683	296779
	238.072	14.3633	24	447180	138566	222590	125648	139431	231405	129977	142468	220536	107517	156247	218409
	396.992	14.6087	24	297745	145621	134528	168708	167593	154933	168144	125493	145008	164217	150405	156693
	397.227	15.6122	24	105435752	2.1797e+06	1.74478e+06	3.55939e+06	1.61028e+06	1643182	1.09471e+06	2.44074e+06	1.67682e+06	2.34805e+06	2380543	1.31428e+06
	397.296	16.3384	24	481210	85858	77030.5	157142	77435.9	87015.9	60707.5	68642.2	69776.1	84213.8	96235.1	87384.3
	397.333	17.403	24	196995	125520	70799	126874	90613.6	115193	109326	96703.4	97377.6	102836	81963.5	76078.5
	398.23	15.6123	24	21101516	418806	334942	646865	314557	326046	213760	456684	332793	457377	511893	242230
D-Glyceraldehyde 3-phosphate	168.99	1.93897	24	28183956	15233037	17730516	24459458	14953706	8914445	42723456	16052944	40979532	1.78327e+06	1.06907e+06	4712478
3-(Acetyloxy)-2-hydroxypropyl octadecanoate	399.311	16.424	24	472984	98862.8	113978	195165	94332	91169.4	90861.8	118194	79407.9	98790.5	78639.1	87670.6
Propyl 1-(propylsulfinyl)propyl disulfide	239.06	14.0205	24	11565003	752358	861692	501384	716307	812781	565520	655950	817669	558314	710182	792163
(±)-2-(1-Methylpropyl)-4,6-dinitrophenol	239.067	16.0564	24	1.12591e+06	783148	556420	806284	863194	930304	854591	741940	903685	857582	755597	810873
3-(3,4,5-Trimethoxyphenyl)propanoic acid	239.092	12.075	24	903186	964018	1.00031e+06	870493	1.11527e+06	810526	750596	1.0694e+06	977741	946875	1162572	680766
Imiquimod	239.129	14.933	24	124366360	2.0473e+06	1.63518e+06	1.07172e+06	1.3807e+06	1633799	1.28299e+06	1.76828e+06	1.24795e+06	2210804	2343703	1.1552e+06
Uridine 5'-diphosphate	402.995	1.94959	24	50142240	12069008	33547858	19884852	10403799	13672373	9526926	8065737	10756696	296492	416038	18275502
	403.556	7.48045	24	7301161	3.23945e+06	2.2213e+06	4.44711e+06	1.41837e+06	1.08097e+06	18853540	3571528	15092516	602868	540382	16190900
	404.058	7.50258	24	2107915	971198	725548	1238788	485568	348542	5343792	960496	4250229	226890	146175	4158134
	404.105	21.7387	24	14152581	18688146	86001160	28879450	25915918	100623080	92328280	30506310	106873824	11548482	13471370	115865800
2-Carboxy-4-dodecanolide	241.145	14.3631	24	12979849	294486	302124	242000	219491	296635	296560	249980	288684	317670	324268	347439
Cytidine	242.08	1.903	24	9304707	7178063	6342989	7245036	5.8654e+06	5358705	8.34283e+06	6.44653e+06	6935552	6.34856e+06	9346160	10274717
N-Undecanoylglycine	242.176	13.0662	24	51855576	4456048	4.73461e+06	4186672	4.27362e+06	5.51171e+06	3.60899e+06	4063659	4.11099e+06	4260499	4823381	4445486
	170.87	21.7465	24	7.8108e+06	10758421	2.16917e+06	1.48908e+06	2.78705e+06	1.72904e+06	10545574	4.09315e+06	2.71553e+06	5362340	11627786	3.33981e+06
	170.901	1.69417	24	3655840	7467355	3.4769e+06	3.1705e+06	2.67984e+06	2.1327e+06	5450313	5525218	4.45681e+06	7.45804e+06	7160290	2.89746e+06
	405.017	13.3811	24	238558	104439	95517.8	99369.9	98118.1	112932	92182.9	97593.1	92196.6	96696.5	87412.7	133237
	405.109	21.7389	24	1.80449e+06	2.64967e+06	12119154	4.06258e+06	3.27446e+06	14147753	12573545	3.79002e+06	15193686	1.71364e+06	1.69817e+06	15279186
7-Ketodeoxycholic acid	405.268	14.9426	24	49491404	269683	256162	289392	308018	276072	287333	314970	256182	304243	291811	247083
Sitagliptin	406.11	21.7387	24	504786	633833	2.75049e+06	938905	958111	3292693	3.10821e+06	1.00013e+06	3.4177e+06	491617	396535	3.66489e+06
	228.994	11.1162	24	898106	1.1012e+06	1.19982e+06	1.552e+06	1.2894e+06	1.23838e+06	1.28774e+06	1.15528e+06	1.03618e+06	1.62965e+06	1.35539e+06	883541
	690.884	16.2137	24	696389	260814	263016	337687	236828	250821	376231	238172	304218	306258	263530	275829
	694.958	15.7007	24	2.30818e+06	733541	1.08918e+06	1.2183e+06	716640	888523	1.15872e+06	682017	901479	1.27774e+06	691355	902531
Gomphrenin II	695.167	10.0461	24	2123648	756385	1.71008e+06	5057293	1.19356e+06	2.709e+06	4798733	980600	5.23234e+06	2.89567e+06	1.70228e+06	11168528
	698.911	16.4227	24	17034654	6.90595e+06	7871823	8853423	6.7133e+06	7.61091e+06	9785246	7046751	7773821	8849551	6.44209e+06	7606076
3',5'-Diiodo-L-thyronine-beta-D-glucuronoside	699.916	16.407	24	2.24118e+06	852717	999699	1.18301e+06	855397	952235	1.23125e+06	912270	1.0782e+06	1209502	817716	1.00463e+06
	700.909	16.4233	24	5374753	2.19594e+06	2.61584e+06	2879893	2.13712e+06	2.4766e+06	3.0987e+06	2.37396e+06	2.6391e+06	2.85615e+06	2.12242e+06	2.56339e+06
	701.913	16.4107	24	672972	251668	312484	308868	247381	369223	417062	351294	315106	287882	247119	379263
	408.992	13.4276	24	412710	151118	170437	150623	169438	160325	153554	177445	150632	159739	152123	141550
2-Octenedioic acid	171.065	10.3525	24	18804876	2.32504e+06	2.4143e+06	3.78239e+06	2173251	2.84932e+06	3.33772e+06	2.53056e+06	2.9439e+06	2.45633e+06	2265786	4.63646e+06
Dodecanedioic acid	229.145	13.3831	24	12474131	762962	1.04516e+06	639472	652859	955754	609588	720334	796404	676987	844823	736933
	229.952	22.6803	24	115655	658924	276280	252701	426793	210709	462397	384177	401928	451345	315700	503198
	171.946	22.6004	24	235938	2436263	998951	527441	1.63336e+06	748751	1.08607e+06	1.44227e+06	1.56526e+06	1232513	1.14858e+06	2.39326e+06
	409.296	16.5663	24	327487	67632.6	84823.4	132972	82144.6	70535.8	74665.9	82915.8	74557.5	64002.4	58596.7	52149
	172.069	10.3522	24	1.64736e+06	218010	241340	308540	171887	268496	323133	185260	299345	171113	197843	348381
	704.57	21.7339	24	790354	1.28756e+06	5.81972e+06	794782	2.91684e+06	6.00045e+06	3.77325e+06	5171087	7619722	1.3318e+06	3.00401e+06	4.16744e+06
	172.867	21.757	24	90096.3	6.72376e+06	1.20698e+06	1.13927e+06	2.1041e+06	928866	6.63964e+06	2.8585e+06	1.69116e+06	3.61511e+06	8.02076e+06	2.39449e+06
Bis(methylthio) selenide	172.899	1.70266	24	1.09607e+06	2.66297e+06	1.24252e+06	1195520	1.02811e+06	699294	1.73582e+06	1.90613e+06	1.44284e+06	2536574	2.65313e+06	1.1354e+06
	230.766	21.7932	24	5.4011e+06	447049	501271	4.15172e+06	928018	463164	1.23344e+06	608410	305469	2.33316e+06	792273	279665
	231.006	12.7017	24	164026	149204	163434	165505	159162	131592	131987	164154	126323	133615	140536	118794
	411.313	16.6654	24	685953	123712	116111	243293	129289	123313	114851	138645	161910	103473	107908	94363.1
MG(0:0/22:1(13Z)/0:0)	411.348	18.5945	24	83967.1	76129.8	98472.8	104144	70049.7	114939	128336	87324.5	105111	71399.9	65233.6	169751
Casimiroin	232.059	7.25581	24	646327	432245	400324	401561	332208	375125	537197	740250	660180	316456	509222	619803
	232.764	21.7949	24	9389257	792198	762059	6.85377e+06	1.48809e+06	797013	2.1979e+06	1149373	430369	3674663	1.40196e+06	357332
	714.906	16.5007	24	437501	210022	198342	310864	216016	211552	277854	202254	243971	204836	197739	282630
	232.931	21.8101	24	399055	274419	251576	247448	337774	266453	161720	325200	288347	333830	381685	264046
Phenol sulphate	172.991	8.47865	24	1.01926e+06	1.73381e+06	2.08696e+06	1.38661e+06	709337	1.84231e+06	5242145	2.45151e+06	4260813	700399	760960	6594846
cis-Aconitic acid	173.008	3.2069	24	38495712	41461704	16407422	2159535	13894779	9249818	59015332	59676964	72344888	567266	721444	14918970
Suberic acid	173.081	10.0061	24	4595579	3.0312e+06	3.32689e+06	2.77593e+06	2588720	3.32677e+06	2.212e+06	2.57594e+06	2.71783e+06	2.5283e+06	2.90247e+06	2.46985e+06
(±)-3-Hydroxynonanoic acid	173.118	13.0269	24	50068968	1.87758e+06	566333	860601	1.04577e+06	5221641	821337	1.27743e+06	915193	598109	928096	555235
N-Acetyl-L-aspartic acid	174.04	2.9075	24	25459368	16387755	21200030	23229766	6.23877e+06	25910556	21111664	4.81032e+06	27906098	3.28093e+06	4251707	49079416
Valrubicin	722.204	2.55258	24	685325	378157	278074	615518	215595	298920	419302	384116	231619	365938	262863	516858
Valerenic acid	233.155	16.2933	24	8652495	1.05511e+06	1.13414e+06	376058	1168043	1.02288e+06	964831	1.13085e+06	1.17874e+06	1.65027e+06	1.75837e+06	807951
	233.931	0.313612	24	56886.9	177118	246724	258716	282159	241400	233651	289830	274933	219401	282064	226237
	234.761	21.7996	24	6.37392e+06	489799	447221	4.6206e+06	1206737	506243	1.45022e+06	785230	289182	2.67977e+06	1.02238e+06	249546
	724.91	16.4259	24	7550828	2.51261e+06	3.00295e+06	3726185	2.86284e+06	2831094	3.77212e+06	2.79613e+06	2784177	3.37714e+06	2.41359e+06	2902748
	725.683	2.58784	24	20368700	3.30373e+06	7771957	12790068	6753716	7.78525e+06	5.0937e+06	522922	3930695	1.33167e+06	638826	5806631
	725.915	16.4116	24	998191	348143	457007	586276	372318	439039	554130	381493	435507	541980	349303	493467
	174.926	22.5836	24	103525	140016	264630	245828	195924	321363	182573	191103	249471	193619	250906	177554
Cyanidin 3-(6''-p-coumarylsambubioside)	726.184	2.58935	24	11020561	1.60934e+06	4.18648e+06	7.28471e+06	3.46872e+06	4.45613e+06	2.6571e+06	208030	2039778	769692	475437	2900306
	383.281	15.9798	24	1.14087e+06	299584	253521	393535	249792	214054	224656	290165	241405	278794	217056	274314
MG(0:0/20:1(11Z)/0:0)	383.317	17.574	24	110653	70153.5	52558.9	96045.3	76040	104991	100031	74411.8	92989.7	85127	62824.1	86524
	174.955	1.49178	24	8829069	7318662	6.03062e+06	9198294	14891225	14706368	2.84679e+06	6363012	4.08249e+06	6094815	9244606	8.1886e+06
	726.907	16.4008	24	2.3284e+06	801377	929900	1.14892e+06	843018	903201	1.11581e+06	928070	964278	1.11215e+06	761026	972279
	729.233	2.41349	24	41027988	17558368	15113040	25016044	18889650	18277040	15493444	14431599	12407182	23948114	19846610	16046369
	730.235	2.42084	24	11996460	4453289	4.3627e+06	6740537	5933513	4897259	4476402	4.09942e+06	3.48836e+06	6974396	5316602	4489173
	731.236	2.40311	24	3.74317e+06	1.41978e+06	1.40717e+06	2.27019e+06	1714522	1.60338e+06	1337839	1.49457e+06	1.08671e+06	2.1613e+06	1789471	1.33733e+06
2-Isopropylmalic acid	175.06	9.09672	24	704562	1.08869e+06	1.17925e+06	2.00495e+06	1.57149e+06	1148421	4.47707e+06	1.13625e+06	3.12115e+06	876314	1.05214e+06	5357668
	175.097	10.4862	24	224239	130119	155361	127043	143087	139592	148439	131469	149802	112396	130204	204565
	732.24	2.41234	24	839876	266712	351451	458031	380179	397974	332336	297592	199931	538517	401526	283390
	175.959	1.48955	24	300249	246976	183230	302651	451762	539282	93711.5	159348	116092	169289	345258	280059
	235.926	0.167676	24	576281	2.14102e+06	3.21285e+06	3.1094e+06	3.43887e+06	3.67357e+06	3267403	3707760	3.59478e+06	2.8362e+06	3.89629e+06	3.17153e+06
N-Formyl-L-methionine	176.038	8.24758	24	473279	822156	1.47089e+06	873649	349659	1.13863e+06	15190858	4752328	15735759	1.05148e+06	1.49346e+06	16809760
Methionyl-Threonine	249.088	8.26019	24	539292	231551	373744	489166	147022	361489	1.51236e+06	353492	1.16849e+06	113674	107731	1.53049e+06
Gluconolactone	177.04	2.75285	24	2.61977e+06	1.95014e+06	2948294	2.50454e+06	2.34913e+06	3.10638e+06	2.40947e+06	1817935	3.00081e+06	1.32978e+06	1.9058e+06	3.3084e+06
	385.296	16.2835	24	408565	91330	81704	130723	77994.1	85475.6	85667	71956.7	89776.2	69891.2	76484.2	74197.1
	178.839	21.7756	24	902273	795502	858981	615753	1.23279e+06	930513	719806	1.23564e+06	1.18047e+06	1.24094e+06	1.42828e+06	1.51227e+06
	158.978	1.46728	24	91159648	63384764	74396128	67897008	51199976	70255216	89850568	76781552	84625344	3804990	11388633	73422696
Sulfinpyrazone sulfide	387.115	2.25243	24	995022656	588266752	700119104	683921472	740672576	733168000	479250080	516427776	440175488	724565120	720329792	728082624
Methyl 2-(10-heptadecenyl)-6-hydroxybenzoate	387.287	14.3989	24	5701667	3.30608e+06	894367	1.12705e+06	3.27365e+06	2.84083e+06	843044	2736248	12936723	1.22599e+06	1.86249e+06	2.78329e+06
	159.886	21.7857	24	387051	764279	798507	485067	1.21391e+06	1.14253e+06	457203	1.01479e+06	698903	941539	1.43823e+06	526220
	159.978	1.46571	24	9905877	7.18177e+06	8554242	7776147	5.32264e+06	8399492	9649892	8257914	10006563	426544	1.40063e+06	9195647
	250.145	16.7995	24	6888808	2470470	1.95959e+06	1.39984e+06	2.4502e+06	2.55787e+06	2727469	2.46217e+06	2.58941e+06	3.71376e+06	3811410	1.90624e+06
xi-8-Acetonyldihydrosanguinarine	388.118	2.25745	24	160017088	95270312	105853168	110209760	118788096	110828232	73125816	79117448	65939984	116885616	114828464	108853008
N-Arachidonoyl GABA	388.29	14.3976	24	1.2822e+06	664697	278831	271752	714309	666407	187132	582431	2481683	245952	396106	587563
	740.905	16.4985	24	279528	109616	105815	128700	150256	107154	148199	139560	130167	141901	113417	126614
	742.902	16.1559	24	2.43135e+06	860525	829641	1.36219e+06	949754	904050	1.32573e+06	939934	934909	1.11725e+06	815249	970798
	160.975	1.47007	24	13092468	9226850	10012061	9575080	7.41803e+06	10351156	12706005	10874587	12139175	577836	1.60919e+06	10859889
	744.901	16.1551	24	787677	280495	345618	398175	307962	325556	445242	286977	305879	363393	309414	321224
	744.953	16.0783	24	1424012	511456	431598	944923	400812	456075	918857	407244	510835	983386	414884	498490
trans-Piceid	389.119	2.25347	24	37446732	22605244	24076454	26610288	28484194	25448902	17237072	19587884	14764594	28022668	25858022	24465716
	390.122	2.2616	24	4438313	2.85708e+06	2853397	2948725	3.3492e+06	3.13098e+06	2193608	2.4324e+06	1.75791e+06	3356487	3.0921e+06	3.00959e+06
	128.958	1.67107	24	72256368	11725271	20646552	10026641	61294340	40548252	105824576	23874320	141101200	33256878	52281112	80181448
2-Methyl-3-ketovaleric acid	129.055	9.10592	24	63848528	90820016	95129408	182442944	125463464	90580224	434518656	132169120	283527968	94198368	122255464	478943200
	129.975	21.7379	24	9115324	7198780	7350776	1.98004e+06	5.20088e+06	7.29426e+06	5.88666e+06	11827096	9426841	4072708	14902284	6333393
Deoxyinosine	251.077	2.9055	24	5.60664e+06	7.98183e+06	6.42535e+06	12596321	8618031	7553250	21846526	9837320	22474340	10419854	9906053	42566944
1-(2,4,6-Trimethoxyphenyl)-1,3-butanedione	251.092	13.8666	24	8653201	5.70781e+06	5221941	4.46455e+06	5314561	5450422	5168005	5852072	5522630	5512106	5.77249e+06	5316494
	130.058	9.09482	24	4.06568e+06	5.90779e+06	6036027	12537102	8.27953e+06	6241767	30442348	9309091	19927654	6303007	8431695	32207642
L-Isoleucine	130.086	3.44571	24	2.29192e+06	468523	613000	578954	332396	460911	1.23786e+06	685016	1169678	175287	334307	1.41722e+06
	130.957	1.76029	24	5816026	187038	1.5589e+06	849999	314398	214287	7826970	209370	10329849	204291	248077	5.49779e+06
	251.148	16.8011	24	1.0456e+06	338551	286024	197836	316364	396724	379093	354728	347382	543480	563642	306820
	748.933	16.6888	24	642473	307889	420860	485899	305622	395039	489552	346301	426940	320130	319698	380183
	162.048	22.193	24	1.1983e+06	2.18326e+06	2.54939e+06	1.47871e+06	1.74561e+06	2275579	1.66421e+06	1.48174e+06	2.28651e+06	1.59627e+06	1.28972e+06	2.50406e+06
N-Acetylvanilalanine	252.088	8.65793	24	295498	353949	429740	1.05415e+06	707712	386632	13383887	3.2174e+06	11355342	2.93922e+06	4.294e+06	29541188
	252.096	13.8649	24	1.24644e+06	770350	568747	523749	715549	675087	637351	692178	731147	778171	729849	687736
	162.981	21.8778	24	249145	274484	299155	197051	294015	410541	211905	269949	354348	251664	210933	387227
	131.059	9.07443	24	393804	694516	613696	1.10519e+06	753272	536362	2.7475e+06	802491	1.8617e+06	507254	744114	3031321
1-Methylpyrrolo[1,2-a]pyrazine	131.061	9.13811	24	121817	169546	184466	341943	224813	212761	771239	305154	595002	163819	230046	898252
2-Hydroxy-3-methylpentanoic acid	131.07	9.73141	24	1.43637e+06	1.23401e+06	1.32066e+06	2.0538e+06	1.53631e+06	1.40819e+06	24093278	5481669	29570428	7.76508e+06	9634342	53368300
	346.995	14.1693	24	317120	161089	163387	212854	174135	158225	180563	173254	153254	164618	175422	181926
L-Aspartic acid	132.029	1.75336	24	254598464	91712536	149224112	34257528	20184586	64904276	75921128	157840288	73542592	7162116	7.26906e+06	7226798
	132.867	21.7724	24	139739104	27409996	23570298	51472480	28288546	24481480	37684340	27710604	21938696	41753080	30584114	24700916
S-2-Propenyl 1-propanesulfinothioate	163.024	2.80366	24	2.58712e+06	1.48169e+06	2131065	2901702	1.04283e+06	2.07238e+06	2.0203e+06	945209	2.2415e+06	404160	321077	1.16874e+06
Caryoptosidic acid	391.126	2.25699	24	548426	359148	394558	434749	438366	423287	282414	331595	265182	460952	405302	401808
	758.872	16.2243	24	641557	234829	220018	329239	218673	307825	377838	263634	293722	273839	213083	261809
L-Malic acid	133.013	2.53432	24	521614080	265587104	354239232	276286752	115699344	195189120	643607936	320114720	574688768	70502840	37400900	169937472
L-Phenylalanine	164.071	7.25375	24	3.97157e+06	2.47666e+06	3.2514e+06	2860602	1.53878e+06	2.21402e+06	15545265	6.91758e+06	15406053	869223	1.56115e+06	13158175
	134.016	2.54569	24	23304122	11946719	15865447	12412863	4.96274e+06	9264028	29565366	15105321	27455724	3.02658e+06	1.64072e+06	7.92203e+06
	644.961	15.3445	24	2.37032e+06	969731	1.09153e+06	1.56112e+06	979434	1.23354e+06	1.24028e+06	1.12715e+06	1.49492e+06	1.27024e+06	996672	1.14412e+06
Phthalic acid	165.018	9.11701	24	919839	1.21103e+06	1.40096e+06	1.19685e+06	972740	1.63998e+06	904881	1201927	1.57652e+06	866883	1.12085e+06	2.54489e+06
Arabinonic acid	165.04	1.82469	24	60194276	35265648	48970796	43643000	33793796	57072004	46612844	22054400	49099160	9574011	7.66613e+06	17328074
3-(4-Methyl-3-pentenyl)thiophene	165.074	7.25421	24	338576	213898	325157	331819	151428	275923	1393074	652597	1395221	74637.2	158299	1.34586e+06
	374.245	14.7497	24	2398953	2.76404e+06	3.85041e+06	2.80666e+06	3.14611e+06	3.23966e+06	1.05156e+06	3.7612e+06	3.17574e+06	5.44582e+06	7.23839e+06	878381
	374.99	14.3215	24	270499	140763	165128	165189	183029	177288	167153	158881	138146	158343	143809	161015
	150.946	1.45379	24	1257888	692689	848104	1.09666e+06	697059	729976	1.1577e+06	696233	831596	204661	486056	663880
	253.145	14.1062	24	5.14192e+06	6.0568e+06	4238072	4.97296e+06	1924954	4.32134e+06	2896040	4.10143e+06	3.3824e+06	4.68561e+06	6393908	2.52893e+06
	648.194	3.04125	24	18145308	3.75069e+06	6.41341e+06	8.24981e+06	5860254	6386412	8452640	2.27553e+06	3316400	4.46482e+06	3.24663e+06	6929713
	648.914	16.1523	24	5713314	2.83215e+06	2.93876e+06	3.74478e+06	3027381	3.00407e+06	4049019	2.82058e+06	3054414	3.34152e+06	2721580	3.00565e+06
cis-Ferulic acid [arabinosyl-(1->3)-[glucosyl-(1->6)]-glucosyl] ester	649.197	2.94772	24	4.84386e+06	1.00539e+06	1.61045e+06	1.78359e+06	1.59924e+06	1.81e+06	1.49373e+06	625304	908372	1470898	1.08234e+06	1.97663e+06
	649.919	16.1523	24	806604	354735	309603	426939	384229	362653	480668	337730	375625	369102	314375	402662
	134.864	21.7735	24	146352240	28217692	26024054	54222904	31574114	26070638	41980040	28994136	23014406	45091272	33701272	25964036
	650.216	2.51592	24	1.7714e+06	831938	1.11677e+06	915708	289523	473306	2.86764e+06	1.07122e+06	1.77578e+06	1.06477e+06	236784	1.42305e+06
	650.911	16.1536	24	1.92711e+06	975366	1029280	1.20923e+06	957821	1.0339e+06	1.21915e+06	947576	1.05945e+06	1.05373e+06	754325	991359
Ketorolac	254.08	7.43627	24	7885511	6.29575e+06	6281974	5.86958e+06	2.62651e+06	4.80697e+06	11120192	7236790	8.23566e+06	850865	1750345	7812198
	254.148	14.1061	24	757152	833620	616035	657811	314651	670642	407260	595750	450331	679562	943655	424034
3-Hydroxy-2-methyl-[R-(R,S)]-butanoic acid	117.055	7.85949	24	1.3771e+06	1.48761e+06	1.08992e+06	1.97955e+06	1.34863e+06	1.02412e+06	64835756	13060976	73688280	25411128	18781248	128002960
	653.287	15.3877	24	1.865e+06	2.02136e+06	2.07949e+06	1.35566e+06	1.69722e+06	6.96244e+06	1.35806e+06	1.24276e+06	4.83064e+06	1.41936e+06	1.65745e+06	3480414
	375.115	1.82639	24	3.38155e+06	1.74282e+06	1.65642e+06	2.50452e+06	1.8058e+06	2.64752e+06	1.42604e+06	1.00515e+06	1.99593e+06	330887	339377	774710
L-Threonine	118.05	1.78191	24	53453908	35388996	46886264	25794970	17490320	25621448	564075264	150750320	479875232	5.86888e+06	12313321	179094416
Dichlorodifluoromethane	118.926	22.6298	24	252019	808220	732044	590740	920145	849537	657672	870711	748502	921154	937868	770796
Magnesium Sulfate	118.93	1.68055	24	54499804	23140076	34345360	25434936	24582466	36140516	56934944	29214374	66849504	3237431	12676276	49925660
3-Mercapto-2-methyl-1-butanol	119.053	1.78443	24	2105193	1.38134e+06	1.88059e+06	1.04692e+06	688507	974966	23998320	6864959	21813220	192068	462706	7.46005e+06
	120.927	1.67985	24	22533930	7740845	11872106	8469843	9355669	12998569	23617196	10542724	26740976	976027	4.0194e+06	19895442
	376.986	13.208	24	401420	152204	156693	209817	141956	147978	173082	158997	135973	157393	174443	144791
	664.886	16.2282	24	927764	422321	384169	622222	380534	577600	538805	421872	544652	486994	356939	502289
	666.883	16.2188	24	672661	257227	249024	350120	268784	401684	364154	335660	360987	324933	271460	298579
	667.301	15.9094	24	2489176	1.70194e+06	1592967	817756	1.26051e+06	5.8145e+06	943256	937343	3.72676e+06	1.25472e+06	1.56213e+06	2.07516e+06
	668.305	15.8965	24	986351	533148	547821	298215	407221	2.02945e+06	340348	347823	1.40618e+06	370922	480756	768554
	670.175	3.37956	24	1.14333e+06	828936	958397	1.43918e+06	860007	855657	1320640	537359	585882	902568	699596	735683
2-O-p-Coumaroylhydroxycitric acid	353.05	10.0464	24	21778406	27159620	39574476	75497288	43334768	60100692	100583584	44715140	113588920	114854936	126524688	401050560
	123.945	21.8167	24	109893	868023	929534	476335	828945	780686	477654	816325	741327	732379	1.06593e+06	732238
Taurine	124.006	1.73475	24	93957880	49612744	70715760	52373992	54988564	86113272	33459514	44075080	41966848	9656196	23539976	10841287
	672.406	14.7556	24	3.67312e+06	1.07446e+06	1.23197e+06	542002	1283081	2916832	175132	1.13011e+06	2.108e+06	1.96593e+06	2.40831e+06	754370
	353.201	15.4875	24	188918480	4.03992e+06	3.44918e+06	6.15749e+06	3.47636e+06	3.39892e+06	2.12335e+06	3.83928e+06	3194403	4.78368e+06	4.4595e+06	3.08656e+06
	353.216	16.6227	24	2.48452e+06	173078	175818	190706	179792	319108	161981	213347	274401	168437	193036	177460
	674.914	16.156	24	3.25528e+06	1.47799e+06	1.62372e+06	2.08108e+06	1.62139e+06	1550658	2.3188e+06	1.5035e+06	1.74023e+06	1.71341e+06	1.32273e+06	1.6216e+06
	675.917	16.1542	24	468070	222628	206225	293211	218320	199102	265731	195898	226606	245101	177412	226296
	354.052	10.0465	24	4.63892e+06	5.51679e+06	7.60168e+06	16632797	8812903	11963627	21798928	9638715	22754000	25208640	27344424	84269456
	607.079	2.03455	24	16159678	4.36194e+06	5.23272e+06	4673279	2.44837e+06	3727932	117346648	94117112	84171120	19888762	28112602	89292112
1,11-Undecanedicarboxylic acid	243.16	13.9877	24	10189407	875416	896375	807641	793943	1079236	683472	914976	787200	807705	1063780	929266
	243.179	13.0887	24	7543794	602154	698434	535617	616487	778082	573440	574112	551849	692443	699091	570133
2-Hydroxymyristic acid	243.197	16.9006	24	65349200	148824	107439	525530	132041	161764	129920	124918	191560	151216	112042	101619
4,11-Dichloro-5,12-dihydroquino[2,3-b]acridine-7,14-dione	379.001	14.2645	24	336094	177864	167272	212200	148490	193549	168025	194829	205832	166401	188470	202310
3-Hydroxyanthranilic acid	152.034	13.3407	24	500643	1063609	795432	279512	1.70703e+06	919224	220756	394253	333614	243034	339701	377038
Harderoporphyrin	607.265	14.8223	24	6.46338e+06	1.37072e+06	1.49502e+06	9089865	1.09786e+06	1.84517e+06	1.58915e+06	713593	1.62975e+06	1196073	498220	1.76987e+06
	608.269	14.8199	24	1.64135e+06	398599	443592	2429897	325257	504635	440279	174368	425672	317100	140828	427406
Folic acid	440.132	8.24437	24	640642	628685	1.2462e+06	2991121	1493376	2.47256e+06	1055940	549126	1455717	981079	1.01415e+06	2.9127e+06
Ecabet	379.156	15.3194	24	414663	576035	265525	203694	549785	605986	119185	592929	405209	398669	869306	238081
	440.999	13.5713	24	465199	135991	164976	149405	157482	150783	162852	169818	164725	168454	146669	172048
14-oxo-DoHE(1-)	340.204	16.1356	24	37467880	3.25381e+06	2.65638e+06	2.71504e+06	2.38086e+06	5603297	1.17658e+06	2.70933e+06	4229443	3.14072e+06	4305566	2382871
	244.985	10.7981	24	738093	562281	579545	635522	596012	534174	579684	610757	574280	611093	603544	543626
	152.995	1.83419	24	31871124	28765164	33261124	22240358	21074346	34157064	26294682	11680061	46513276	8.17307e+06	12852956	20062718
	611.248	13.9464	24	731573	877841	1.39039e+06	1145534	980478	1.54527e+06	1.65996e+06	895404	1.67784e+06	898822	582303	1.94519e+06
	341.004	12.3241	24	494022	184122	188307	208672	177655	186794	208667	182963	206309	186265	187770	185412
Melibiose	341.109	2.26428	24	101281056	64615768	74329584	68697792	77776464	70492944	47891612	55298260	42923916	73442320	71247272	74810208
	381.232	16.3053	24	98169320	1.23621e+06	1155032	3.15025e+06	975261	1.07967e+06	907879	1.81975e+06	1.48758e+06	2.25176e+06	1.94592e+06	992496
Apo-12'-violaxanthal	381.247	16.3087	24	958373	210705	146090	154278	150851	363878	66645.2	177778	335156	218717	235761	151582
	441.034	21.7826	24	627383	3.23807e+06	5023782	5.78896e+06	3.31631e+06	5.67658e+06	5592485	2.96512e+06	4789992	2.9124e+06	1.90719e+06	5.58706e+06
(E,E,E)-Sylvatine	382.235	16.3039	24	19398830	257777	221356	619494	187188	266927	182196	335134	300207	414642	432826	197852
	341.206	16.1411	24	3.84253e+06	311738	266037	260375	264530	586970	128721	293616	472854	337373	486922	278796
	341.27	16.4033	24	1.19817e+06	242318	239126	590584	240490	223093	228011	304624	224520	287910	252205	217781
	612.251	13.9584	24	298438	273598	509462	387478	331895	475124	523183	249056	497326	300081	149098	628373
Dibenzyl disulfide	245.043	1.79859	24	7.39609e+06	3.97107e+06	5123155	6904522	7.20454e+06	7.68765e+06	10845181	4.51728e+06	13265500	4.31716e+06	5.57864e+06	4.62605e+06
	124.039	22.8287	24	290999	218831	288356	205921	231672	287770	217008	242437	285072	197734	224248	286357
	382.551	6.89716	24	1.86392e+06	7546998	4238679	4.03415e+06	1.01225e+06	3.62574e+06	13431781	14507766	15240715	959910	836266	27670004
	383.052	6.89138	24	533272	1.99967e+06	1.1427e+06	984213	293208	914122	3.33273e+06	3962088	4366923	264539	228886	7083242
Prostaglandin G2 2-glyceryl Ester	441.253	15.6892	24	41453924	959742	779172	1.39319e+06	748261	774896	562930	1.31318e+06	823004	1.03905e+06	1.12662e+06	638352
Catechin 3',4'-diglucoside	613.186	8.26004	24	1.29361e+06	218382	484696	391539	168236	344034	558555	299601	377781	107911	95759.2	374157
4-Nitrocatechol	154.014	10.8297	24	1.00734e+06	507014	1.47003e+06	732735	1.43329e+06	1.95626e+06	487972	316288	1.64141e+06	272844	329090	1.89751e+06
L-Histidine	154.061	1.70604	24	46459688	22046988	37292224	43474904	7.65159e+06	35342960	55701312	59690888	41601368	7.54723e+06	13867662	28192398
L-beta-aspartyl-L-leucine	245.114	7.14326	24	412434	447175	739384	1.26086e+06	603333	976109	3.81847e+06	791784	2818898	245263	268364	1.58224e+06
	342.113	2.26378	24	13425480	8587286	10034433	8954070	10200276	9853241	6.54722e+06	7197362	5.62797e+06	9788962	9943840	10345046
Pantoyllactone glucoside	291.109	9.09313	24	181424	462756	665180	659763	587747	562414	1.51801e+06	554564	1.33208e+06	390991	495054	2.28387e+06
(2'E,4'Z,7'Z,8E)-Colnelenic acid	291.2	15.409	24	44676584	2.83146e+06	1.07942e+06	1.28016e+06	2.92868e+06	3.16666e+06	643235	1.86638e+06	18539874	341550	983840	2.9309e+06
	342.199	16.1739	24	1.57833e+06	165405	135286	126174	128444	248402	82408.4	132289	185935	147195	163121	99883.4
	443.036	21.8003	24	350433	233616	358421	268634	266292	400895	92222.8	243300	318751	348805	111136	345057
Doxycycline	443.141	7.1715	24	616001	187651	295853	355669	175073	321786	371429	132703	247449	153976	106062	437739
	292.073	1.89768	24	23288860	31355898	21521914	25385226	16771248	16523811	20822298	24418816	14831941	24357244	27453812	43023800
	292.204	15.3938	24	7.40234e+06	447625	204212	234271	427606	536384	115191	301872	2.95973e+06	69701.8	186274	446935
	444.974	13.6605	24	3.03408e+06	700525	500059	764539	884196	526744	714562	1.10765e+06	565294	789665	1.16478e+06	674448
5-Hydroxy-2-furoic acid	127.003	2.43374	24	395149	388118	474101	436001	333563	548722	420645	286836	427377	319349	283420	598291
	246.981	13.3416	24	635423	430854	497288	477180	478592	558363	393942	535290	450458	519118	510379	482561
	247.001	12.8291	24	403347	283313	273389	275137	290551	301505	264921	320241	290499	286014	302697	305124
	343.004	13.8289	24	412218	226873	243576	211850	284935	228113	220175	244661	224615	221716	215344	202243
Dehydrocyanaropicrin	343.114	2.26871	24	2.64984e+06	1.66307e+06	1.72484e+06	1.84387e+06	2.07884e+06	2.05103e+06	1.34724e+06	1.40865e+06	1235345	1.98098e+06	2.07827e+06	2.03596e+06
DG(8:0/0:0/8:0)	343.249	15.5506	24	974942	148910	126495	157378	167450	159613	147249	198411	117944	130177	164339	105653
	343.971	13.4604	24	380923	285231	229551	176226	294229	205008	174492	285673	224357	191310	267646	219118
Pyroglutamic acid	128.034	2.96774	24	18363730	17330460	24263432	52904708	24499616	28047364	90992016	35331328	88590176	35172884	44192656	94667128
	344.117	2.2953	24	394563	271788	249456	255591	266170	240088	182022	237756	177497	303025	280207	275777
	344.979	12.3486	24	3.81086e+06	395266	335589	368412	423143	290193	465790	462424	379260	430560	601558	354059
Oxoglutaric acid	145.013	2.82129	24	81824192	45489996	56775120	73961976	25654760	43209124	60498780	43757196	77941280	535390	564593	2.75744e+06
	624.917	15.8723	24	586942	187273	213756	242735	182066	208968	236908	196647	199605	209708	191154	180062
	626.912	15.4768	24	4516157	1.10612e+06	1302901	1.55112e+06	1.32461e+06	1.2484e+06	1.67075e+06	1.32766e+06	1.21559e+06	1.39462e+06	1.28584e+06	1.38407e+06
	628.209	7.45573	24	2.00652e+06	573888	784173	764189	345095	748449	674900	390716	670302	173380	171742	561378
	628.911	15.4729	24	1.245e+06	358118	510036	461719	458179	417194	541524	424721	478729	447646	406988	474059
	449.15	13.3713	24	33119622	20351356	24125980	44662796	23921886	22064406	12683465	17748120	29140142	19391860	35382700	22714812
L-Glutamine	145.061	1.77108	24	262987072	63943392	87568536	181547728	72803504	148498960	110353760	111310096	283100320	82875464	95435824	178369424
	294.07	1.89766	24	6366738	9403133	6167293	7.41207e+06	5.03403e+06	5262178	6139877	7.48393e+06	4.77379e+06	6977095	8042140	14344680
	450.154	13.3473	24	7.09835e+06	4274313	5.17207e+06	9346101	4827645	4638132	2.69592e+06	3808217	6114924	4057705	7.64884e+06	4.98393e+06
LysoPE(0:0/16:1(9Z))	450.263	15.308	24	30094480	9368921	10795318	648679	6.06122e+06	5345972	1.05413e+06	6142270	7.8519e+06	9379850	7.35807e+06	11228192
Zymonic acid	157.013	2.51564	24	344961	256385	379540	386492	229381	427193	337831	195504	376104	248504	187659	454523
	366.94	14.2383	24	3.56588e+06	1.04297e+06	979210	1.20681e+06	1037708	1.00007e+06	1.07998e+06	905801	900999	982330	1.03695e+06	1.08965e+06
Ketazolam	367.089	2.78265	24	682240	248806	479523	989552	381498	448793	609835	183291	353815	570869	270285	523771
	367.232	16.1255	24	2.00048e+06	280489	160869	212461	175478	348382	90221.3	200675	288945	213771	234853	152944
Octadecyl fumarate	367.285	16.7464	24	369061	109738	76123.4	227825	100575	112183	97023.1	117838	99654.4	106738	127611	75190.4
	368.937	14.2426	24	1.2855e+06	408232	301483	413981	326192	303357	330031	266985	371705	316429	309580	365833
	368.97	13.9041	24	363754	274400	244838	199535	240421	194734	199530	195560	227324	173546	185091	191857
L-Glutamic acid	146.045	1.81618	24	734659840	476632960	518020352	414134112	244420512	359266912	544284224	382508896	719276416	24643888	28363144	84085000
	146.053	8.03372	24	178244	175986	143408	230700	124373	151086	152336	132173	135497	143268	142801	177753
(2R,3R,4R)-2-Amino-4-hydroxy-3-methylpentanoic acid	146.081	7.43965	24	810207	492062	751441	524556	281215	617628	1.30416e+06	727188	1.51516e+06	94702.3	179886	940006
Arbutin	271.083	10.2853	24	1343935	918570	1.61976e+06	895327	448932	1.73321e+06	924348	588796	1.14597e+06	1.39804e+06	1.26927e+06	1555507
(S)-Verimol F	271.138	13.951	24	1.02364e+06	315125	318391	316547	346146	286981	264368	315721	304889	321980	364829	354766
	248.887	21.7527	24	587438	2779200	1.00161e+06	552264	1.41067e+06	873160	1.24639e+06	1595781	956103	1.9853e+06	2.17687e+06	1.26145e+06
Modafinil	272.074	8.25791	24	254533	212245	245656	318355	167957	245562	440101	326002	412313	103717	170460	482288
	639.271	14.9366	24	623281	813223	1.23893e+06	584054	846907	4.02046e+06	517810	639854	2.86507e+06	726219	838823	2.11261e+06
	640.401	14.7948	24	18854650	1526716	2309086	4.05845e+06	1116381	2.01212e+06	198178	1.03227e+06	2251120	2145438	2.44724e+06	1.24545e+06
Melleolide M	451.156	13.3573	24	1091392	622254	889792	1.50723e+06	827425	794114	425874	624747	970122	642100	1.12934e+06	796549
Repaglinide	451.267	15.3042	24	6.66136e+06	1.99921e+06	2.31286e+06	135976	1.34325e+06	1.18392e+06	243780	1.54545e+06	1.80138e+06	2.14812e+06	1.72005e+06	2.6705e+06
	451.293	16.639	24	21512858	187870	219680	153271	209882	173741	142543	216893	175519	178432	214551	142653
	295.175	15.7609	24	48404568	459691	489964	591045	332494	425114	280806	337121	468452	435670	435131	351375
	146.922	21.7877	24	709366	301405	286546	210713	404182	370176	222858	402362	394571	381471	592031	247905
	189.931	21.8169	24	899570	1.9829e+06	1.84362e+06	1.27027e+06	2.12884e+06	1.95282e+06	1.20409e+06	2.23e+06	1741397	1.94898e+06	2.72575e+06	1.639e+06
Diethylhexyl adipate	369.302	17.201	24	455869	301550	221248	481001	259133	411926	587839	316574	385696	409121	269000	181629
	190.017	2.53286	24	2.59123e+06	3.23373e+06	2.80019e+06	4.75175e+06	3.9318e+06	6608678	2.83691e+06	3693461	4.52628e+06	3.15905e+06	2576244	7682668
5-Hydroxyindoleacetic acid	190.054	8.57229	24	2.28888e+06	3.12065e+06	4467797	4925787	1.43568e+06	2.31912e+06	18478962	6881384	11316735	952536	935943	3.83801e+06
Glutathione	306.077	2.90905	24	394018720	245628672	293763808	222259328	132452536	282539904	197801952	137455184	205414400	105931608	136373776	288343776
	217.029	1.78889	24	78023264	80632856	89819744	122918160	88497768	97709728	45201912	83124616	25305788	39104856	51169284	60807060
	183.01	15.3812	24	2.04661e+06	261250	190942	149696	248138	374745	75399.9	216767	405040	268620	404698	198028
Liqcoumarin	217.048	1.82003	24	6.14514e+06	6487717	6110083	24921896	7.31669e+06	6.48539e+06	13550100	9514498	7422168	17560630	14924365	39907056
4R,5R,6S-Trihydroxy-2-hydroxymethyl-2-cyclohexen-1-one 6-(2-hydroxy-6-methylbenzoate)	307.081	2.90931	24	41463276	24307274	31474946	23754676	13715663	30733992	19961972	14552148	22484004	11225499	13769867	28047742
	146.938	21.7953	24	1.30025e+06	10299581	8415266	5766341	10550030	8.26881e+06	7162103	10088088	8124001	10730643	13216973	8693578
	146.965	21.7402	24	25341996	22444854	25410046	3.04913e+06	11942275	25486696	22077944	42312848	35123080	12974181	46132188	27633012
LysoPE(0:0/16:0)	452.279	15.3188	24	2.50472e+06	1.12627e+06	1.86929e+06	889070	918613	706836	732459	705238	339418	911955	614317	1439685
	296.998	13.5684	24	990034	614494	578653	488678	637032	590845	547500	625519	666410	643226	659671	635927
	184.915	22.6475	24	342504	1.09163e+06	1.14445e+06	772683	1.30995e+06	1307794	789602	1.28199e+06	999743	1.34354e+06	1.54732e+06	1.01888e+06
Citric acid	191.019	2.9238	24	1300357248	745749504	778050624	668528128	561071360	750318272	1572015104	1011167360	1432178432	291600416	279869600	638567040
2-Phenylethanol glucuronide	297.098	16.6914	24	159864	69418.6	75339.5	131371	70338.4	63709.1	75518.6	76487.3	70244.9	58966	56681.2	73840.5
Citramalic acid	147.029	2.91627	24	8817482	4.22061e+06	6.30814e+06	7363227	3.91797e+06	5.94258e+06	6.23641e+06	2.64113e+06	6.09953e+06	1.88018e+06	1.94606e+06	9917854
3-(Methylthio)propyl acetate	147.048	1.8206	24	40317844	26818930	29573810	22744836	13907327	20760532	30293300	21704242	40401552	1.22605e+06	1.61615e+06	4580734
Gravelliferone	297.153	14.9151	24	138418048	30902772	20167316	14949582	25474872	53756904	8780075	25491362	41359956	35415668	47795712	27999064
Glutaminyl-Glutamate	273.098	16.699	24	536399	372692	324274	596661	395828	325754	400880	432822	402948	355375	326098	323291
	218.034	1.78904	24	64341536	63083772	54303600	71022344	56652648	59722928	2.92073e+06	5596659	1.84482e+06	4.1578e+06	4204226	4.05457e+06
	858.89	16.7676	24	111877	59416.8	72143.9	104773	57280.4	72606	72445.2	55897.7	74081.6	65983.1	53790.7	74482.8
Pantothenic acid	218.103	7.43175	24	197890592	117173344	162723184	110895880	55823744	127132632	250879360	164999200	263922832	20792480	45177296	182744048
	208.106	13.8659	24	574148	301506	228043	251290	304746	267405	245359	337161	338676	288957	323565	293639
16-Oxoestrone	283.138	14.4007	24	2.09135e+06	824961	513626	304450	692869	1.09988e+06	203541	675186	1.00049e+06	844501	1.30216e+06	747189
	148.949	1.44676	24	3.20696e+06	1.47018e+06	2.08943e+06	2.45985e+06	1714642	1707023	2.45368e+06	1.77063e+06	2.03212e+06	373800	948357	1.53349e+06
	94.9237	1.68216	24	20244930	52594056	35746104	55505416	30777674	26793846	20567504	36779656	20686516	37029080	35025844	67069252
Galactonic acid	195.05	1.80588	24	369778880	166091584	208311616	225183136	172044112	220960528	201570944	110152056	195257472	19080370	37974160	29871020
	191.932	21.7981	24	239684	1.39225e+06	1.32098e+06	873855	1.41557e+06	1.31132e+06	1.01575e+06	1.47342e+06	1.22611e+06	1.29284e+06	1.39864e+06	1.10535e+06
	371.06	9.95459	24	1.1342e+06	1.39001e+06	1.80571e+06	2.69184e+06	1.53472e+06	2173185	8.28213e+06	3.32381e+06	6412817	6.70801e+06	8.22888e+06	19065878
	219.014	2.45448	24	445037	331610	384204	303524	311742	418567	331040	327878	419584	217402	218630	444469
1-Propenyl 1-(1-propenylthio)propyl disulfide	219.033	1.77639	24	877434	925345	870280	1.34133e+06	945056	1.03391e+06	464957	799162	307205	452380	632422	806581
N-Acetyl-S-(N-methylcarbamoyl)cysteine	219.045	1.81877	24	2.11621e+06	2.01306e+06	1854686	7685794	2.30214e+06	2.01199e+06	4870141	2892435	2.34113e+06	5493798	4919745	12946899
	192.022	2.92498	24	90145232	49933524	51164048	48501108	36672828	49501000	114421216	72321112	91850888	20248032	19408378	43121596
	274.977	14.1711	24	753991	475592	465850	454891	525938	564133	463942	444713	548700	474937	501789	484019
	192.928	21.778	24	3.86542e+06	2.44124e+06	1.97828e+06	1.44631e+06	2.80814e+06	2.01383e+06	1.37266e+06	2.7774e+06	1909313	2.36217e+06	2870979	2.01318e+06
O-Demethylfonsecin	275.054	1.80933	24	1645400	844553	977042	1.80371e+06	1.0873e+06	624930	6493395	5.67281e+06	4.33083e+06	8887747	10832887	15475549
Biotin sulfone	275.07	8.93901	24	324726	594364	871021	759409	718464	881797	413892	706399	843827	649972	1.44405e+06	1.09719e+06
	196.054	1.80727	24	24613216	11638227	14059826	15099245	11327787	14970046	13228736	7.05388e+06	13900903	1.07352e+06	2.59743e+06	2.01919e+06
	196.884	22.0965	24	231014	956999	661777	479169	915296	661053	545873	1.11317e+06	623341	799249	1.15933e+06	532462
DG(8:0/13:0/0:0)	413.328	17.2674	24	223750	63385.2	38620	95235.2	56930.8	81186.1	72917.1	54284.1	56928.3	67720.4	54319.4	49362.5
Iophendylate	415.11	2.29225	24	1580463	1.16121e+06	1.67304e+06	950080	1.16672e+06	1.93348e+06	930497	878418	1.2545e+06	817256	702122	1973712
trans-Ferulic acid	193.05	10.7104	24	473682	330082	323194	305539	242740	291272	292385	220248	252463	271562	240501	322501
(R)-3-Hydroxy-5-phenylpentanoic acid	193.086	14.0417	24	3.44873e+06	4136082	4.22785e+06	2.4235e+06	4.30776e+06	4311768	3.25534e+06	4446802	4353252	3.53862e+06	4637025	4.23528e+06
Clozapine	325.126	1.78445	24	6991630	1.84956e+06	3.22409e+06	11153629	3.88383e+06	7.85476e+06	3247777	2.90449e+06	9877713	1.69836e+06	2.23455e+06	9912649
3'-Methoxyfukiic acid	285.065	14.0265	24	6262248	370381	468767	289531	361951	450236	317004	356603	462342	292362	416977	452880
Salicin	285.098	16.7224	24	288223	117004	95561.7	177324	114172	117712	120204	124389	129138	120652	89876.9	102958
	285.127	13.0176	24	422099	282196	496407	280714	284387	491311	276089	308045	275893	580049	454764	561978
	96.0077	21.7338	24	474804	288764	504713	450215	324973	505595	764747	431364	734837	280681	346974	581993
	96.9042	2.25298	24	315998	219856	254686	234827	296882	280303	133738	179443	149138	301472	305283	246140
Phosphoric acid	96.9683	1.65695	24	28883782	39773396	37789208	29965502	11323035	18463988	55723900	37905480	30656656	36986348	26202998	69632272
4-Methyldibenzothiophene	197.042	9.12512	24	1.72542e+06	1.66918e+06	2915949	4436690	3.87065e+06	2719039	6.29451e+06	3624231	5265728	2.89348e+06	4.16176e+06	7332368
	417.126	2.22718	24	5.65693e+06	4.0395e+06	3.08267e+06	3.74594e+06	3.99372e+06	3161407	2.52164e+06	1.7866e+06	1.92145e+06	3.04085e+06	2.03218e+06	3.23244e+06
DG(8:0/10:0/0:0)	371.281	16.2536	24	676498	140078	113049	203132	157359	107912	113681	110868	95522.2	129054	106873	147952
	219.106	7.42942	24	20326716	12055933	15320269	11347165	5330666	12208512	24599148	16635121	25197676	2.00874e+06	4482011	17871438
	219.931	0.466113	24	61936.1	74952.2	120572	245171	126096	128195	161194	148449	125887	135423	143919	119259
Glycodiazine	308.073	2.90745	24	16985692	10000083	11731024	9570359	4.99298e+06	11988372	7.90273e+06	6030984	8112209	4.56288e+06	5911938	10765692
Inodxyl glucuronide	308.082	2.9083	24	4.63876e+06	3355523	3536624	2.59651e+06	1.77986e+06	3554762	2.88769e+06	1.68977e+06	2.62368e+06	1.52308e+06	1.89125e+06	4.17593e+06
N-Acetylneuraminic acid	308.099	1.95783	24	89054392	45090132	51352108	63570936	38729728	47352800	45758324	37622532	50280672	47064232	53773344	84759784
	308.135	7.44003	24	211891	1.00882e+06	349511	262742	284537	240038	1.02109e+06	555551	1.05934e+06	116779	247077	1.747e+06
Mimosine	197.054	1.80594	24	4.89757e+06	2178996	2779324	2.87403e+06	2.17036e+06	2.76106e+06	2.6221e+06	1.39669e+06	2.75601e+06	193169	412537	424757
Guaifenesin	197.082	11.2001	24	1.29462e+06	140316	125153	164591	108384	129543	165815	138885	138760	95695.5	88486.3	206249
	308.999	12.0273	24	924449	347592	353705	362549	367282	141569	337818	367739	354575	381185	366901	328913
Diflubenzuron	309.023	1.85755	24	514669	132215	200977	157379	288987	355616	1376319	144590	2.56378e+06	355663	489027	653382
Cyclandelate	275.166	15.574	24	2.39384e+06	647092	690632	690753	733784	624714	660518	811323	574458	587724	771249	492540
(E)-1-O-Cinnamoyl-beta-D-glucose	309.102	1.96004	24	9927939	4.83205e+06	5950612	7478315	4656883	5.91105e+06	5.2073e+06	4.10964e+06	6.17552e+06	5715249	6166340	10150404
Pentaporphyrin I	309.111	6.89104	24	204820	277574	461909	1.30895e+06	475588	977747	596469	467543	2130592	422194	194941	893196
2,3-Dehydrosalvipisone	309.153	14.6821	24	2196531	478346	318045	249112	406998	820572	159530	402274	632666	443502	573101	445196
3-Hydroxy-6,8-dimethoxy-7(11)-eremophilen-12,8-olide	309.174	15.3055	24	257177216	7.21577e+06	5.29031e+06	11219018	5.71613e+06	7038673	4.12998e+06	6.62139e+06	6924413	7426560	6.51137e+06	5.84439e+06
	285.909	0.214769	24	159072	376951	702951	753049	688268	676670	642339	728104	695681	548383	789942	607818
Tetraphyllin B	286.091	7.43592	24	5514561	3.94541e+06	4705595	3.95303e+06	2.49247e+06	4285055	4.1698e+06	4.89133e+06	4.53336e+06	1.16514e+06	2.47708e+06	4.15795e+06
	197.963	21.7453	24	7.53876e+06	4.97829e+06	2.27589e+06	740425	2.6361e+06	2300697	8778610	5.43063e+06	3.49257e+06	2.68352e+06	10375759	2.37115e+06
	198.046	9.16852	24	155100	190764	275270	405090	317907	245686	559917	330550	473308	263186	343170	602098
	210.884	21.7728	24	2.48953e+06	902264	1057068	3.87616e+06	1.24535e+06	1.24464e+06	2.00787e+06	1.19967e+06	1.4096e+06	2.22454e+06	1.27974e+06	1.10085e+06
	276.062	7.44207	24	1.07657e+06	672899	601592	730408	373474	463199	734493	894714	504615	259483	428360	685091
N-Heptanoylglycine	186.113	9.62549	24	712630	368280	608498	491841	288174	932365	450863	276690	477227	406891	533255	592544
Loxapine	326.109	1.82501	24	26207452	21164322	21935596	23590646	14711225	25106994	9149444	12119258	8631174	881286	1.03299e+06	2.13246e+06
	418.13	2.23817	24	917774	587812	574328	702310	628365	565054	402194	306220	381890	466499	375570	656563
	429.126	2.34084	24	36923056	27057838	30989522	37165540	31905936	23303832	46292412	26670582	43811760	4.84567e+06	6.9069e+06	20045682
Metyrosine	194.082	15.1622	24	949845	1509988	1.41775e+06	1.04199e+06	1.35188e+06	1300992	1.22922e+06	1.62154e+06	1.17701e+06	1.69638e+06	1.67127e+06	1160400
	194.09	14.0373	24	437671	555886	480407	298434	516473	564350	396867	550431	459406	420678	517280	452316
4-vinylphenol Sulfate	199.007	7.45455	24	167210	99127.8	167828	116325	109717	124161	136160	118536	179475	91690.3	129213	156868
S-(2,5-Dimethyl-3-furanyl) 2-furancarbothioate	221.03	2.56702	24	311985	268832	333009	454199	242605	332423	364511	237220	377349	223094	187028	416362
Xerocomic acid	355.045	10.0451	24	867574	1.11847e+06	1.55403e+06	3.13608e+06	1644224	2160499	4.03054e+06	1.79327e+06	4213110	4798441	5.0969e+06	15993067
	355.056	10.0453	24	535772	718897	951202	1.74072e+06	934969	1.45839e+06	2.3924e+06	995281	2.77236e+06	2.64583e+06	2991205	9682880
	211.001	1.82139	24	651401	447155	543584	428317	500725	802669	2.31286e+06	1.2709e+06	2.45143e+06	402508	419280	397575
	430.129	2.35007	24	6.02486e+06	4633846	4834657	6.61734e+06	5.26316e+06	4.00338e+06	8.27043e+06	4.80122e+06	7018984	903851	1.14268e+06	3.33551e+06
	431.005	21.7558	24	240299	1063914	1.26655e+06	1333323	1.11935e+06	1.35114e+06	1.66639e+06	732593	1.3746e+06	1.47215e+06	650270	1.55061e+06
	194.924	21.7787	24	1.68053e+06	1.02777e+06	770761	651603	1.07415e+06	889580	729784	1.10091e+06	855410	1.01057e+06	1.18538e+06	828678
Raltitrexed	457.121	3.91996	24	8877010	1.23574e+06	2.25028e+06	1.86754e+06	351496	910288	5.83985e+06	1.5463e+06	4.42922e+06	140473	118812	784546
	326.188	15.8896	24	114958728	11292629	6847596	6.15331e+06	7.94345e+06	20638146	3.07044e+06	8429316	13439551	11273934	18331208	7.10796e+06
	276.992	11.2249	24	733103	373878	412354	458832	396566	384962	355409	381335	406101	394781	371540	375054
	277.018	9.05526	24	366386	484182	648693	1.39946e+06	839378	1.07859e+06	1.41814e+06	534277	1.73754e+06	1.42338e+06	1.63489e+06	7902221
Succinic anhydride	99.0074	2.45561	24	2.13276e+06	1.44524e+06	1.88169e+06	1621319	1.53854e+06	1.86745e+06	1.57701e+06	1299704	1.69941e+06	1.24935e+06	1058016	2011467
	326.989	12.3486	24	630113	277913	289211	264576	259059	297314	262660	242226	269505	298146	285600	250441
	187.014	9.11842	24	230725	309532	308897	569045	410378	314951	806954	477035	503019	403900	541671	792608
	136.862	21.7744	24	53049128	8.13174e+06	7437691	18747546	9357893	7385367	12747244	9006344	7.06649e+06	15111388	10309308	7.73843e+06
	99.9245	22.6138	24	241693	1.17624e+06	800514	597461	960868	785585	643644	898431	875920	917443	976506	1082993
	431.141	2.90468	24	22937578	15408146	24788818	47956528	29631260	27734740	46174480	19852752	35588400	49619024	32812370	107268312
	136.909	21.7809	24	1.43195e+06	1.29894e+06	747166	629820	978648	692380	690418	1.21127e+06	661632	1.31046e+06	1.13617e+06	883294
Potassium 2-(1'-ethoxy) ethoxypropanoate	199.037	1.99229	24	9656979	5942129	15934928	7852934	9910661	12488608	3.77364e+06	9380328	11268153	7451409	16252520	14079206
	310.178	15.2922	24	40945652	1.09957e+06	779358	1.51828e+06	839877	1159412	723600	988400	1.05573e+06	1.01619e+06	945844	908858
S-Furanopetasitin	431.184	14.7513	24	6.42592e+06	13284911	12476028	9564489	15358624	10129640	4987645	13648998	11158594	11826729	22975578	5.86828e+06
	136.99	21.7345	24	2.22135e+06	623417	1.53257e+06	950762	920319	1.54554e+06	1.11691e+06	1.858e+06	1.79637e+06	556848	1.00208e+06	1.31173e+06
3-Hydroxycapric acid	187.133	14.3277	24	45339328	369575	435299	483631	398572	428100	358200	369838	558016	456396	395642	371337
	211.046	10.7584	24	673299	384951	472218	314914	417359	420344	351051	427914	506583	329442	421188	547731
1-(3-Methoxy-4-hydroxy)-phenyl-6,7-dihydroxy-isochroman	287.095	7.44001	24	615104	483197	536880	416983	270903	424350	487456	599341	457003	133144	201000	431679
	310.997	13.4796	24	1.14571e+06	738853	697475	671325	737651	685424	671287	781984	667917	659233	731253	681201
8-O-Methyloblongine	327.18	15.8794	24	24226212	2.35198e+06	1507765	1.49975e+06	1.78748e+06	4.11792e+06	741837	1.86004e+06	2899885	2440973	3769873	1.48237e+06
	327.191	15.902	24	12185892	1.09243e+06	706717	634707	788502	2.1877e+06	348107	846867	1.4898e+06	1.12024e+06	1867026	742320
Alpha-CEHC	277.145	15.6845	24	425994	717835	647803	1.11228e+06	728588	690528	475947	639149	629817	787581	953672	1.55394e+06
	328.059	3.5716	24	195057	875085	919461	564331	432189	528246	653181	865160	590007	449079	920487	586708
PC-M6	420.251	14.7358	24	28699324	34014916	42674156	32470990	37902328	38661496	12322257	40828196	36676672	60073392	82284888	11066586
MG(0:0/18:1(11Z)/0:0)	355.286	16.5028	24	654945	228468	216255	341677	292108	229088	201178	249523	319336	195956	195384	210194
	187.941	21.7894	24	323376	211687	262760	257756	291060	210812	224556	259356	191615	329411	332121	160442
	298.115	1.79457	24	4.5899e+06	3.94057e+06	5598254	2829767	3.79532e+06	4.69448e+06	34535624	14845376	32910972	1.87972e+06	4.09654e+06	41083560
	223.046	2.41472	24	1.89461e+06	1773172	2430789	2.12842e+06	1.61318e+06	2.31482e+06	2.19764e+06	1.39697e+06	2.07921e+06	1.34323e+06	1.1169e+06	2.63608e+06
	421.037	10.0474	24	835821	1.21107e+06	1441451	2.61837e+06	1.79469e+06	2.09261e+06	2.79329e+06	1.77571e+06	3.16684e+06	3.62141e+06	3.9126e+06	4.3807e+06
	432.144	2.91062	24	4.10038e+06	2.71683e+06	3.92723e+06	7509613	5.08462e+06	4.57226e+06	7425616	3.45421e+06	6317234	8650626	5337570	16815208
	432.188	14.7637	24	1.30684e+06	2.68274e+06	2.80741e+06	1.99941e+06	3.22441e+06	2.26746e+06	961668	2.95058e+06	2.45318e+06	2281814	4.97083e+06	1.08917e+06
2-Methylacetophenone	421.227	15.4983	24	52858304	2437894	2211908	2.77203e+06	1.99642e+06	2.53335e+06	829630	1.04794e+06	1.17792e+06	2.99078e+06	2.75262e+06	1.26219e+06
	421.254	14.7351	24	4959029	7731607	10298222	7619294	8682051	9165265	2.75752e+06	9474534	8870298	14334209	19383402	2552712
1-(4-Hydroxy-3-methoxyphenyl)-3-decanone	277.185	14.87	24	23303434	2813095	793982	1.02451e+06	3.90455e+06	3.9504e+06	606768	2.23457e+06	15465115	408016	1.00887e+06	3.37156e+06
	298.157	14.9091	24	23871398	5.33228e+06	3.26205e+06	2.47313e+06	4552345	9525961	1.58049e+06	4559064	7128963	6.31897e+06	8.23216e+06	4.72318e+06
	422.257	14.7396	24	8888988	1.24606e+06	1.52058e+06	1.02984e+06	1.2376e+06	1.29645e+06	428889	1.39785e+06	1.28492e+06	1.81161e+06	2.73351e+06	427604
	212.881	21.7619	24	1770766	489884	630693	2.96541e+06	732138	688457	1.49041e+06	735942	778119	1.42523e+06	716921	742204
	328.184	15.8765	24	4583461	482586	329109	265898	363723	854220	145073	347445	603663	467165	736312	350283
2-Oxo-3-hydroxy-4-phosphobutanoic acid	212.979	9.72468	24	145337	131006	159685	135869	124697	116862	102329	144630	119800	119400	132451	117750
Vestitone 7-glucoside	433.146	2.93014	24	1.05502e+06	603402	800932	1.66547e+06	1.17022e+06	1.11318e+06	1.83415e+06	805628	1.19075e+06	1.90398e+06	1.19138e+06	4541634
Glutarylglycine	188.056	3.30801	24	2.23419e+06	2.03287e+06	2.24046e+06	968074	680811	1.22561e+06	2.52277e+06	1.87082e+06	4.01891e+06	84766.3	139884	1.43193e+06
	299.149	14.7143	24	6321368	1.35047e+06	941558	778089	1184617	2230045	453343	1.19008e+06	1.75755e+06	1.52314e+06	2.01398e+06	1.26892e+06
	328.988	13.9255	24	829014	589999	500942	552757	602435	540763	503029	524812	588405	525921	482674	528971
Furosemide	329.004	13.9103	24	225371	119758	139249	108994	97786.2	120590	107263	107107	114882	93712.2	128325	113808
MG(0:0/14:1(9Z)/0:0)	299.223	15.359	24	10453846	221156	237715	241246	209565	190623	170197	206674	187789	204718	210600	198496
N-Methylcalystegine B2	188.092	8.79881	24	1451058	2.1752e+06	2564569	5818345	2.87218e+06	1.36686e+06	24634076	7.56427e+06	23081120	5.37142e+06	7.40064e+06	53758364
	299.92	21.8002	24	200999	330649	248183	168059	397637	289801	178163	352967	242516	350899	361528	231395
N-Acetyl-D-Glucosamine 6-Phosphate	300.049	1.83276	24	6392214	4.12877e+06	6531192	2.26558e+06	1.83712e+06	2.9312e+06	8.1827e+06	8948476	16199161	8147854	7.57719e+06	3.68951e+06
4-Nitrophenol	138.019	12.2008	24	2.29873e+06	4.53477e+06	5.39963e+06	2.35556e+06	7927247	4.84351e+06	1.16892e+06	1.82584e+06	3142175	1.41793e+06	1555238	3.17165e+06
	279.008	13.2808	24	299965	194832	248747	187521	220501	230456	172785	204512	206968	183395	214522	195433
	188.932	21.7963	24	365237	3.59524e+06	2.74111e+06	2.01558e+06	3.45551e+06	2.65648e+06	2446604	3.4653e+06	2921885	3.23205e+06	4.03262e+06	3.04741e+06
	356.98	14.69	24	204654	103637	109351	98060.8	113563	96955.9	101970	99283.2	110747	102507	104536	120772
	356.999	14.0588	24	236600	154066	162388	163954	156131	154411	150406	150408	133136	164805	155101	132925
	138.859	21.7761	24	5.87899e+06	1178288	1.07464e+06	2.27937e+06	1.2641e+06	1.14411e+06	1697651	1.24741e+06	1.05996e+06	1.94879e+06	1.52474e+06	980000
cis-4-Carboxymethylenebut-2-en-4-olide	139.003	2.47777	24	758006	749864	998637	685698	711739	1.04703e+06	746783	612209	883734	609624	486333	1084090
	300.153	14.8392	24	1.10293e+06	287472	175765	115308	222870	349603	76224.2	227868	317081	320416	342541	248267
	224.041	21.7353	24	503986	842870	3819347	507869	819923	2631834	933051	1.21812e+06	3793889	437510	854323	3.51205e+06
	288.937	1.49415	24	8588309	6.4684e+06	5881621	8352237	9460851	13009123	3.1292e+06	6.6178e+06	3995494	313720	1.15559e+06	7.73088e+06
12-Oxo-2,3-dinor-10,15-phytodienoic acid	263.166	16.9304	24	311319	267864	203802	292534	219058	374645	258905	271400	366311	443837	422956	186137
Glycerylphosphorylethanolamine	214.048	1.74337	24	67258792	30316414	36590300	36279156	39630936	45512888	62216308	38126912	96998160	38259392	43092408	58290668
N-Nonanoylglycine	214.144	11.3828	24	3508736	457292	1.02213e+06	478982	454752	633476	378798	392199	427943	439270	547501	377980
	214.879	21.7498	24	483220	23368588	13924228	847356	12903617	13118446	5034799	9170923	17589114	17683826	17307178	50502924
L-beta-aspartyl-L-glycine	189.051	1.82282	24	8610424	7.18309e+06	6.84233e+06	4720754	3162158	3.64152e+06	19560768	8573049	13966998	489791	448871	737259
	532.927	15.4772	24	7557137	2.96743e+06	2.92767e+06	3.12217e+06	2.40988e+06	3.2284e+06	3269311	3.10966e+06	2.63955e+06	3030807	2.57427e+06	3154642
D-1-[(3-Carboxypropyl)amino]-1-deoxyfructose	264.109	7.43574	24	1.32253e+06	691953	917733	641442	277911	590246	1.51178e+06	974234	1.32687e+06	101959	171290	977879
Oxprenolol	264.161	16.8254	24	535634	61271.3	56449.2	65463.5	58598.3	60694.8	66195.9	67313.1	62361.3	115369	92145.1	52918.2
	357.105	2.03336	24	1909932	1.26932e+06	892436	781038	999895	455793	889413	1.04882e+06	244936	697467	975281	404650
	102.956	1.66302	24	37845780	64203128	60654284	65344880	26601930	48920988	38706908	50269700	30235736	12557425	21778624	54479708
Methoxsalen	215.033	1.78873	24	235077376	246149344	281903776	368620896	266926352	310862592	134750400	251864384	83173232	119288656	155291744	196843760
	103.919	21.7991	24	163836	859786	727407	517423	976866	651995	635522	934346	797160	841788	1.20786e+06	697338
L-Serine	104.034	1.71113	24	54612828	5208211	25323878	25592332	3.74275e+06	14997009	3.33701e+06	1.02295e+06	2.53154e+06	1.32451e+06	1.15912e+06	1.72792e+06
	104.953	1.66115	24	12989345	23076020	20800792	22742448	9328863	16422856	13547064	18043250	10618871	4.32741e+06	8.35298e+06	18621212
Glyceric acid	105.018	2.08234	24	30813442	23072820	28092186	23565456	27766290	22260790	17154162	7742527	19728214	9659575	11379980	11951356
Aprepitant	533.137	2.77832	24	3.21446e+06	682471	652376	1527387	1.20716e+06	1497615	2.03741e+06	969016	1.06515e+06	831003	835544	2.21602e+06
	533.929	15.4751	24	860701	263151	307896	324404	259757	308618	300305	314867	301896	341532	308392	278098
	534.923	15.4752	24	2725533	911568	962808	1.07511e+06	839618	992381	1.07794e+06	945523	803430	1018074	866424	1.09696e+06
	264.992	13.4659	24	2.31384e+06	1.65964e+06	1.60991e+06	1.59699e+06	1.82845e+06	1708456	1.52807e+06	1.64301e+06	1.57346e+06	1.57978e+06	1.778e+06	1.64253e+06
	265.031	9.17143	24	252836	484235	364310	580972	495482	429054	787379	632367	574572	575050	696194	663652
	358.995	12.8358	24	545584	234907	240558	227313	236578	256191	215160	219783	224444	232685	216925	238037
Prostaglandin PGE2 1-glyceryl ester	425.259	16.4335	24	39888296	603362	493335	1.08808e+06	355467	431367	229677	633966	513767	700308	815247	478590
16-a-Hydroxypregnenolone	331.224	10.981	24	3061653	1.22656e+06	423916	988780	2.53297e+06	2.49419e+06	251404	1.66276e+06	11070183	436616	701076	2.58748e+06
	108.901	1.68672	24	80216368	60904244	63631624	44534208	54365976	65983144	56109636	72391288	64526636	30150808	47790992	52162096
Humulinic acid A	265.148	14.8201	24	1401104640	56586772	39580288	248256784	39998332	39049488	23939746	32080360	40194728	60521816	43114320	30632968
	425.328	16.9433	24	362234	198334	181623	453653	176486	226537	235205	200815	219381	207273	228684	86431.2
Adenosine 3',5'-diphosphate	426.023	2.61958	24	176562320	27321052	68531672	65262884	32379156	38202780	51675532	5.52019e+06	66126756	2.22182e+06	2.51065e+06	33377388
Undecanedioic acid	215.128	12.6762	24	22755868	1.14239e+06	1.18934e+06	967686	960378	1.10683e+06	889152	1.06256e+06	1.03401e+06	957017	1.11427e+06	1.13108e+06
	359.085	15.5074	24	711527	167048	205937	116593	159933	201765	117637	149909	168272	153453	192411	200326
	256.077	7.43946	24	2.50668e+06	1.78053e+06	1.96788e+06	1.731e+06	823223	1566228	3479842	2.20233e+06	2.51783e+06	282004	596543	2.50708e+06
	793.902	16.4128	24	955663	382144	366791	425426	306447	350750	428297	356691	357222	430813	302717	361766
	178.977	22.1079	24	676292	591977	649892	734725	625595	647604	605760	636676	617654	670809	758204	555849
	332.097	7.41307	24	19913046	6.94448e+06	4798053	14026506	5.22721e+06	4833365	15548853	6638064	5.02153e+06	1.70236e+06	2.49164e+06	3876951
Sebacic acid	201.113	11.8149	24	28205416	1.37671e+06	1.47433e+06	1.34257e+06	1.16497e+06	1.47004e+06	1.02573e+06	1.38387e+06	1.3751e+06	1.28433e+06	1.46086e+06	1.59532e+06
Tyramine-O-sulfate	216.036	1.78547	24	16024556	16786274	18548582	24409710	19123528	20775848	8633123	17507958	5.34191e+06	8447060	10748052	12828374
	794.897	16.4103	24	1.98629e+06	701877	751996	1.08176e+06	629862	805908	1.0821e+06	739236	783727	890235	713287	860022
	794.95	16.4175	24	523799	155467	190273	270883	162406	201465	334751	144325	187479	441724	136639	173293
	437.215	7.44828	24	47482880	22769352	36745320	17981406	5.57571e+06	25576756	81304776	35619960	90747472	335973	2.19068e+06	45967380
	437.241	14.7314	24	1.78462e+06	3.1643e+06	3.80426e+06	2.20866e+06	3.44634e+06	3.33395e+06	1826574	3.78371e+06	3.33672e+06	3232005	3.1942e+06	2.20432e+06
Adenosine	266.088	2.04591	24	394007	1.19749e+06	698851	556688	2.10417e+06	1677127	1943613	3.68348e+06	5041586	5.83594e+06	5000404	17264140
	266.151	14.8215	24	194639920	7.33797e+06	4.69231e+06	32709196	4958851	4924125	2.83538e+06	4013663	5201146	7444969	5.54422e+06	3567864
N-a-Acetylcitrulline	216.099	1.91589	24	21717926	33887120	69408752	98517136	126100800	76155744	22155792	20066184	21896634	14421060	18645420	13627244
	290.436	22.2987	24	196554	573372	270985	231752	393750	311636	539900	479275	356868	261832	221202	224229
	201.932	21.8732	24	165699	202602	140522	136762	180818	210890	146302	170704	148533	182187	249529	132117
Histidinyl-Isoleucine	267.144	14.8238	24	60303596	2401719	1.7325e+06	10333048	1.59251e+06	1.69946e+06	1.03645e+06	1.38126e+06	1.66758e+06	2.42598e+06	1.88022e+06	1.42707e+06
1-(sn-Glycero-3-phospho)-1D-myo-inositol	333.06	1.80217	24	3769593	3946711	6.08676e+06	5.27288e+06	5.21462e+06	9615584	2.74026e+06	1.5121e+06	5.66078e+06	1.24859e+06	2.13735e+06	6105879
	359.256	12.7073	24	1.36264e+06	719000	236381	415095	991635	966769	204834	740613	4949119	279229	442331	944355
trans-trans-Muconic acid	141.018	2.51498	24	4.74345e+06	2.80625e+06	3.96028e+06	5.35192e+06	2650696	4104246	4953395	2.28701e+06	3.63175e+06	2.73336e+06	1.7755e+06	4.93698e+06
	256.955	22.0964	24	187883	230154	235707	339876	240786	275606	234671	222358	223815	289131	243385	204371
	256.986	13.9194	24	703452	547283	446510	393729	502514	485534	482930	588432	489049	514203	476414	603515
	302.066	7.14761	24	868278	1.06566e+06	756932	512436	143246	4.97523e+06	1461561	663722	1.49157e+06	1.40565e+06	2.40295e+06	1.37909e+06
Fenamiphos	302.102	1.90441	24	77601280	45692624	47734572	47632220	53156364	40482600	69248488	50278816	85575752	52259280	74813288	56341224
	539.14	2.39014	24	7.04181e+06	3.80063e+06	4.68695e+06	7.84095e+06	3063355	3.96608e+06	2.03547e+06	1.14458e+06	703929	1693406	1091911	3177173
Dukunolide C	539.16	9.15431	24	860048	479626	551549	1.02781e+06	598250	536244	1364275	442577	873014	418113	350609	1.03163e+06
L-Acetylcarnitine	202.108	9.85108	24	3.34822e+06	3.78042e+06	4264297	8999852	4.62858e+06	2.06826e+06	26777950	10692662	28692804	6543722	10307886	66575108
O-methoxycatechol-O-sulphate	203.004	1.41908	24	821625	5228008	1.78761e+06	733585	2.60322e+06	1.09851e+06	1.1198e+06	1.97788e+06	1.02597e+06	357812	878339	2.50464e+06
10-Hydroxymyristic acid methyl ester	257.212	16.642	24	13072527	96691.9	77510.1	160178	92106	114706	88649.7	107815	113106	81025.4	89446.1	58415.6
6''-O-Acetylglycitin	487.131	2.82258	24	32297332	14643122	22756060	34050928	12175477	19781876	27479674	13272271	18544770	246198	210144	1.55466e+06
	581.878	22.3556	24	135353	282398	135401	131108	217935	123823	296076	233717	156081	114999	87182.4	84363.6
Aspartyl-Histidine	269.088	2.90654	24	6289947	13500091	17482124	14081643	12714006	18498400	26439002	14583940	57819796	12103284	14137490	93611016
	582.948	15.7755	24	1.11211e+06	305256	364676	433364	315678	333391	482449	293187	378405	353308	303771	332222
	110.898	1.68778	24	61251408	45114116	51525848	34780032	40454992	52598784	39323204	53199800	50170496	21442634	36185876	41077400
Bismuth Subsalicylate	360.995	14.1459	24	607666	390438	381282	397173	374266	377904	362476	403645	392888	353614	361938	329227
Ammonium peroxydisulfate	226.966	1.50048	24	4.69971e+06	2.0253e+06	2.80031e+06	2.83106e+06	2.64849e+06	2225449	23010770	7525787	20864478	477165	1.54113e+06	9275205
Thiolutin	226.995	9.87006	24	312160	273830	269457	242857	240826	221486	223748	231658	250605	222231	269281	295249
Mukurozidiol	333.1	7.42072	24	2209978	863212	685790	1.81197e+06	631126	608189	1.78e+06	805088	560121	197297	281907	567061
Lipoyllysine	333.136	14.8223	24	1.38901e+06	427800	244996	1.00904e+06	365309	243765	132880	373253	240440	384142	467044	171139
L-Tryptophan	203.082	8.25436	24	3.24769e+06	1.30146e+06	2.4147e+06	2.91984e+06	846611	1.83937e+06	9459049	2.31696e+06	7.59354e+06	438668	691846	10744550
Decitabine	227.077	1.82888	24	687983	535071	635177	2119771	1.35417e+06	709783	925137	496121	1.06343e+06	2.50074e+06	2.01832e+06	6748036
Carotamine	270.092	2.91541	24	563965	1.34831e+06	1.74232e+06	1.465e+06	1328248	1748714	2.5434e+06	1.48547e+06	6198408	1.20516e+06	1.22704e+06	9581195
	488.067	21.6756	24	37821.6	84630	365598	139299	40542.7	393440	440738	246621	697348	37434.7	31807.2	589831
Prolylhydroxyproline	227.104	8.07134	24	610346	597166	1.17647e+06	2938878	1.12426e+06	1980922	210883	115859	330912	139890	119332	415866
Traumatic acid	227.129	13.6036	24	8464014	215794	252627	217100	154554	323378	217686	241593	275803	219428	222616	343469
	488.162	2.68227	24	23372236	11891730	19648600	15418684	6.70649e+06	12131417	35912796	14362356	21783706	1.5878e+06	4.60623e+06	14372515
	303.104	1.90502	24	8.0474e+06	4.09123e+06	4510460	4.5894e+06	5.44298e+06	3.92991e+06	7036551	5215106	8.31682e+06	5.15845e+06	7620048	5.92503e+06
2-(3-Carboxy-3-(methylammonio)propyl)-L-histidine	270.135	13.9483	24	14215200	3.89722e+06	3.80504e+06	4277036	4.16305e+06	3.60577e+06	3.34761e+06	4863713	3.70722e+06	3.96539e+06	5001751	3798592
	258.916	21.792	24	1.2196e+06	5224827	4353019	3.20966e+06	5530900	4065286	3.03206e+06	5958290	4009741	5471865	6.25578e+06	4.16116e+06
	489.04	21.7619	24	349248	356154	276351	426334	192897	520655	442167	239907	279665	196401	138589	381379
	473.004	13.8051	24	299077	112927	104632	107573	120416	100406	126335	113765	112936	124809	108357	101770
Methylphosphate	110.984	1.7528	24	3142614	3296003	1.6589e+06	1.4207e+06	1.70958e+06	1.92236e+06	530191	7956369	504190	1.84603e+06	1.25027e+06	805265
3-Furoic acid	111.008	2.92472	24	20627660	11037842	10593267	9087381	8111324	10667620	20038472	14711356	19349698	3.78458e+06	3.46789e+06	7572795
Resveratrol 4'-(6-galloylglucoside)	541.137	2.41873	24	2.01521e+06	1.20252e+06	1.37989e+06	2.25466e+06	975721	1.13223e+06	619186	396274	231141	582163	278316	944942
	68.0127	21.8537	24	177130	162925	190029	152774	138139	164007	172017	154499	219443	152628	146841	182013
	90.0264	2.91633	24	29512476	34197836	28887176	57617624	55866132	30050360	94835144	64288044	103854832	71204824	88243632	157389232
4',5,6-Trimethylscutellarein 7-glucoside	489.146	3.48572	24	698939	186037	202408	521002	262339	301309	566638	123087	249590	138800	166374	806614
Phloroacetophenone 6'-[xylosyl-(1->6)-glucoside]	489.166	2.70672	24	279507	2409938	4.18458e+06	3.08478e+06	1.25456e+06	2709411	6621584	2557459	4655760	284655	860604	2778943
	489.184	8.83935	24	448351	227249	317969	457001	234935	307050	1.96026e+06	345503	1.33263e+06	174372	172483	2.08523e+06
gamma-Fagarine	228.064	1.83774	24	56207588	28945258	30798600	28605096	35031104	42444500	650165	772237	1.33805e+06	1.71273e+06	1.5813e+06	1.17624e+06
	473.178	9.11081	24	456257	317791	428227	525548	310732	369261	1.0709e+06	312955	904927	202156	181697	876503
Macrocarpal I	489.279	16.4382	24	470070	1001748	365103	254454	872365	533877	226912	998870	782647	748499	866169	264051
	72.9917	2.5145	24	1.67351e+06	1242499	1.7657e+06	1.14836e+06	1.06337e+06	1.81546e+06	1523280	1.04496e+06	1.73122e+06	874946	753526	2.02136e+06
Fructose 6-phosphate	259.023	1.65827	24	1.41649e+06	1.05174e+06	747063	803860	931618	968152	4981855	2.83573e+06	5321136	1.65007e+06	2.88778e+06	9528406
1-Pyrroline-5-carboxylic acid	112.039	2.52469	24	1.96123e+06	2.25662e+06	2.02589e+06	3.65734e+06	2602412	4.14821e+06	2.13403e+06	2.33344e+06	2.88792e+06	2.38478e+06	1.78291e+06	5467936
Cadmium	112.895	1.68563	24	9415526	6.59822e+06	7.71981e+06	4534919	5626494	7.74681e+06	6.22001e+06	7969342	7756717	2980676	4559846	5981207
	78.9577	1.81274	24	2.29606e+06	1.34206e+06	1.95707e+06	1.31482e+06	1.40746e+06	1.30265e+06	2.11895e+06	1.49183e+06	1.74501e+06	1038663	808341	1.96452e+06
	813.192	3.05934	24	1.70397e+06	222699	354736	566609	182445	325302	696509	259435	341261	222377	204458	515633
	142.974	1.64782	24	2.68956e+06	4.94021e+06	3929988	3.57894e+06	726895	2.39029e+06	6166784	4612385	3.99392e+06	3.03678e+06	1.9094e+06	9140351
N-Decanoylglycine	228.16	12.242	24	6.6119e+06	919119	1.91103e+06	945208	921844	1.06329e+06	743768	790377	962639	1.03924e+06	1084922	864785
Asparaginyl-Glutamate	259.082	16.7098	24	379516	222793	205175	385955	213843	204277	222942	220039	217312	209221	175192	192635
Pyruvic acid	87.0074	2.46191	24	26280462	29099512	20518460	22218024	22885354	14836606	41072928	41144288	33827124	8502032	7.14375e+06	12981889
Butyric acid	87.0438	7.7383	24	353976	287503	377779	326901	82826.7	176677	1.70524e+06	382565	1.64607e+06	79562.9	110488	935459
Beta-Alanine	88.039	1.93293	24	11154517	7.58793e+06	7.09213e+06	6498621	8066220	5.09017e+06	6316590	3.5421e+06	9441115	1.2591e+06	297565	4.5527e+06
	460.927	14.2357	24	1.18879e+06	275416	296777	331978	314170	225983	320689	252725	256701	291010	248034	264855
	558.925	15.4797	24	5.25733e+06	1.99041e+06	2.0596e+06	2.40961e+06	1.70172e+06	1.93126e+06	2.02498e+06	1.91598e+06	1.58633e+06	2.02401e+06	1.90928e+06	1951238
	228.99	12.8274	24	233363	212223	236603	206202	241950	251342	242312	213390	205812	239418	273883	242381
	461.152	2.41529	24	6.31326e+06	4216885	5.81792e+06	6.62599e+06	4.40547e+06	6265108	1.70856e+06	1.65943e+06	2.25499e+06	3.94689e+06	3.02885e+06	6.43384e+06
	491.162	2.13713	24	10747545	210621	5393480	3.27282e+06	274049	3365274	1.89492e+06	2776481	1.1191e+06	3.40129e+06	1.58124e+06	1.75637e+06
	559.929	15.4703	24	606197	232265	299650	306643	206116	262519	254266	225002	202862	245043	205106	267052
	560.221	7.43569	24	44811956	9070522	17142948	12460546	4.92653e+06	14693096	23659270	7694021	20713320	2110822	3055083	15611904
	560.923	15.4752	24	1.69586e+06	576074	663386	820826	508234	640578	672630	556604	562123	627177	574877	665365
	561.223	7.44721	24	11329952	2.15566e+06	3.83023e+06	2832563	1.23708e+06	3.35201e+06	5.92805e+06	1.88258e+06	4.80883e+06	565631	839699	3.33541e+06
Trifluoroacetic acid	112.984	21.7498	24	261637680	241697168	236342544	205624896	226722528	224817920	244216560	231736432	241652752	243286480	303561248	212276224
	337.185	15.6607	24	2167863	153476	123621	100123	113739	247689	75935.2	116836	197162	155595	209569	129900
Lisuride	337.206	16.1459	24	153028592	2.58456e+06	1.92046e+06	4810246	1.78645e+06	2.13219e+06	1459672	2.14991e+06	2.4561e+06	2650578	2.36627e+06	1.77204e+06
Rosuvastatin 5 S-lactone	462.155	2.41096	24	1.16396e+06	662787	1.14558e+06	1.37883e+06	820245	1.03045e+06	325228	333014	373600	737304	500505	987569
Orientin 7,3'-dimethyl ether	475.132	2.52234	24	100332496	39784252	455647	50614264	26253642	38587892	76817296	43844356	61211440	18909406	9895342	42151604
	260.916	21.7708	24	860930	423964	337809	253681	519050	315411	223259	487410	244784	420583	761154	278729
	476.135	2.53907	24	17398170	7027860	9480886	9565009	4.58127e+06	6.97655e+06	13888352	7.79881e+06	11704299	3.32375e+06	1.85044e+06	8.13557e+06
Uridine diphosphate glucose	565.048	1.92281	24	30746174	7.18734e+06	9413298	9041166	3.77283e+06	9078678	32261652	12341280	18927202	696253	803726	563111
L-Lactic acid	89.0231	2.91633	24	805021056	968066048	772580928	1551386240	1548489344	810125440	2505299968	1727164928	2715161856	1911601792	2336033280	4056862464
Propoxyphene	338.21	16.152	24	26146628	474633	353665	758894	335926	359911	255155	322055	428712	424528	360707	298744
	339.058	8.25692	24	388235	233084	261215	299487	237817	247215	293351	356229	272208	190797	255906	353374
	820.41	15.1013	24	729639	760833	1.69308e+06	153639	806338	1419728	217594	417147	938115	97536.3	221664	1.57152e+06
	494.253	14.641	24	4832590	703720	880171	251079	508333	484846	1.14521e+06	1.41239e+06	1.65834e+06	1.97028e+06	1.04527e+06	2.13708e+06
	494.97	14.1243	24	1958846	987310	802907	855636	1.16903e+06	834799	828006	1.22713e+06	737005	898398	1.18743e+06	697902
	91.0271	2.91709	24	5930651	7.57701e+06	5357702	11531724	11187468	5.80745e+06	18797066	12529760	18942292	14394761	18146774	29985488
Phaseolic acid	261.135	10.331	24	675184	463846	866428	351528	368018	459652	330182	378265	394559	341322	418020	381340
Canrenone	339.2	16.1429	24	182009744	16204298	12383422	12667971	11882137	26120430	5.40162e+06	13308591	20254134	15987007	19982886	11461392
Ganoderic acid F	569.274	14.1032	24	1.87531e+06	511297	612181	363222	268238	289375	9685568	5021242	8919412	5.54944e+06	3.18381e+06	2.76933e+06
	316.985	1.45883	24	484684	2.95791e+06	766012	368200	1.00648e+06	548714	497764	847440	384799	359044	496617	1.17505e+06
Nivalenol	311.114	16.8035	24	33189	49912.2	48396.4	99168.2	63796	59792.5	45699	63453.3	72629.9	47667.9	53582.2	46568.3
	544.967	14.5607	24	1.76686e+06	1.03857e+06	1.18119e+06	949512	1.07022e+06	1063484	987483	1.0856e+06	887968	893918	1.42427e+06	985364
	545.199	8.25684	24	2.84357e+06	457861	1.35626e+06	1.12818e+06	341730	711161	2.39133e+06	637911	2.43151e+06	123375	161453	3.00076e+06
	518.155	8.24192	24	370828	331690	847420	371610	170789	457254	3846982	1.36882e+06	4.12074e+06	370054	380326	3.48572e+06
	282.982	13.926	24	692258	425527	350997	367575	484588	376520	334592	441594	394790	405279	402598	386918
Xanthosine	283.069	7.0063	24	190523	435453	435434	726754	297085	469164	774463	239365	1.35197e+06	123506	101687	1.02848e+06
LysoPE(0:0/18:1(11Z))	478.294	15.0794	24	22281974	12847685	16038504	1.05512e+06	11707982	12697035	1.14496e+06	7.91823e+06	7752417	1.7171e+06	5999277	13411345
Castavinol	549.169	2.74771	24	30223218	9521439	14114056	16199395	12950478	18174998	13660939	8508023	8775188	21746902	8307225	16182098
Betaine	116.07	2.64755	24	1.80149e+06	714844	921406	1.17463e+06	522905	717502	2.4132e+06	1.13974e+06	2385897	183267	472716	2.52874e+06
	479.285	16.2382	24	7.29954e+06	929268	488645	446398	411065	311612	33093490	62075180	32453794	27984994	26706022	6.30304e+06
Crustecdysone	479.298	15.098	24	4289328	3334270	4.10209e+06	264371	3140635	3.03978e+06	259390	2106561	1.86583e+06	495362	1.55385e+06	3187169
	480.287	16.2357	24	2277171	295539	153368	120457	151176	93428.8	9767605	18889264	9595058	8.10875e+06	7891252	1787842
Bosentan	550.171	2.73215	24	6.38573e+06	2.27453e+06	3.10058e+06	3603210	2.95479e+06	3.63029e+06	3.06681e+06	1.93557e+06	1.72149e+06	5.01451e+06	1.55755e+06	3.27015e+06
(Z)-Resveratrol 3,4'-diglucoside	551.173	2.76517	24	1.639e+06	575612	784881	962914	786488	1.06997e+06	788787	504328	473574	1.15472e+06	457865	878249
	764.902	16.7744	24	294931	171284	178622	208726	181460	191056	228298	169985	244811	177983	166421	202375
LysoPC(15:0)	480.31	15.4105	24	1.86078e+06	396611	129882	2083503	929666	1615391	353205	449685	235776	386284	488454	305435
Lead	206.972	21.9031	24	301217	432637	382895	409344	428865	509407	383782	479279	377016	523492	577277	331766
	832.609	14.8346	24	385159	659038	618680	545610	652193	703098	606964	726350	620799	603148	703072	599447
1-Oleoylglycerophosphoserine	520.268	15.0765	24	3.92587e+06	192451	196598	157691	163837	148309	101147	134278	187448	168118	139635	177675
	312.172	15.3919	24	105906240	15292889	8529339	7.43885e+06	11863416	24541816	4.18268e+06	12376919	19511388	16222795	22859520	10621796
Garcinia acid	207.012	9.69658	24	3011515	2988438	3.85933e+06	2.9024e+06	4409856	7.09481e+06	1.2678e+06	2.78631e+06	5441225	3831213	4.11227e+06	5228896
	482.037	21.7567	24	208802	133195	183791	325111	160700	235135	328174	159910	229172	227462	128848	266902
	92.9266	1.68216	24	27630140	72022968	54625504	77416408	46188128	42004864	28412138	53846836	31224604	54146384	51281360	104027144
	553.883	22.5224	24	114798	229689	119657	108621	148187	113684	230625	179349	147481	99965.5	75966.3	85990.6
	594.964	14.9436	24	1.80215e+06	960475	1.31658e+06	1.01716e+06	1.2082e+06	1.47106e+06	953523	1.19129e+06	1.41872e+06	1.22459e+06	1021771	1.35018e+06
	766.902	16.7756	24	98831.1	60659.3	88008.7	76983.4	61265.6	67967.1	84705.9	70953.7	70520.6	56961.9	57774.9	73709
Valproic acid glucuronide	319.14	11.8986	24	1.6788e+06	2.14464e+06	2.17704e+06	5.00222e+06	4.13264e+06	2.43696e+06	324110	194201	318486	153726	174223	634813
Isoelemicin	207.102	13.8671	24	3.88503e+06	2.31326e+06	2411298	1.92348e+06	2.25858e+06	2219649	2.17147e+06	2307859	2.2438e+06	2.22279e+06	2.3239e+06	2.00602e+06
Eremopetasinorol	207.139	14.6523	24	390599	442871	496055	323893	347527	413611	303232	437823	328887	419511	407102	402625
	482.929	15.1527	24	1.77675e+06	577296	499247	639458	532551	670073	563794	601840	567657	618208	531789	611261
	768.138	2.61333	24	32544104	3.20158e+06	6695949	9536535	3.48895e+06	3.47228e+06	7.57487e+06	611474	6.60328e+06	122439	266246	2.87091e+06
(-)-trans-Carveol glucoside	313.165	15.3653	24	23280380	3483734	1.90036e+06	1.77567e+06	2822851	5282245	933916	2.82112e+06	4458130	3.67238e+06	5.28079e+06	2.32849e+06
Pergolide	313.175	15.4069	24	9802619	1.52361e+06	859973	662008	1091008	2156964	420402	1.14588e+06	2.08864e+06	1503078	2141705	1.02749e+06
	774.932	16.693	24	261271	127714	155608	225277	133236	151364	197619	122139	165139	136332	132830	155375
	180.899	21.7711	24	7.48083e+06	6960814	4.09192e+06	3.54113e+06	5724071	3.93191e+06	3.61855e+06	6194551	3.58954e+06	7497054	6538321	4.77416e+06
	506.189	7.23602	24	2.08787e+06	1.1743e+06	1.34772e+06	915654	820221	1.08895e+06	4.40503e+06	2185400	3.93417e+06	478973	869952	3.18348e+06
	180.93	1.64771	24	6294278	2.08414e+06	2.87259e+06	1.49539e+06	1.23336e+06	1.98465e+06	8257725	4343039	6378859	1.72208e+06	1.98953e+06	4281222
	180.972	1.61943	24	28515588	40137828	34364032	40708832	39663892	32752432	12842755	33941188	11131585	46988876	42106080	25598214
	180.989	10.7499	24	218833	182254	202709	167374	138009	233428	167029	156189	185853	170037	167480	130946
3-Methyluric acid	181.038	1.7696	24	61106948	20286612	23523482	49904332	23163984	33633076	21595690	29994530	36205116	28499004	23797312	37668504
Homovanillic acid	181.05	8.36407	24	835153	1.58545e+06	1.97128e+06	1.97901e+06	1.42588e+06	1.47798e+06	81653240	14243300	36690136	21745896	20125572	76895608
Galactitol	181.071	1.82941	24	765840	633129	416690	1.3429e+06	895159	824271	919842	507453	875943	2.02074e+06	1.70239e+06	6.15736e+06
	484.926	15.1381	24	506137	202221	153991	190840	199730	149369	181070	189378	160346	202489	168679	168506
	523.167	8.35268	24	280092	242199	534151	375292	185946	415352	14682744	1.68904e+06	8245226	2.0949e+06	1.36551e+06	14516917
	314.169	15.3806	24	4345106	630900	365127	351923	510958	1052301	219882	537152	870789	622196	960862	433398
1-Oleoylglycerophosphoinositol	597.306	15.3101	24	8766038	1.63128e+06	2.32621e+06	1.89817e+06	1.21417e+06	1.063e+06	29956010	22396506	46135804	14059059	10006414	11399073
	598.308	15.3049	24	2.59813e+06	534079	695666	651668	386275	334973	9358836	7.05361e+06	12854764	4419166	2823408	3264468
	598.919	15.8747	24	719066	371071	336427	411585	327869	398301	455418	325929	378888	354931	332305	322317
	207.918	21.7698	24	1.30206e+06	4267681	3.61258e+06	1.42544e+06	4.51754e+06	3.53336e+06	1.59249e+06	4.76874e+06	3.67935e+06	5.13353e+06	6121663	3.14954e+06
	207.931	0.152269	24	480754	2.06054e+06	3.15599e+06	3.01553e+06	3.5796e+06	3.35687e+06	2.98852e+06	3.85712e+06	3.29807e+06	2.74284e+06	3.6858e+06	2.79422e+06
	314.989	14.1241	24	1.57592e+06	960624	923979	813700	880151	989026	871883	950553	910997	895174	816672	903092
Vanilloloside	315.109	16.678	24	229538	106217	103807	169733	108621	105603	105430	106759	121530	92143.5	88287.7	115559
	315.137	13.9495	24	2.74318e+06	505259	519043	565607	684748	650212	475125	654595	542052	711675	655821	488550
	182.834	1.68949	24	7.74619e+06	4.7705e+06	5.83293e+06	3.43853e+06	5500909	6896265	3.93072e+06	6067807	5.30886e+06	1.54555e+06	3410006	3184881
Neryl glucoside	315.181	13.7904	24	1982892	333649	341589	215784	262770	317228	203023	239808	285578	246358	286173	284965
	182.896	21.778	24	2244971	1.90521e+06	1.15885e+06	972909	1.77352e+06	1158093	1.13608e+06	1.9184e+06	1.19237e+06	2.28552e+06	1772162	1.37309e+06
1-Stearoylglycerophosphoinositol	599.322	15.1172	24	10392221	15157775	21818712	1.42455e+06	1567363	1.55401e+06	2.20711e+06	2706480	933872	18682584	11539080	31759540
	600.326	15.1085	24	3.46408e+06	4.71993e+06	6.56648e+06	503660	485602	540592	650383	806053	300616	5.7192e+06	3.54611e+06	9774823
	208.098	15.4012	24	699231	264168	317720	218513	313223	313615	271783	301438	269421	295660	272034	300939
	467.374	18.0506	24	93976.3	68751.5	70499.8	69094.9	43907.6	75409.3	56665.6	58643.8	50257.1	56394.6	52313.9	75424.5
	468.283	16.3492	24	2.56026e+06	175251	194719	69799.7	209236	203004	155778	205411	165553	192064	201403	153831
1-Phosphatidyl-1D-myo-inositol 3-phosphate	469.022	8.86524	24	471629	398078	530840	328403	389502	502514	424035	346672	380012	377575	282266	390773
	777.548	14.8862	24	518546	593767	233819	845479	424549	295372	1.13428e+06	323450	223304	951301	256203	184250
	320.998	14.0781	24	235687	143077	134188	130343	124330	119020	96593.2	143072	121030	109185	132199	123106
Ceanothine C	469.284	16.5092	24	18717600	266032	231878	605352	199615	185886	115669	365287	221027	314314	411484	242814
	507.136	7.95737	24	584143	132747	260874	425979	150228	299226	388799	120259	244499	143428	93131.9	524399
(7'R,8'R)-4,7'-Epoxy-3'-methoxy-4',5,9,9'-lignanetetrol 9'-glucoside	507.192	7.24408	24	531277	293796	398226	214626	208882	293935	1.10569e+06	501959	1.01596e+06	117304	198479	689544
	182.988	11.1124	24	1.02871e+06	1.30421e+06	1.3648e+06	1.73636e+06	1.36089e+06	1.33893e+06	1.45721e+06	1.34459e+06	1.2014e+06	1.84178e+06	1.73146e+06	952952
	470.152	2.98792	24	5966953	2.09249e+06	7.62835e+06	32309672	5.37276e+06	13389021	23275230	3612641	12592799	10284899	8633097	54403612
	525.303	14.4516	24	359621	890084	1.93268e+06	364564	235132	229095	176668	224797	132703	880856	692395	2.18326e+06
	778.588	21.7338	24	164976	363330	1.39829e+06	165095	636456	1.71472e+06	975463	1398754	1967358	266555	876950	994751
b-D-fructosyl-a-D-(6-O-(E))-feruloylglucoside	471.156	2.97218	24	1.10663e+06	313090	1.66476e+06	5889419	984817	2.61964e+06	3.95947e+06	657812	2.68582e+06	1.80664e+06	2.05186e+06	10985664
5-Formiminotetrahydrofolic acid	471.173	9.09695	24	9036410	5.89817e+06	8391755	12260893	6.73334e+06	8445973	22032262	6552333	17386888	4.25e+06	4.088e+06	19765638
1-(s-glutathionyl)-2,4-dinitrobenzene	472.079	3.10193	24	1.27845e+06	317972	521827	467499	286766	544812	736582	428853	512510	224362	362110	654468
	472.093	21.7345	24	972384	1.38161e+06	4712615	1.22151e+06	2.63535e+06	4.75664e+06	2730387	2.80787e+06	4573323	998378	1.84455e+06	3.2731e+06
FAD	784.15	7.95596	24	2.88146e+06	1.07688e+06	1.20492e+06	1.63678e+06	348407	978039	9252196	2.08803e+06	7268072	573602	418676	6764256
	508.928	15.1379	24	1131271	356927	368668	420927	413281	383492	387736	390349	400160	425532	351339	426454
Uridine diphosphate-N-acetylglucosamine	606.076	2.03503	24	80682680	21700348	25277822	25525788	12725780	19983118	558092864	444940704	415354240	95310920	134360544	440455424
	509.021	21.7858	24	107592	470966	580227	802796	491515	758348	657963	440949	525989	466832	291004	673576
(S)-[8]-Gingerol	321.211	16.6023	24	114786280	1.28663e+06	1.14801e+06	2.2294e+06	1.17803e+06	1633436	982974	1.30504e+06	1.51622e+06	1.27842e+06	1.4027e+06	1.42645e+06
	785.155	7.95785	24	890107	335804	336236	583477	134416	337395	2.86423e+06	570901	2.29216e+06	170864	157257	2.15923e+06
	790.902	16.77	24	153698	84748.6	93338.5	120440	75324.6	75567	101911	93226.3	93529.2	77967.6	74563.7	96026.4
	791.268	13.2712	24	683901	638794	1.53217e+06	2.96936e+06	972344	1.8127e+06	1.07479e+06	546264	1.94717e+06	541405	472759	2.23316e+06
	322.214	16.6006	24	19793028	222441	208586	376552	231732	275890	156008	226376	280468	194836	211628	250956
	322.994	14.2658	24	302441	122649	136816	120670	131112	123342	143082	144320	134552	116366	140974	132722
Uridine 5'-monophosphate	323.029	2.80007	24	10183750	10324832	29289788	20330280	4886101	18303916	2.96705e+06	623238	2.21219e+06	507672	3.56002e+06	2.04355e+06
2,3-Epoxymenaquinone	323.169	15.2139	24	2.93372e+06	581160	261504	225958	352310	684894	148776	392377	553029	512160	639027	400171
	792.271	13.2498	24	205795	220141	544348	1.11742e+06	329331	585044	395349	174655	631692	229244	175918	644626
	792.379	15.3064	24	856776	615626	1.36081e+06	119564	459184	761324	173334	338605	852601	499458	267058	1.61995e+06
	792.897	16.4227	24	5.8947e+06	2.28123e+06	2305565	3.2373e+06	1.98272e+06	2.5724e+06	3.15354e+06	2375611	2.43815e+06	2724256	2.00048e+06	2.62864e+06
	532.134	2.52196	24	5263135	3.65832e+06	3.28084e+06	6.16428e+06	5134587	6.69377e+06	3.67142e+06	3.62859e+06	4203189	4.05512e+06	3.94639e+06	9457957
	165.905	21.7166	23	36334.7	112695	118949	201479	91387.1	110043	144949	109783	89303.7	119720	123782	113860
Thioguanine	166.022	9.109	23	115673	121425	139889	106457	113854	157094	110944	114188	142994	89713.5	111264	218518
	392.998	14.7324	23	138202	101860	76142.7	86016.9	86975.7	63268.5	113334	98357.9	69649.2	96880.2	85753.9	70866.1
9-Hydroxy-4-methoxypsoralen 9-glucoside	393.081	1.83958	23	340721	204013	537097	452243	617237	198185	929943	405889	1.00255e+06	580889	592280	255703
Triamcinolone	393.168	13.2024	23	587939	1.24285e+06	749458	475334	421191	757883	376627	1.28668e+06	480623	1.21251e+06	1.69993e+06	636374
3,4,5-Trimethoxycinnamic acid	237.077	12.5697	23	2353296	217939	202153	135167	191910	170659	158739	179993	162262	116047	152969	177918
Thiethylperazine	398.167	7.44185	23	192642	242747	599364	146171	134878	491862	335063	221537	812862	24988.5	128031	591223
	238.995	13.4497	23	216837	130655	147614	127883	141954	148530	132326	125945	131953	161904	164972	167097
D-glycero-L-galacto-Octulose	239.077	1.85679	23	504703	318995	491903	588897	376056	671735	1.08928e+06	856854	1.09481e+06	1.36591e+06	2.38872e+06	2.92069e+06
	241.119	9.22766	23	1.2181e+06	2631456	4513460	12788080	5659041	8529140	420939	194458	765715	184260	222401	703659
	404.846	21.7846	23	0	1.12898e+06	802509	527246	1.11093e+06	714788	512844	1.3326e+06	674556	1159826	1.35399e+06	644499
Glycerol 3-phosphate	171.006	1.73723	23	708495	521347	460828	498008	571862	606359	504621	1.25058e+06	973882	1.26585e+06	1110521	683474
	692.881	16.2352	23	447657	156971	191021	196895	152497	180114	219709	194721	198314	189542	175568	210253
	696.169	10.0447	23	657738	195760	517845	1.59256e+06	435727	865770	1.76883e+06	352361	1.87894e+06	1.0729e+06	699189	3.90991e+06
3-[[5-Methyl-2-(1-methylethyl)cyclohexyl]oxy]-1,2-propanediol	229.181	15.6161	23	73418440	185620	119883	192526	109657	114953	134625	129785	217415	146588	186904	109890
	229.937	21.813	23	187613	185956	154584	148731	206604	140886	171715	193706	142777	173252	201572	156530
	705.572	21.7358	23	377035	760566	3.10028e+06	409854	1.54299e+06	2.96599e+06	2.3718e+06	2639124	3.77848e+06	590127	1.44433e+06	2.14515e+06
Hexanoylglycine	172.097	9.77775	23	268457	228151	363894	330303	230791	508181	731770	365788	517143	262977	225174	455571
	706.572	21.6977	23	128663	268304	974519	147313	373461	837822	815923	748066	1.02233e+06	223093	586185	103545
	410.222	14.7462	23	1.53617e+06	2.8522e+06	2.78123e+06	2265054	2600413	2318110	1.17237e+06	3183448	2243461	3.47241e+06	3363493	1361734
	230.909	1.4162	23	69661.5	709552	931824	957734	844848	834362	830395	1.0384e+06	1.15053e+06	162200	504476	771038
Glycerol 1-propanoate diacetate	231.087	16.754	23	577150	374669	328458	652471	375501	324048	413548	421274	416868	355178	340016	283155
	172.946	22.6237	23	20566.4	261611	125020	99804.2	204943	95985.2	135007	173328	231527	149048	148723	279945
Casimiroin	232.065	7.6756	23	26545.9	247847	241242	536304	360932	371402	650060	217636	682335	646129	940405	4.19817e+06
	232.985	13.1332	23	149004	122013	111961	138339	145174	151717	145488	176271	127141	136790	128298	119330
	173.925	22.575	23	630020	1.2409e+06	2.24762e+06	2.35382e+06	1726557	2.71138e+06	1.37851e+06	1.73786e+06	1.71985e+06	1566057	1.79843e+06	1.14366e+06
	721.202	2.45209	23	2.92768e+06	1.53262e+06	1.28509e+06	2519226	820338	881923	1.37639e+06	1.22351e+06	690797	1.29001e+06	871194	2.03646e+06
	234.955	22.0033	23	21378	569625	203597	78136.6	335403	176151	243645	284382	340072	255857	314584	724301
	235.046	22.2737	23	690820	787003	1.1869e+06	754838	707532	1.20535e+06	695088	720184	1.14798e+06	652220	811339	1128218
	174.886	22.6663	23	133603	353823	290840	229650	337444	302143	265950	349954	246270	405432	375644	278927
	174.933	21.9157	23	72941.6	233077	227924	145185	214905	190373	164555	205214	173990	204723	227838	142654
	727.912	16.4125	23	311014	121116	137940	163111	132762	113084	191444	112972	142029	170588	127401	168083
	385.099	2.38738	23	425810	233279	290108	345964	338290	325034	307380	148798	278563	547360	400914	334512
Aesculetin	177.022	7.19607	23	34772	317180	415933	405569	74878.2	313000	3887187	1.36521e+06	3.27721e+06	327439	438925	5.31496e+06
Gemfibrozil	249.15	16.838	23	1.54571e+06	5807742	2.46195e+06	4.5774e+06	3.03577e+06	3.72661e+06	2.84991e+06	4.31474e+06	3285361	4.72204e+06	4952863	1.69769e+06
5-Phenylvaleric acid	177.091	14.3767	23	838719	261121	261894	179796	288943	238607	203274	298394	188251	347375	307390	194492
	386.841	21.7998	23	0	584894	438172	230759	540047	412394	355032	527431	393011	552516	618078	413220
	178.814	21.7556	23	1140697	453369	322525	473210	448253	356311	338980	431917	364217	909239	408024	193464
7-Hydroxyoctanoic acid	159.102	12.3261	23	12997218	660588	879595	766723	649142	718126	1.37216e+06	745606	2.43714e+06	620776	616710	734233
	250.153	16.8378	23	149621	849402	360422	719345	404087	609931	405725	694922	522116	691149	694271	273525
	250.884	21.7638	23	163066	594652	238158	104807	271482	293804	291352	451796	298345	472155	654827	318453
	743.904	16.1537	23	461003	157227	126365	166926	145565	147891	194288	155373	130065	145826	128930	136217
2-Hydroxyadipic acid	161.044	22.1441	23	18113932	31965174	39588880	21205886	26385566	34943400	22967302	22808874	34275148	22811378	19650570	37752480
	161.884	21.7693	23	220341	367486	483424	290381	677572	610271	214373	551293	299088	528438	849860	302215
4-Hydroxyproline	130.05	4.3205	23	150261	1.2355e+06	1.93877e+06	1.97649e+06	703432	1721189	5702390	2.84438e+06	6.07527e+06	644040	794616	3.28354e+06
	130.983	1.47005	23	4.1833e+06	2380809	3.02587e+06	2.86822e+06	1.84305e+06	3.20013e+06	3.32443e+06	3.39731e+06	3716434	188790	415831	3196579
	130.991	21.7303	23	186437	135252	249596	97972	114500	130493	162671	388048	423378	127159	518070	182773
Acetylcysteine	162.022	6.80282	23	39462.6	687071	1396151	1.12125e+06	474592	1.08133e+06	1.40492e+06	697851	3114632	436671	677186	6.61541e+06
	162.838	21.7745	23	68217.1	55826704	5.06579e+06	1314551	5496718	3.66202e+06	26149880	8.29145e+06	8134275	13297625	45461912	83642768
	751.569	16.5323	23	78549.2	123301	123096	104333	97711.7	85007.4	101144	116416	92150.2	187832	113981	183639
Monoethyl malonic acid	131.034	7.25597	23	2.72508e+06	4.48955e+06	6371577	3725446	2719360	6025557	30453704	14515926	43132668	2.80379e+06	3688547	15970325
beta-D-3-[5-Deoxy-5-(dimethylarsinyl)ribofuranosyloxy]-2-hydroxy-1-propanesulfonic acid	391.001	13.1132	23	459754	193907	217347	215146	221025	211696	202614	205193	173683	233746	189491	207359
	132.922	1.57222	23	149092	1.98004e+06	1.77105e+06	2405486	1.55531e+06	1.96746e+06	4.33537e+06	4.27778e+06	5097667	951360	1.17169e+06	3273732
	163.896	22.5923	23	164520	288686	488541	539292	473598	599689	297857	543152	365959	562505	594374	199639
	163.907	21.7184	23	71603.5	195501	197713	451238	154685	177193	273141	170102	172300	239021	228093	221776
	164.835	21.748	23	2.07572e+06	17741664	1.51986e+06	445850	1.64431e+06	1.18075e+06	7.4414e+06	2.53773e+06	2.36866e+06	4.0354e+06	13295995	26372748
	644.651	2.12351	23	26020452	3.0165e+06	7.61058e+06	7812498	2.90744e+06	4.19045e+06	58750140	23036496	73296096	13372127	14111272	57239012
Sodium 6-hydroxy-5-(phenylazo)-2-naphthalenesulfoniate	349.027	6.80435	23	44932.4	411697	603924	858505	196895	476165	2.39673e+06	649747	2117968	104707	145195	3347602
	149.95	1.43158	23	282511	216984	224320	343362	181234	211104	288396	220363	222488	51288.6	106059	213308
	149.993	21.5798	23	523869	2.50387e+06	3.06199e+06	2.20123e+06	2.46903e+06	2.86583e+06	2.23269e+06	2588423	3.53532e+06	2492915	2.33508e+06	3.52048e+06
	135.017	2.53416	23	4.96797e+06	2.50765e+06	4141737	2.66641e+06	1.16899e+06	2.05721e+06	6.79152e+06	3.30527e+06	6575750	686584	371028	1.83215e+06
	150.997	21.5568	23	29750.5	143411	162400	141089	145251	158071	146515	140688	192225	130464	137401	200644
	349.867	21.7967	23	51071.2	600615	557471	303111	754281	489611	337982	558489	444206	554980	1.0247e+06	368825
	135.97	21.6858	23	890474	2.62498e+06	3.23803e+06	3.03041e+06	2.37095e+06	3.82113e+06	2.15163e+06	2.23183e+06	3.18616e+06	2.36555e+06	2778660	3.24229e+06
	651.292	15.2879	23	542366	281543	338540	460942	189882	511110	363876	189289	423089	237626	153351	511085
	654.29	15.3748	23	2.19776e+06	732682	770593	403166	568191	2071093	486441	443308	1.70305e+06	492892	513822	1.12287e+06
	438.245	14.7422	23	290641	725634	921825	480634	794234	887582	423362	815211	737145	704629	751539	510903
	118.021	4.09253	23	80985.8	351568	415567	481099	255604	327016	881474	717360	1.11967e+06	194463	238297	506645
	118.932	22.6414	23	114388	290586	228679	175387	285239	279664	198842	258763	261285	271863	312476	264731
	438.299	14.7343	23	1.0465e+06	2.03241e+06	6746069	253614	221340	298121	159106	245134	105707	1.3168e+06	717937	6.47602e+06
	376.97	16.5034	23	87812	81106.8	79430.2	104392	76232.5	89841.5	112280	83956.9	84064.7	98985.1	71182	79672.6
	664.162	2.5694	23	6.21871e+06	908730	1.96614e+06	2.33424e+06	772249	1.47267e+06	4.98082e+06	2.4113e+06	3754494	641509	1.2393e+06	1.53328e+06
	439.038	21.7998	23	62499.1	228928	289423	321387	203863	360472	402125	158517	358329	257461	105033	360928
(3''-Apiosyl-6''-malonyl)astragalin	665.146	2.79759	23	7395868	3256929	13831598	13438617	1.71863e+06	8448168	1.41965e+06	132376	759991	374606	1.10928e+06	1.12112e+06
Nicotinic acid	122.024	24.0465	23	315923	593081	577216	372979	548270	624432	394760	580619	616472	424351	548928	638519
	669.306	15.8359	23	143547	161705	157020	78397	117509	446100	92305.7	112360	393341	88649.8	128438	197019
13'-Carboxy-gamma-tocotrienol	439.284	16.5366	23	23953078	190782	111134	21658316	188372	162373	171788	219297	145826	212634	188080	156485
Momordol	439.343	17.1077	23	92578.4	32861.3	33929.7	58203.7	33764.5	54529.7	43801.2	41582.7	48066.5	43952.6	33116.4	31180.5
	608.081	2.03308	23	4238587	1.1836e+06	1.21599e+06	1.28203e+06	706912	874330	31684516	24588744	23194404	5048848	7422676	23645986
	355.02	14.041	23	200508	109313	79740.6	100281	93733.6	94264	137517	117278	117447	80139.4	85954.9	103992
S-3-oxodecanoyl cysteamine	244.138	13.2787	23	242761	115960	486883	320510	153194	720524	329947	313379	1.41101e+06	167602	501421	1.42804e+06
	340.236	17.5727	23	0	429353	136585	108976	594008	420150	533124	715958	316067	339562	509229	207107
Gentisic acid	153.018	8.21848	23	339432	314473	429421	450892	317358	421535	316928	245652	348735	274286	183359	546361
2,3-Dinor-6-keto-prostaglandin F1 a	341.196	16.14	23	7.57695e+06	672602	472953	566038	487769	1145366	233535	601528	791086	662613	848435	499226
13-Hydroxy-9-methoxy-10-oxo-11-octadecenoic acid	341.234	14.8945	23	687558	386392	328496	248440	363623	281703	295103	341290	261882	302200	357776	229404
	441.203	19.4011	23	74001	140435	130843	140249	131175	123922	132276	117938	138832	125386	117057	142136
	124.954	21.5646	23	85567.2	441213	409307	469261	557662	382145	448850	527160	490565	527248	598187	382016
(all-E)-6'-Apo-y-caroten-6'-al	441.322	16.4559	23	200982	62816.6	74826.8	121200	67584.2	74431.6	59516.3	56075.4	66948.4	59746.9	52508.3	63741.8
	442.037	21.7911	23	116613	541910	892739	1.01335e+06	611356	814187	843848	444397	749650	408779	322274	908733
DIBOA-Glc	342.088	7.9559	23	548778	315666	404467	224583	130939	1.04055e+06	375622	297588	708473	724836	1.33487e+06	2.67126e+06
	154.927	1.66397	23	1.9082e+06	7.52675e+06	4.70988e+06	6171710	1.80451e+06	1.46984e+06	4605087	6.12171e+06	2.91847e+06	12108378	6281482	9571416
2-Acetylthiazole	126.002	1.7318	23	4227543	2125242	3.02842e+06	2.2351e+06	2.58689e+06	3625952	1.39956e+06	2.00761e+06	1.70163e+06	384927	1.02825e+06	512751
	126.88	21.748	23	1.57622e+06	1.84995e+06	513646	355108	535834	381630	1.88857e+06	1.00135e+06	492804	1.09045e+06	2535478	602986
I(-)	126.904	1.87301	23	8835045	10309188	4.49245e+06	2.11168e+06	3.34451e+06	6312252	2.23874e+06	9656354	3.86061e+06	8004831	10503804	1.26921e+06
	342.91	2.55639	23	351758	268350	236315	238221	276301	259715	150173	236569	159993	305521	332951	201611
5(6)-Pentyl-1,4-dioxan-2-one	343.213	14.7548	23	2281933	182403	191308	135548	169789	191709	116588	154328	141343	161759	188815	143595
	128.877	21.7729	23	1.09689e+06	1.07837e+06	231216	68189	450515	291836	1.07989e+06	648459	384061	668145	1.43098e+06	451335
L-beta-aspartyl-L-aspartic acid	247.057	1.89325	23	3.09622e+06	1.29968e+06	1.99363e+06	647482	308095	727356	12785362	4.26454e+06	7.73427e+06	422731	272006	586817
	144.942	21.8006	23	152488	616052	560460	307926	623277	578667	502049	606845	548882	597825	806127	497055
	345.019	14.2791	23	586574	154390	161930	120237	193942	164815	146674	167540	189665	136970	175874	222082
Methyl 6-O-galloyl-beta-D-glucopyranoside	345.083	7.22536	23	1.16283e+06	655829	1.05771e+06	1.21685e+06	790432	1.34509e+06	1176730	619783	1.18218e+06	462044	379376	1.61133e+06
meta-O-Dealkylated flecainide lactam	345.104	1.83944	23	1.41485e+06	914783	1.15066e+06	1.26268e+06	1.01468e+06	1.52917e+06	557226	430722	643619	281193	215704	261955
Di-O-methylcrenatin	345.119	10.014	23	175084	187669	138416	161140	95524.5	289277	350980	203795	705312	179572	219807	885167
	156.004	16.971	23	50642.4	55742.1	47580.6	60955.7	55069.3	54835.5	63551.7	60144.1	66390.2	61536.7	50414.7	64943.6
	448.174	14.759	23	587539	1.28783e+06	1.61952e+06	634803	1691581	1.27816e+06	382621	1.27595e+06	1.31903e+06	1.00488e+06	1.48722e+06	552596
	449.312	16.057	23	16316570	127661	132237	16736032	124112	110305	189237	133486	151451	149671	116375	113307
	362.876	21.8165	23	230149	269654	195222	162702	266958	273631	129955	231726	204718	248985	323538	241929
	145.941	21.8332	23	156912	370428	358725	230587	355299	374196	206068	396873	330554	365378	440221	301149
	270.779	21.7173	23	166007	933886	782668	762369	880808	847262	775668	668496	883465	1.15714e+06	738081	1.15213e+06
Pyridine N-oxide glucuronide	271.07	8.25219	23	2.20049e+06	1.24266e+06	2.03685e+06	2237236	1230878	1.66295e+06	3324040	2.33207e+06	2746982	845777	1166249	3741788
2-Methylbutyrylglycine	158.081	7.97024	23	284390	430147	594771	738085	402590	570325	4545687	1.89528e+06	5664033	506473	545509	2.6517e+06
	640.273	14.9107	23	282385	272833	400055	198105	310630	1.03353e+06	183122	237817	940385	266572	242987	681317
	272.776	21.7191	23	59954.8	256738	241801	214605	256620	245717	245540	191555	257663	336513	220896	333371
Ribose-1-arsenate	272.959	1.46911	23	84842464	51162204	63552024	52960404	28349588	60508620	85317680	72830768	90086320	82316.8	969839	71921040
	216.853	22.6639	23	49701.7	479210	491597	283085	507251	543436	283214	434746	441851	479889	610478	475414
Calystegine C1	190.071	6.62509	23	155890	2.10162e+06	1.76395e+06	4.24824e+06	1.80153e+06	1.38496e+06	30018762	9100400	17910928	1.79881e+06	1.97861e+06	21207042
	845.278	2.7331	23	1.40652e+06	395756	545634	1.00276e+06	584752	752460	694570	340178	323933	1.10531e+06	300641	583695
	183.027	6.95873	23	82907	337915	252282	492394	415832	207371	2.46682e+06	1.17349e+06	1.59491e+06	529637	997795	1.94599e+06
(E,E)-1-Chloro-3,11-tridecadiene-5,7,9-triyn-2-ol	217.042	10.7904	23	451359	1.82646e+06	2.25971e+06	1.5997e+06	2.43776e+06	2232136	1.81788e+06	2.11286e+06	2168249	2.04531e+06	2206988	2341131
3-Hydroxysebacic acid	217.108	10.1403	23	406057	178383	247114	173799	167850	247552	185196	163756	188120	149708	161089	232365
	217.854	22.6697	23	0	153661	121906	67262.3	122575	155396	82565.8	135169	110867	108502	139701	123930
	183.897	21.5847	23	91272.2	387623	328017	799028	473170	310697	439683	523942	279185	755148	562652	262696
	426.332	16.9577	23	86106.7	57257.7	57573.1	129830	52875.4	62214.2	69597.3	55839.6	62713.7	67460.1	51062	23649.5
Methyl 2,6-dihydroxy-4-quinolinecarboxylate	218.045	10.7889	23	101784	318368	293482	213737	271251	300042	254793	298515	332747	248683	337940	319849
	858.622	14.7989	23	0	143988	138571	121598	148267	156436	130801	150222	129227	131919	144282	124814
L-Methionine	148.043	2.92879	23	2.16118e+06	1.05248e+06	1.12699e+06	1.31221e+06	635027	1.46639e+06	2.18156e+06	1.38301e+06	1695681	136310	421606	992758
1,3,5-Trichloro-2-methoxybenzene	208.934	0.421753	23	54877.5	102894	125242	116979	131617	136197	102401	141868	122266	89104.4	114558	116314
	370.305	17.2294	23	44806.3	78601	54160.3	111833	67913.5	101771	124012	64600.3	106613	88533	51183.7	42517.8
2-Methyl-1-phenyl-2-propanyl acetate	191.107	14.7892	23	4.63243e+06	2.07572e+06	2173252	1.72714e+06	1.82187e+06	1997298	2.01712e+06	1.95627e+06	1.88673e+06	1.839e+06	1.87042e+06	2.12076e+06
Silicic acid	94.9795	21.7364	23	8654876	3.2368e+06	5092601	1.79456e+06	2.64981e+06	5303739	5.39817e+06	8805488	6.86433e+06	2.2343e+06	6.84274e+06	6994351
	191.928	21.7987	23	100737	750346	578828	608519	913146	716778	489212	639091	676110	578313	777725	769150
	274.89	21.7909	23	28679.7	318740	368623	171852	246679	228520	313890	302050	447810	224413	239743	426083
5,6-Dihydroxyindole-2-carboxylic acid	192.033	7.14914	23	655952	1.07463e+06	1.66613e+06	1689635	827269	5.38674e+06	11369191	705855	14627807	863105	1.88483e+06	47004920
	192.111	14.7836	23	605052	229700	320482	245079	325819	311439	243821	263306	269850	281272	217744	233290
	192.932	21.8129	23	50384.1	518392	462333	305750	561004	534596	363067	516739	406076	426683	645822	471606
	185.021	1.88153	23	679182	624427	606476	655671	434724	447748	1.07922e+06	995115	849701	371021	288728	681105
	325.013	13.3372	23	246976	127826	165060	153566	146778	151899	142411	116339	143538	142584	121190	120957
	196.946	1.7089	23	16331738	240989	6235012	3.74877e+06	289293	146371	6.4559e+06	5.42282e+06	8533855	8821520	8906281	6148312
	96.9588	1.56968	23	113761160	77713920	231557328	209488736	52996380	258653328	128195008	74272672	171709504	11053862	13452236	556882880
1,3,7-Trimethyluric acid	209.066	2.7654	23	724286	684247	652809	1.456e+06	542416	622990	1.31339e+06	693604	1448523	641588	634600	2.31995e+06
Sinapyl alcohol	209.085	12.2511	23	3976591	434491	550382	522240	465533	496679	410647	502180	497113	540095	584598	459978
	453.359	17.5514	23	111053	39450.9	30878.8	72655.2	33479.6	45330.9	49483.9	36522.2	45510.1	41568.3	39842.5	37137.6
	308.864	21.814	23	0	1.24763e+06	845300	362529	909621	902183	457626	1.15673e+06	877094	1.00486e+06	1.59784e+06	765479
N-lactoyl-Tryptophan	275.104	10.1335	23	749608	1.11654e+06	1.88236e+06	4016848	2.04337e+06	3.25385e+06	2.5024e+06	819267	2514374	886424	1.17826e+06	7150687
	454.274	16.6087	23	23365738	79209.9	54350.1	106040	92646.8	65303.5	64236.3	88778.5	50496.9	82160.6	86588.1	62423.9
Triethyl citrate	275.114	16.691	23	91792.2	97908	81997.4	143549	101647	99707.9	93416	106810	113121	92844.5	84212.5	86546.4
	197.889	21.7513	23	2.33931e+06	11154072	4504923	1.58291e+06	5398842	4.28974e+06	6.77929e+06	5.92865e+06	5.51633e+06	7679807	10815390	4794494
Phosphocreatine	210.028	1.85326	23	58785880	33273912	50637024	29665268	41333508	39768040	47420792	42103840	46050316	1.21099e+06	400004	162173
	372.064	9.95084	23	241304	322532	454895	565787	351022	463985	1.5607e+06	631859	1.28585e+06	1.42671e+06	1.6945e+06	3.97409e+06
Desloratadine	309.12	9.12158	23	262039	491701	1.14666e+06	545915	626682	1.00941e+06	1228555	674741	2.75853e+06	261367	552674	4.82485e+06
Hexadecanedioic acid	285.208	14.9483	23	9047316	623916	613395	511726	705540	568143	603037	671976	606186	627238	656216	513960
	185.895	21.5807	23	53263.2	255696	204013	547952	286776	188325	282994	283803	156050	437628	355619	167492
Launobine	310.104	1.94805	23	1.62249e+06	956223	1.08361e+06	1.09479e+06	761381	1.10257e+06	844037	707795	904551	953204	1086970	1.73462e+06
	372.991	15.0183	23	110886	131909	136394	117259	117290	103232	93204.7	116372	96831.8	138470	105626	117229
Methyl 5-hydroxyoxindole-3-acetate	220.065	8.73521	23	428875	799828	944847	1.85904e+06	857533	449150	9489566	2927810	6909379	1.31226e+06	1.77821e+06	14010578
	220.107	7.44635	23	1.83488e+06	1.0096e+06	1.35162e+06	1.0215e+06	445139	1.07035e+06	2.17535e+06	1.37746e+06	2.23047e+06	159761	351513	1.56574e+06
	891.284	2.67566	23	1.80863e+06	397615	471939	1.20211e+06	638713	837189	765321	364790	318704	794306	346411	588984
Dinorcapsaicin	276.161	16.7125	23	51700.5	492488	425302	480400	538813	584887	421899	542144	591172	447272	512731	362415
	276.954	1.52186	23	1.53326e+06	842246	1.06039e+06	1099171	457381	1.15663e+06	1.57696e+06	1.40841e+06	1.44846e+06	1.90647e+06	1.95989e+06	2.78609e+06
	194.988	21.5593	23	81075.2	283134	187228	345213	358598	195767	266644	344841	219906	382431	320545	196806
a-L-Fucopyranosyl-(1->2)-b-D-galactopyranosyl-(1->2)-D-xylose	457.157	6.94157	23	345492	1.09524e+06	1.30242e+06	1.46271e+06	1.15875e+06	979486	9647810	2.17539e+06	5536924	1.17892e+06	1.38097e+06	6964383
	326.83	21.7821	23	62038.7	1.60358e+06	988523	811950	1.47093e+06	876776	876460	1.95571e+06	891386	1628454	1.99915e+06	1.01998e+06
	277.033	1.82517	23	244339	651761	348922	845024	381504	521758	256081	609458	184822	923035	661776	474766
	98.963	22.1877	23	155716	138282	143176	127982	132716	148384	138556	140218	166503	125924	154253	151347
	287.044	8.27073	23	638924	273956	409768	406861	157836	276182	843617	372128	950073	72299.1	116817	1.13261e+06
Azelaic acid	187.097	10.9428	23	13572803	7451271	10162586	6635156	6.76812e+06	9403201	6477234	6.74557e+06	7883525	6.26587e+06	7421845	9390442
	136.998	21.6774	23	13761	34481.9	57967.3	38074.1	46678.7	57965.6	29388.2	40382.9	56807.9	27891.9	41709.3	63122
N6-Acetyl-L-lysine	187.108	7.00107	23	107657	193206	941178	1.99949e+06	720270	582059	446275	213310	308358	596777	328064	747219
	187.86	21.7489	23	3366187	86734920	19217998	2036492	20276870	17382540	25628542	17248314	28179472	36404508	63228176	156764032
	287.114	16.6673	23	347863	210355	202827	352896	234565	223828	215498	241878	218428	206248	178536	176778
	222.059	9.54331	23	519295	532521	1.48493e+06	1.23282e+06	1.75471e+06	2842569	635787	337598	2.01248e+06	75191.9	88420.5	5.804e+06
MG(0:0/16:1(9Z)/0:0)	327.255	16.1076	23	1.30577e+06	462697	415011	625466	474829	490302	404036	405052	428864	540005	451645	424303
	187.928	21.7985	23	104935	581202	564169	546462	642749	508890	606847	607295	549860	582880	884263	597379
Losartan	421.156	14.757	23	1.69305e+06	1.59953e+06	1284277	1.16508e+06	1.65264e+06	783077	502729	1.8892e+06	1.07102e+06	1.25042e+06	1.49482e+06	825045
	422.04	10.0462	23	201497	259402	357210	568015	456591	482087	653176	455305	834040	849911	908690	860570
4-Hydroxybenzoic acid	137.023	11.9592	23	2.2854e+06	1.52996e+06	2.04579e+06	2.06104e+06	1.76327e+06	2.02506e+06	1.27628e+06	1.11864e+06	2.09224e+06	1.31425e+06	1.392e+06	2768272
Diplosporin	223.097	12.9338	23	1.22708e+06	1.53831e+06	1.51508e+06	1.06639e+06	1.52525e+06	1.5179e+06	1.30243e+06	1.49816e+06	1.39153e+06	1.18401e+06	1.71325e+06	1.47047e+06
	100.925	22.6595	23	21829.4	167689	120846	70806.5	131378	84580.5	103770	123825	117612	140726	109800	159455
	100.932	0.00557391	23	0	343487	555000	748521	612827	723301	644967	816193	656862	549988	875334	522987
	423.007	13.399	23	501999	146781	148843	144889	153047	165515	155398	140688	157679	146441	165635	155402
	137.966	21.6746	23	51686.6	115126	155690	143992	120618	151241	110195	97766.7	161392	115611	128187	137943
	328.653	2.95079	23	136012	136857	100700	191403	159021	120056	215288	99444.3	193210	201281	158829	404161
	278.188	14.8864	23	3.47745e+06	453873	134492	180858	545812	521506	113471	340901	2.25469e+06	65206.7	182761	489857
	328.828	21.7908	23	0	439588	321748	193841	540190	303852	300679	606959	353038	558254	575083	323162
	188.1	10.9417	23	1.25127e+06	653027	985372	627361	701624	937060	576956	688874	780631	631673	696634	796962
	138.906	21.7815	23	435144	457370	263950	195785	309394	229049	249654	362286	215431	379820	400949	211467
Isovaleric acid	101.06	9.11493	23	216617	269544	300550	510324	346886	284449	816035	280674	575558	206832	297116	1.09397e+06
Dimethylglycine	102.055	1.81696	23	14886038	9372016	9600977	7967317	5191339	7466329	10297742	7025669	13664000	390750	518642	1.46414e+06
	224.803	21.7256	23	326637	755634	423798	1.79206e+06	850564	380166	897152	473477	428401	1.4002e+06	735085	531579
	224.908	21.7546	23	0	2.74575e+06	2.36332e+06	338091	2.5381e+06	2.57799e+06	863017	2.42036e+06	2.94713e+06	2722021	3.73114e+06	1.62861e+06
	288.966	1.74403	23	1.3838e+06	816831	936902	831985	1275242	1.04738e+06	246889	1.11889e+06	434095	828578	1.71454e+06	1.43615e+06
	301.093	16.6521	23	224922	82856.4	65533.4	122053	81032.2	69091.3	77162.8	77947.5	86110.2	81508.2	62326.5	71551.9
Pyrocatechol sulfate	188.989	1.43409	23	843758	322210	255371	544935	306334	267550	464448	337312	351193	56687.9	130518	250021
	178.864	21.7626	23	664024	497056	405114	371909	699254	433345	450715	656131	591651	819472	444714	604342
	178.903	21.7882	23	498444	371328	288038	197614	264380	221434	250993	364502	194810	389862	370914	265278
	264.873	22.1202	23	61778.6	260423	191143	124983	261240	226382	127505	273272	163991	193115	293782	176248
	357.193	16.7025	23	97696	63281.7	54612.2	109652	74851.5	61394.4	56547.9	83337.6	60666.2	53561.9	60918.5	50074
	102.947	21.7956	23	155449	872776	1.03839e+06	549463	925042	923497	621448	1.07328e+06	780585	955750	1.42918e+06	872005
	215.005	6.6169	23	816252	368858	285293	401326	425375	279816	322390	377600	137100	494912	439910	171255
	534.151	7.14338	23	359567	438017	1065577	602542	230609	2.50735e+06	1.90712e+06	219558	3.2513e+06	195803	251573	6.76147e+06
Leonuriside A	331.104	16.7002	23	70672.6	43691.4	45114.6	83037.9	49992.4	65786.4	57507.1	46578.1	57044.3	54501.4	41359	43138.5
	107.993	21.7378	23	971114	593211	2.57184e+06	614610	804118	2543907	1.09035e+06	971522	3.29954e+06	283929	1.2441e+06	2446438
3-Methoxy-4-hydroxyphenylglycol glucuronide	359.099	7.65485	23	360125	164301	245145	333623	143324	328309	249417	132450	296727	112460	96115.6	362187
1-(3,4-Dimethoxyphenyl)-1,2-ethanediol 1-O-b-D-glucoside	359.135	16.651	23	50222.4	67052.5	58402.9	90584.4	67232.9	67786.3	78757.3	69840.3	79313.7	69410.7	67978.4	72237.3
	797.219	3.16681	23	1.7594e+06	337175	370162	799532	407741	469468	463424	252080	201785	817932	484654	451294
	437.287	13.773	23	293482	1594083	1.96291e+06	314298	519911	384421	273157	336228	244770	1.56639e+06	1267258	4162326
	267.153	14.8099	23	14548063	540677	326543	2.30031e+06	376842	433949	221196	325069	353424	616180	384523	308781
	290.854	21.9117	23	29549.5	275999	304045	198798	302004	358896	193380	280662	296021	226961	305509	271453
	268.779	21.7214	23	182522	1.00095e+06	833571	756444	847762	930444	784344	703317	978142	1155736	735576	1.2688e+06
	140.982	21.6295	23	28819.1	116505	130976	122031	115052	132232	131438	111918	134227	114905	100766	164266
	140.985	22.4511	23	593976	653572	584661	569008	658150	610741	501569	541678	642862	592307	599699	516583
	256.921	21.7983	23	40189.4	360956	313953	207448	317795	277501	208775	388596	221500	436120	389370	246211
	802.563	14.9036	23	273117	584975	313169	836501	598487	475916	1.13969e+06	515404	429639	1.07299e+06	473550	350189
	202.116	11.819	23	2947173	147735	189364	172925	147302	204550	123941	153792	152889	184304	163371	180424
	142.022	2.52763	23	419026	244107	350651	464355	232059	314585	464662	184167	274639	260215	159033	417634
	803.566	14.9307	23	235998	315174	164103	412744	302124	212800	574756	292368	239483	503054	228967	235901
	257.857	22.5909	23	0	162813	193270	95532	192390	195110	99606.9	173158	162166	219484	225247	174361
	487.039	21.8225	23	59128.8	299359	397487	528130	311350	443279	485486	231803	475356	247933	143970	406390
	257.919	21.8622	23	208572	239844	246901	143500	263724	221566	140762	286309	227471	250779	277340	216562
	269.131	13.9494	23	88916672	25542420	24053002	27621926	27533160	24455230	20771652	30450714	25687114	24563020	31759308	24895614
	226.801	21.7276	23	258795	431849	287544	1.10685e+06	574754	252012	579576	407058	297774	981743	461823	371681
	269.14	13.3884	23	2.49911e+06	494695	423101	353845	179897	459556	271117	293584	602981	380611	388626	308478
Tetrahydrodeoxycorticosterone	333.247	16.2315	23	0	88760.6	186618	278869	90898	96520.2	58721	96914.4	114892	61501.6	88686.5	202976
L-beta-aspartyl-L-alanine	203.067	2.22335	23	4285446	3.55567e+06	3.796e+06	2.89704e+06	1.75189e+06	1.79672e+06	2.10977e+06	2.49801e+06	1.87302e+06	416312	515676	538164
Propyl propane thiosulfonate	227.092	11.2524	23	3.01132e+06	427981	410171	628646	369468	425969	573348	341028	452194	411239	350814	458187
Hexyl 3-mercaptobutanoate	203.111	9.84321	23	286960	450298	453433	923395	542907	231832	2.86924e+06	1.02362e+06	2.90276e+06	685962	975219	6960475
	488.239	14.7454	23	348397	170556	121433	235315	147387	117923	451008	246909	145856	319495	168594	123801
	90.7556	2.25413	23	241235	152718	177281	141165	236917	190933	68587.6	123828	100580	190835	207338	180883
	227.966	1.47481	23	448590	231389	323612	355457	320554	242154	2.31782e+06	872222	2.58009e+06	91923	149127	245841
	473.096	21.6809	23	147757	240097	53052.8	187082	388516	44636.8	569056	388278	590051	140027	256419	451040
D-Galactopyranosyl-(1->3)-D-galactopyranosyl-(1->3)-L-arabinose	473.151	7.53491	23	422936	468135	612361	503375	133867	551515	2282949	738067	2.77393e+06	103979	94872.2	1.3163e+06
	80.9734	1.70578	23	143695744	184578416	119425680	118006200	148140640	114536912	27756806	112976672	41796088	144044656	167177232	59750212
	85.9982	21.5881	23	334342	1.44755e+06	2.07984e+06	1.20995e+06	1.48545e+06	1.90529e+06	1.33008e+06	1.44359e+06	2.24123e+06	1.3334e+06	1.25826e+06	2.30052e+06
Fenoldopam	304.071	1.76941	23	2.23925e+06	603683	1.36681e+06	1.46287e+06	1.49884e+06	2143818	582914	693787	598158	193552	296659	298324
	304.106	1.89633	23	1.27761e+06	859597	846479	847599	849576	679500	1257158	821099	1.35325e+06	923535	1.3379e+06	892953
	205.002	1.43034	23	99864.5	717429	305409	106164	325221	117761	116198	297830	118626	49120.1	115158	256737
	334.864	21.79	23	0	1.20635e+06	913883	530745	1.24099e+06	811170	573516	1093210	894077	954489	1.51625e+06	706710
Oxalic acid	88.9867	1.8318	23	1.35698e+06	752679	1.06989e+06	1.15378e+06	1.5133e+06	1.9652e+06	427412	622875	618505	154271	150988	281037
	586.964	21.7881	23	0	377788	486460	515913	381086	676389	562722	402952	507164	367731	217856	558660
Artomunoxanthentrione epoxide	461.131	7.95811	23	347023	116171	242222	363506	125055	246873	197411	78109.7	212208	99933.8	89106.5	348389
	335.862	21.8016	23	0	645932	538668	313836	652143	641491	304682	748745	519722	842125	1.0773e+06	515860
	228.963	1.50694	23	578214	244668	366409	341008	363950	329454	3166219	944023	3.02275e+06	114139	181908	1.35765e+06
LysoPE(0:0/18:3(6Z,9Z,12Z))	474.263	14.8873	23	4264482	402903	315381	140227	269017	230025	73181.3	252103	369258	445130	281041	324661
Americanin B	491.142	8.74945	23	150363	215592	205471	226808	297449	625993	1.71214e+06	190502	535801	455285	422636	1.45308e+06
	818.396	15.9366	23	595547	120193	160267	45871.9	125578	159942	25145.9	92329.7	153552	71374.6	53268.6	212804
	336.859	21.7909	23	86864.6	8920640	5989835	3.63558e+06	8.30246e+06	6393999	4.79363e+06	9193287	5644085	7511709	11286107	5.42067e+06
	562.226	7.4458	23	2.72829e+06	521591	986348	654847	281796	848892	1.35442e+06	510023	1.19225e+06	158084	195636	961006
	462.3	14.5297	23	189261	982569	795623	110772	213401	164608	92825.9	125435	126997	910266	696440	2.12905e+06
PSF-A	463.162	12.7874	23	730125	613740	573184	560608	241485	442207	542250	597916	454064	1.2788e+06	963365	310853
	566.052	1.92827	23	5371737	1.18464e+06	1.6246e+06	1.5694e+06	574773	1470179	5793456	2.11265e+06	3.6315e+06	131802	131897	149286
	338.859	21.7912	23	172320	1.15146e+06	854379	591896	1.16571e+06	863828	583561	1.24663e+06	976418	1151315	1.52747e+06	723055
	113.988	21.7491	23	5.14392e+06	4.95462e+06	5421750	4.35574e+06	4746457	4.91375e+06	5.47489e+06	4869673	5307153	4869422	6.33281e+06	4.90982e+06
4-{[4-(Diethylamino)phenyl](2,4-disulfophenyl)methylene}-N,N-diethyl-2,5-cyclohexadien-1-iminium	544.164	4.45782	23	0	102381	97642.7	166883	100181	150109	186741	144398	143204	58599.8	89574.8	227063
Dihydrozeatin-9-N-glucoside-O-glucoside	544.225	9.83569	23	640652	446509	640091	1213897	379466	425917	4625466	1.2167e+06	5.43292e+06	458323	587479	7343945
	114.933	22.6443	23	413826	1.51357e+06	1.45528e+06	986200	1.43287e+06	1.57692e+06	941396	1.32652e+06	1.38594e+06	1.4282e+06	1.51901e+06	1.38557e+06
	568.362	14.4473	23	1407336	189975	154734	294976	288766	501172	716885	191062	182349	880494	298238	508512
	261.851	0.212622	23	0	213401	389374	388624	391584	373470	315123	447992	340195	307869	433738	339064
Plastoquinone 3	339.233	17.5719	23	12638.1	1740664	524473	380772	2573845	1.59968e+06	2.0312e+06	2.7912e+06	1.29093e+06	1.3176e+06	1.93573e+06	810539
	317.02	7.44726	23	0	247343	400289	307317	236351	356606	285742	421232	295476	113858	253288	199402
4',7-Di-O-methylcatechin	317.099	6.68319	23	0	577958	773054	763419	280188	660387	11961674	4.77506e+06	9079712	433137	897938	7990255
	205.936	0.313554	23	49289.7	146512	258480	230131	231464	238107	198873	233557	240208	177440	260523	251662
4'-O-methyl-(-)-epicatechin-5-O-beta-glucuronide	477.136	2.53146	23	4.26464e+06	1.69584e+06	2.37391e+06	2454503	1.12153e+06	1.78107e+06	3.53005e+06	1.96231e+06	2529104	898278	501867	1.90391e+06
	590.17	4.44276	23	0	333274	328410	720178	254303	370543	691937	435244	343151	238423	269318	539375
Alpha-ketoisovaleric acid	115.039	6.9396	23	1.6901e+06	12697039	10946724	18110724	13209268	8.2611e+06	155002912	42470852	95954720	16417117	24613532	131463504
LysoPE(0:0/20:5(5Z,8Z,11Z,14Z,17Z))	498.263	14.8083	23	14219584	1.20095e+06	2.88684e+06	487945	843941	1.86136e+06	232886	805006	1.58249e+06	2.09732e+06	2.0261e+06	1.25552e+06
LysoPE(0:0/20:3(11Z,14Z,17Z))	502.294	13.8217	23	12733562	403253	995535	129703	303309	617973	163949	210746	371903	57228.3	181865	448670
	498.993	21.7793	23	64740.1	112164	259645	351814	234162	329045	292115	284457	227328	555310	254628	213295
	828.577	14.864	23	66642.2	146181	112882	221780	132358	133609	317335	127222	115038	326787	134416	119252
Methyl (9Z)-10'-oxo-6,10'-diapo-6-carotenoate	311.169	15.417	23	555292864	82453256	46429604	39941496	64120780	124514360	22416342	65318972	101703320	86354080	118937984	55599884
	116.042	6.93336	23	121115	740930	635561	1.08031e+06	667445	463252	8535339	2263364	5310125	931170	1379820	6.9281e+06
	318.029	7.44346	23	0	1.26436e+06	1.89316e+06	1.21088e+06	894982	1.91187e+06	2.6862e+06	2.07053e+06	3.13687e+06	247688	629204	1.84501e+06
	91.0308	0.248605	23	767030	609928	664041	613509	574952	636557	705298	712572	738390	689960	725394	664880
Fexofenadine	500.279	15.7292	23	73174072	1.39145e+06	2874001	449848	1.01967e+06	1.48843e+06	172865	1.16989e+06	1.26931e+06	1.65838e+06	1.55132e+06	1.54502e+06
Sulfaphenazole	313.079	15.5132	23	1.12947e+06	319363	373730	259557	320673	318318	237649	315025	343325	245705	276885	325742
Ganoderic acid H	571.29	15.3669	23	1.54758e+06	619690	743915	1.17714e+06	742370	496307	5.48859e+06	4363352	12555999	1.93613e+06	1.94534e+06	2.63604e+06
	318.973	12.974	23	454303	227920	176166	202327	198306	188143	209782	271580	174988	166584	205382	142008
	833.612	14.6993	23	148170	352264	315894	262284	359561	396013	322846	388194	354049	297733	370650	292080
	319.016	7.24196	23	0	483499	178070	117815	477437	186154	238770	411100	264647	219310	580966	257110
	179.902	21.7994	23	409148	299265	226720	145949	191147	211454	162408	239623	299925	251943	290109	173059
	505.011	14.0387	23	270831	87467.1	92306.7	134257	106243	100367	98605.3	97190.5	99168.4	91364.4	103089	102714
	572.292	15.3624	23	1.09864e+06	176341	230494	383388	230675	151707	1.62029e+06	1.20959e+06	3.12239e+06	573913	571486	788269
	834.615	14.8478	23	0	114722	102336	101973	103460	111789	97116.8	126574	112831	113110	103985	97647.5
	522.184	4.40963	23	0	641342	615823	1.21879e+06	517336	724915	1.54816e+06	1.41357e+06	1.25694e+06	289706	451535	2870949
Pipercyclobutanamide B	595.289	14.4511	23	6603835	121524	162783	208427	115708	136429	409750	244759	462757	556091	378467	184176
5,6,7,8-Tetrahydromethanopterin	775.253	6.87247	23	486161	107864	212596	459526	134271	366645	420432	74844.5	219299	124463	78744.3	365843
	93.008	21.6849	23	347074	1.57913e+06	1.70079e+06	1.55425e+06	1.38303e+06	1.75159e+06	1.14632e+06	1137318	2.20926e+06	1.19299e+06	1.23079e+06	2.25489e+06
	776.546	14.8531	23	812598	1.16948e+06	492385	1.7802e+06	897721	512621	2.3351e+06	711086	525471	2058343	528625	338846
Uridine diphosphate glucuronic acid	579.028	1.92432	23	25369830	5.06385e+06	5306316	6.13665e+06	2.46125e+06	4382274	23162174	16169026	15695216	42674.7	131948	276492
	473.593	2.11514	23	4.96159e+06	732173	1.70819e+06	1.79907e+06	958312	1.43012e+06	22007390	6.94538e+06	15277979	4.82209e+06	5185354	10623441
Cis,cis-2-amino-3-(3-oxoprop-1-enyl)but-2-enedioate	182.009	11.0995	23	289617	258148	481788	452723	343147	514276	350665	242173	433844	87048	108914	780090
Ligustroside	523.187	4.45233	23	0	167806	184716	309914	123567	204853	444704	350130	278785	82151.4	110263	600386
2-S-cysteinyl-DOPA	315.07	12.2309	23	190532	254341	386171	219027	240199	311533	159285	213133	357279	228360	316802	284851
	315.094	1.87503	23	14497914	8521349	13796343	11615572	11692013	18356420	9321443	5.46481e+06	16100881	5443672	3.38914e+06	5326282
	320.887	21.7879	23	316249	472947	387922	258970	587294	378065	392475	612082	373972	645599	572381	394277
	507.064	22.2428	23	210862	108272	234885	206037	98502.4	220923	217652	108156	218062	103304	57982.1	205205
LysoPE(0:0/22:6(4Z,7Z,10Z,13Z,16Z,19Z))	524.279	15.4726	23	29840310	662406	1.8029e+06	319445	598738	953692	98005.2	527784	829712	636534	642270	694455
	470.262	16.3861	23	9474345	109181	92578.8	70570	113070	70195.8	80140.4	115638	80207.7	109952	105081	79683.6
3-Demethylubiquinone-9	779.592	21.7364	23	136274	145615	871657	79088.7	422296	1.01878e+06	446396	671591	1.15312e+06	127900	430981	687666
	508.014	21.7976	23	80056.4	458681	561552	670393	431590	682925	675909	359856	678830	310774	322572	487159
Cytidine monophosphate	322.045	2.58671	23	2674067	788085	1.15998e+06	1.11857e+06	570159	623940	2739626	2.42592e+06	2620264	0	771322	975184
	530.21	8.80857	23	367334	260000	420012	725105	341502	286829	3.49459e+06	774148	3620939	367922	315135	7.42758e+06
	532.171	8.56189	23	764226	466561	1.2304e+06	1.12338e+06	198342	704414	3.97048e+06	890132	3774758	108030	68501	1.02672e+06
	512.3	14.3845	23	496163	606704	637114	63873	228599	356374	266029	231483	281365	296599	245070	479904
	165.894	22.6166	22	62504.5	101755	200193	172539	139286	189961	112807	167077	152888	169726	202987	118603
	236.049	22.2739	22	75464.9	93679.4	128328	80787.1	84496.8	124143	91969	97773.3	125687	99282.2	110340	151363
Salsoline-1-carboxylate	236.093	10.3363	22	1.34768e+06	1.78614e+06	2.07806e+06	4306865	3.17706e+06	1.57679e+06	41486796	12856927	41701700	10062477	13103710	86613536
	168.835	21.7595	22	1.70868e+06	2195925	1491454	439275	1.92589e+06	1.3011e+06	1.86504e+06	1.98937e+06	2184701	2.9073e+06	1.95532e+06	1.62725e+06
	240.132	14.9264	22	17987474	303623	220265	165108	218869	213295	229952	253369	185733	358339	327454	162061
Methyl 7-epi-12-hydroxyjasmonate glucoside	401.182	16.7	22	73370.1	50146.2	51699.2	81012.1	49836.8	41905.8	40428.5	59495.8	51091.4	53469	55594.2	54173.2
	403.999	1.94857	22	5.19054e+06	1.20123e+06	3.45062e+06	1.88103e+06	965013	1.25588e+06	873431	727459	1.14008e+06	0	27929.8	1.92575e+06
	170.832	21.7512	22	2275545	4227352	2.33862e+06	607431	2.99095e+06	2179159	2.85515e+06	2.8736e+06	3.56561e+06	4539030	3.24828e+06	2.71273e+06
	406.002	3.13676	22	0	919588	1.00667e+06	756817	1.01346e+06	1.01901e+06	656619	781620	731567	954254	77738.9	836983
D-Ribulose 5-phosphate	229.011	1.76415	22	5.15002e+06	2.0614e+06	2.23037e+06	1773035	1.93089e+06	1.9136e+06	696718	1.09189e+06	369698	400107	532031	47989.9
3-Chloro-1-(4-hydroxy-3-methoxyphenyl)-1,2-propanediol	231.044	7.01369	22	0	173514	286341	516792	177867	618890	314811	132856	486451	89572.6	122273	571043
	720.207	2.3905	22	2.43288e+06	1.16082e+06	1.35427e+06	2.13166e+06	590589	745456	1.02164e+06	1.08073e+06	519493	1.08572e+06	624842	1.51544e+06
	174.012	3.20168	22	2.18899e+06	2.79717e+06	1.12452e+06	162217	930748	668194	3.76061e+06	3.72061e+06	4983445	33691.8	37076	964309
1-Isopropyl citrate	233.067	2.96413	22	92915.1	373077	474506	681556	364471	510908	893510	360454	1.30461e+06	504034	418638	2.02487e+06
(S)-2,3-Dihydro-6-hydroxy-5-(hydroxyacetyl)-2-isopropenylbenzofuran	233.082	13.4609	22	201588	199019	217256	123360	157087	205476	140631	161311	185598	125760	161694	155893
	174.084	10.002	22	425405	265936	252465	280807	231797	295479	211801	244777	265991	222839	234467	267005
Procainamide	234.158	16.2919	22	1.38995e+06	180051	214458	74954	172388	167882	162954	183398	173852	276936	294182	175142
S-aminomethyldihydrolipoamide	235.097	13.6023	22	597245	273201	245012	283866	279009	253419	248543	304074	274401	322427	309688	244283
	235.944	0.0532986	22	55860.6	114719	235141	210121	306390	293378	304636	374922	290445	211930	358678	225369
	158.99	21.7482	22	2.07842e+06	2.03809e+06	1.86134e+06	1.46648e+06	1.99309e+06	1.73889e+06	2.45685e+06	1593306	2.61809e+06	2.12053e+06	2.57968e+06	2.0661e+06
	386.94	1.47855	22	18983070	8890582	13246530	11015874	4207352	11957236	19227078	14612176	19575212	564701	493315	14597937
	160.982	1.46777	22	1.41391e+06	987524	1.31595e+06	1.12207e+06	797356	1.09759e+06	1342323	1.19449e+06	1.45491e+06	85811.5	181708	1.30129e+06
	161.979	1.46548	22	384763	270422	331127	347401	227346	283699	351703	448096	454361	0	59121.1	346874
5-Hydroxyketamine	252.081	2.91638	22	46226.4	762430	892350	1.27685e+06	792023	752926	2.02369e+06	808264	2.20033e+06	1.02886e+06	765923	4.51143e+06
	132.037	7.29728	22	185392	276060	350727	214137	158411	365117	1.71848e+06	848266	2.26496e+06	180644	223529	806313
	132.945	1.73179	22	5.38518e+06	17048948	5.91315e+06	6.58359e+06	4885571	3.82494e+06	794520	10102528	637192	19057974	11388162	1.03223e+06
Phenylpyruvic acid	163.039	10.064	22	175917	280844	251649	210811	268530	227376	896983	343338	249656	323506	274944	252648
3b,12a-Dihydroxy-5a-cholanoic acid	391.289	15.9563	22	10678721	90386.4	69844.1	64591.7	87452.3	67053.8	82684.6	95125.5	54987.1	80309.7	99118.3	60108.7
	132.98	1.47459	22	529497	380715	471833	359989	240380	394328	552902	462040	501104	22489.3	62574.6	399418
	133.923	1.57611	22	0	230582	225550	202779	129062	261306	457260	395115	443462	158755	151990	370277
	373.15	16.6711	22	137443	72307.4	64683.3	96653.5	71889.9	73294.7	66318.9	72064.2	75147.5	65898.8	58216.5	77319.6
	651.915	16.1522	22	233550	105453	130323	144641	113653	110163	184991	108511	133888	128878	110686	129816
	438.218	7.43918	22	9151223	4.44622e+06	6.90678e+06	3560245	1.12627e+06	4.87742e+06	16839618	7.0247e+06	18568958	93915	381872	9598223
Hydroxypropanedioic acid	118.997	1.84825	22	4779474	3028169	4.61632e+06	3.84971e+06	4339780	6.60875e+06	1.49551e+06	1.35785e+06	1.21624e+06	132922	98750.9	428387
Riboflavine 2',3',4',5'-tetrabutanoate	655.29	15.3504	22	848957	190769	229850	136303	147371	565809	119274	120365	417104	129808	166084	362847
	255.084	7.42623	22	731560	527911	682888	514553	268406	485727	1.04865e+06	665391	838092	94678.1	176849	858164
	123.901	21.5905	22	156497	389267	212295	466129	260327	176322	329606	326113	216734	405356	480929	161661
	675.634	2.73488	22	1.15516e+06	1.23687e+06	276885	644955	478226	353079	1.63348e+06	1.30826e+06	1.99094e+06	0	0	294854
	354.079	7.4563	22	548467	363306	378130	358173	308421	384738	321756	425556	283990	270219	430079	275823
	355	7.26577	22	0	222751	230913	280090	305066	255664	134396	271153	195163	271035	416486	150379
	340.855	21.7858	22	0	385162	308233	261230	498217	363634	174969	392547	247498	367939	504407	301644
	244.964	1.46723	22	3.24076e+06	2.24549e+06	2.97773e+06	2182905	1.21345e+06	3000803	3.71331e+06	3.21221e+06	4.31421e+06	0	51975.3	3.30625e+06
	340.946	1.46409	22	2.41068e+06	858402	1.22745e+06	1.24151e+06	1.05406e+06	1.01063e+06	2.81195e+06	1299905	1.46415e+06	0	114132	966608
7-Hydroxy-2-methyl-4-oxo-4H-1-benzopyran-5-carboxylic acid 7-glucoside	381.088	2.25949	22	804811	645290	650410	732168	344012	413038	549730	599426	374926	412802	355894	938391
Methacycline	441.137	8.2552	22	0	132953	283471	588002	281419	495168	195289	141543	337179	232501	201735	552632
Guanosine diphosphate	442.017	2.87933	22	8671314	9856376	17728382	27604798	10871174	6.63493e+06	6459897	2267511	7261524	142786	273907	6015620
	245.103	16.7668	22	626732	420405	354297	928478	378879	445417	423541	448822	462322	429471	387016	390506
9-Acetoxyfukinanolide	291.161	16.134	22	1.8842e+06	145726	139602	277926	140902	143395	124293	145425	137998	138657	162240	135095
Glutaminyl-Threonine	246.107	16.7558	22	67167.1	62473.4	57007.7	127736	61263.7	63200.7	58512.7	69565.5	89048.2	60668.2	52712.2	42638.5
	342.944	1.45866	22	612015	259070	249201	298090	211509	286806	639670	315984	397869	0	27385.6	240309
(-)-erythro-Anethole glycol 1-glucoside	343.14	10.4223	22	592931	307552	390466	370955	463438	503503	253288	309657	449217	251106	355108	452912
	343.177	16.6974	22	180102	68339.7	54228.4	167694	77821	82246	67908.1	77758.9	66928.6	70941.1	68854.8	53259.7
Isosakuranin	447.136	2.28881	22	37058124	27920530	22499624	27080644	24904200	18002700	36524880	27573314	32690212	6833071	3188353	8709538
	627.917	15.47	22	583663	133254	139568	194346	187198	192372	181290	163404	150925	194458	173753	156845
Tetrahydropentoxyline	365.141	14.7887	22	239604	366731	181981	82180.9	345495	442526	103834	358514	315848	331268	576466	171618
	146.017	2.81174	22	4969864	2461191	3.40807e+06	4159273	1.31276e+06	2.51381e+06	3.73145e+06	2265173	4633110	24884.5	37180.8	242506
	157.93	22.654	22	92365.7	104029	95259	140078	115399	94739.8	96724.7	127773	86156.4	164489	128034	41270.2
	633.129	2.67964	22	576178	411102	271379	276512	254570	309119	423520	225569	257529	65457.3	135975	470721
	294.982	11.6885	22	2.02667e+06	306496	248799	295599	303502	242135	292003	346900	258341	303986	324117	263577
Decarbamoylneosaxitoxin	271.119	16.6635	22	324637	147697	113753	300409	165413	173825	143847	166280	206213	127636	161575	98822.1
	635.292	14.3826	22	667230	531929	762807	346606	611840	1.02343e+06	808647	494288	828667	368643	281810	763843
5-Androstene-3b,16b,17a-triol	305.216	16.1006	22	27764656	2.1556e+06	1.207e+06	1.25215e+06	2.21802e+06	2.49763e+06	480083	1.37211e+06	16757662	317217	913697	2.4887e+06
L-Thyronine	272.089	3.01064	22	1.65073e+06	985188	1.11068e+06	769313	573192	1.21307e+06	292009	450163	794326	428289	412498	201144
	189.857	21.7496	22	2.19865e+06	53102364	12755774	1.32847e+06	11938940	10913529	15898739	10839539	18668274	21894914	38782688	101610232
	190.888	0.279901	22	17820.5	68772.7	93550.9	100528	108210	92704.8	94430.2	104320	86627.2	91272.2	105764	91305.3
Triacetin	217.071	16.7148	22	320393	236641	230328	404643	214652	232581	252384	243142	267858	228051	210896	203029
	184.831	1.68476	22	8820574	4.66055e+06	6434652	3.51927e+06	5730404	7352575	3.82701e+06	7098114	6.04759e+06	1.48941e+06	3378302	3.78786e+06
	297.083	2.75987	22	183723	280726	461440	246532	210835	396793	484312	370975	1.12305e+06	138558	367160	1.46117e+06
Hydroxylated lecithin	147.042	1.82146	22	3.07639e+06	1.89257e+06	1.84657e+06	1.56788e+06	998406	1.43152e+06	1802631	1.4158e+06	2.48663e+06	114458	125657	389024
[truncated: 12,881 more rows]

## Sheet: identified POS NEG
row identity (main ID)	NPNIS1	NPNIS2	NPNIS3	HPNIS1	HPNIS2	HPNIS3	NQNIS1	NQNIS2	NQNIS3	HQNIS1	HQNIS2	HQNIS3
[truncated: 1,322 more rows]

[truncated: 13 more sheets: HPvsNP, NQvsNP, HQvsNP, HQvsNQ, HQvsHP, Up, Down, Pathways MetaboAnalyst , Pathways MetaboAnalyst Venn, Glycolysis, TCA, Glycolysis TCA Membrane traffic, Heat map HQvsNP ]
