# Supplementary material for: Tumor microenvironment affects exogenous sodium/iodide symporter expression
Source: Transl Oncol. 2020 Nov 17;14(1):100937. doi: 10.1016/j.tranon.2020.100937 (PMC7679261; doi:10.1016/j.tranon.2020.100937)
Supplement: Supplementary file 5 [file mmc5.xlsx]

## Sheet: Fig_Pathways
			NP				HP				NQ				HQ				NP	HP	NQ	HQ
	Proteomics	Glycolysis I
		Fructose-bisphosphate aldolase A	4.06568e+08	2.23991e+08	3.81073e+08	3.68484e+08	5.0685e+08	7.82173e+08	6.72878e+08	7.48259e+08	5.15224e+08	4.1645e+08	4.40806e+08	6.35897e+08	4.12474e+08	5.12681e+08	3.43942e+08	3.55878e+08	3.45029e+08	6.7754e+08	5.02094e+08	4.06244e+08
		Glucose-6-phosphate isomerase	2.28694e+08	2.15695e+08	2.84842e+08	2.45656e+08	2.79285e+08	3.60327e+08	3.94114e+08	4.76165e+08	4.46528e+08	3.01262e+08	4.40806e+08	4.35088e+08	2.37966e+08	2.56341e+08	2.12916e+08	2.66908e+08	2.43722e+08	3.77473e+08	4.05921e+08	2.43533e+08
		ATP-dependent 6-phosphofructokinase	3.81157e+06	8.13004e+06	7.31351e+06	1.1191e+07	1.13783e+07	3.33961e+06	1.00932e+07	7.25585e+06	2.0609e+07	1.77213e+07	1.28568e+07	1.50607e+07		9.29235e+06	6.3056e+06	4.44847e+06	7.61153e+06	8.01672e+06	1.6562e+07	6.68214e+06
		Phosphoglycerate kinase 1	4.95505e+08	2.98654e+08	3.84922e+08	4.09426e+08	6.51665e+08	4.74577e+08	6.72878e+08	7.25585e+08	4.80876e+08	8.86064e+08	9.18346e+08	8.36707e+08	8.88406e+08	6.08809e+08	5.32291e+08	6.04992e+08	3.97127e+08	6.31176e+08	7.80498e+08	6.58625e+08
		TCA Cycle II (Eukaryotic)
		Aconitate hydratase	5.59031e+06	5.72421e+06	6.92859e+06	6.96025e+06	2.99973e+06	1.1425e+07	6.24815e+06	6.12212e+06	1.78611e+07	1.50631e+07	2.82851e+07	1.25506e+07	7.61491e+06	1.76234e+07	2.94807e+07	1.95733e+07	6.30084e+06	6.69875e+06	1.844e+07	1.85731e+07
		Dihydrolipoyl dehydrogenase	1.207e+07	2.57175e+07	1.57818e+07	1.05086e+07	1.03439e+07	9.66731e+06	1.68219e+07	2.04071e+07	7.21314e+07	5.13917e+07	3.23258e+07	5.68961e+07	2.82386e+07	4.64617e+07	9.82691e+07	6.58374e+07	1.60195e+07	1.431e+07	5.31862e+07	5.97017e+07
		Malate dehydrogenase	1.39758e+08	7.7982e+07	2.27104e+08	2.18361e+08	1.55158e+08	1.49404e+08	2.35507e+08	1.92733e+08	6.86966e+07	2.65819e+08	2.3877e+08	4.09986e+08	2.28447e+08	5.28703e+08	9.008e+08	1.10322e+09	1.65801e+08	1.83201e+08	2.45818e+08	6.90293e+08
		2-oxoglutarate dehydrogenase	1.01642e+07	1.49327e+07	5.00398e+06	2.18361e+06	1.13783e+07	8.78846e+06	4.80627e+06	3.40118e+06	3.77831e+07	1.94934e+07	1.54282e+07	1.08772e+07	1.71335e+07	3.20426e+07	5.32291e+07	3.73672e+07	8.07113e+06	7.09354e+06	2.08955e+07	3.49431e+07
		Succinate dehydrogenase	8.25841e+06	2.32287e+07	1.30873e+07	1.77418e+07	2.48253e+07	1.1425e+07	2.4512e+07	2.72094e+07	6.18269e+07	3.10122e+07	2.46117e+07	2.92847e+07	2.22102e+07	6.08809e+07	1.63782e+08	1.19219e+08	1.55791e+07	2.19929e+07	3.66839e+07	9.1523e+07
		Succinyl-CoA ligase	2.03284e+07		6.15875e+06	4.91312e+06	2.17222e+06	1.1425e+07	7.2094e+06	6.00875e+06	1.37393e+07	3.89868e+06	4.04072e+07	2.0081e+07	7.61491e+06	5.76766e+06	4.74968e+07	3.91465e+07	1.04668e+07	6.70384e+06	1.95315e+07	2.50065e+07
	Metabolomics	Glycolysis or Gluconeogenesis
		D-Glucose	1300000	2180000	1690000		1300000	862000	1610000		2530000	840000	3910000		1700000	1570000	2330000		1.72333e+06	1.25733e+06	2.42667e+06	1.86667e+06
		Fructose 6-phosphate	1420000	1050000	747000		804000	932000	968000		4980000	2840000	5320000		1650000	2890000	9530000		1.07233e+06	901333	4380000	4690000
		Pyruvic acid	26300000	29100000	20500000		22200000	22900000	14800000		41100000	41100000	33800000		8500000	7140000	13000000		25300000	1.99667e+07	3.86667e+07	9.54667e+06
		L-Lactic acid	805000000	968000000	773000000		1550000000	1550000000	810000000		2510000000	1730000000	2720000000		1910000000	2340000000	4060000000		8.48667e+08	1.30333e+09	2320000000	2770000000
		Arbutin	1340000	919000	1620000		895000	449000	1730000		924000	589000	1150000		1400000	1270000	1560000		1293000	1.02467e+06	887667	1410000
		Citrate cycle (TCA cycle)
		Oxoglutaric acid	81800000	45500000	56800000		74000000	25700000	43200000		60500000	43800000	77900000		535000	565000	2760000		6.13667e+07	4.76333e+07	6.07333e+07	1.28667e+06
		Pyruvic acid	26300000	29100000	20500000		22200000	22900000	14800000		41100000	41100000	33800000		8500000	7140000	13000000		25300000	1.99667e+07	3.86667e+07	9.54667e+06
		L-Malic acid	522000000	266000000	354000000		276000000	116000000	195000000		644000000	320000000	575000000		70500000	37400000	170000000		3.80667e+08	1.95667e+08	513000000	9.26333e+07
		cis-Aconitic acid	38500000	41500000	16400000		2160000	13900000	9250000		59000000	59700000	72300000		567000	721000	14900000		3.21333e+07	8.43667e+06	6.36667e+07	5396000
		Citric acid	1300000000	746000000	778000000		669000000	561000000	750000000		1570000000	1010000000	1430000000		292000000	280000000	639000000		9.41333e+08	660000000	1.33667e+09	4.03667e+08

## Sheet: Fig_Pathways (2)
			NP				HP				NQ				HQ				NP	HP	NQ	HQ
	Proteomics	Glycolysis I																															Aconitate hydratase
		Fructose-bisphosphate aldolase A	4.06568e+08	2.23991e+08	3.81073e+08	3.68484e+08	5.0685e+08	7.82173e+08	6.72878e+08	7.48259e+08	5.15224e+08	4.1645e+08	4.40806e+08	6.35897e+08	4.12474e+08	5.12681e+08	3.43942e+08	3.55878e+08	3.45029e+08	6.7754e+08	5.02094e+08	4.06244e+08
		Glucose-6-phosphate isomerase	2.28694e+08	2.15695e+08	2.84842e+08	2.45656e+08	2.79285e+08	3.60327e+08	3.94114e+08	4.76165e+08	4.46528e+08	3.01262e+08	4.40806e+08	4.35088e+08	2.37966e+08	2.56341e+08	2.12916e+08	2.66908e+08	2.43722e+08	3.77473e+08	4.05921e+08	2.43533e+08
		ATP-dependent 6-phosphofructokinase	3.81157e+06	8.13004e+06	7.31351e+06	1.1191e+07	1.13783e+07	3.33961e+06	1.00932e+07	7.25585e+06	2.0609e+07	1.77213e+07	1.28568e+07	1.50607e+07		9.29235e+06	6.3056e+06	4.44847e+06	7.61153e+06	8.01672e+06	1.6562e+07	6.68214e+06
		Phosphoglycerate kinase 1	4.95505e+08	2.98654e+08	3.84922e+08	4.09426e+08	6.51665e+08	4.74577e+08	6.72878e+08	7.25585e+08	4.80876e+08	8.86064e+08	9.18346e+08	8.36707e+08	8.88406e+08	6.08809e+08	5.32291e+08	6.04992e+08	3.97127e+08	6.31176e+08	7.80498e+08	6.58625e+08
		TCA Cycle II (Eukaryotic)
		Aconitate hydratase	5.59031e+06	5.72421e+06	6.92859e+06	6.96025e+06	2.99973e+06	1.1425e+07	6.24815e+06	6.12212e+06	1.78611e+07	1.50631e+07	2.82851e+07	1.25506e+07	7.61491e+06	1.76234e+07	2.94807e+07	1.95733e+07	6.30084e+06	6.69875e+06	1.844e+07	1.85731e+07
		Dihydrolipoyl dehydrogenase	1.207e+07	2.57175e+07	1.57818e+07	1.05086e+07	1.03439e+07	9.66731e+06	1.68219e+07	2.04071e+07	7.21314e+07	5.13917e+07	3.23258e+07	5.68961e+07	2.82386e+07	4.64617e+07	9.82691e+07	6.58374e+07	1.60195e+07	1.431e+07	5.31862e+07	5.97017e+07
		Malate dehydrogenase	1.39758e+08	7.7982e+07	2.27104e+08	2.18361e+08	1.55158e+08	1.49404e+08	2.35507e+08	1.92733e+08	6.86966e+07	2.65819e+08	2.3877e+08	4.09986e+08	2.28447e+08	5.28703e+08	9.008e+08	1.10322e+09	1.65801e+08	1.83201e+08	2.45818e+08	6.90293e+08
		2-oxoglutarate dehydrogenase	1.01642e+07	1.49327e+07	5.00398e+06	2.18361e+06	1.13783e+07	8.78846e+06	4.80627e+06	3.40118e+06	3.77831e+07	1.94934e+07	1.54282e+07	1.08772e+07	1.71335e+07	3.20426e+07	5.32291e+07	3.73672e+07	8.07113e+06	7.09354e+06	2.08955e+07	3.49431e+07
		Succinate dehydrogenase	8.25841e+06	2.32287e+07	1.30873e+07	1.77418e+07	2.48253e+07	1.1425e+07	2.4512e+07	2.72094e+07	6.18269e+07	3.10122e+07	2.46117e+07	2.92847e+07	2.22102e+07	6.08809e+07	1.63782e+08	1.19219e+08	1.55791e+07	2.19929e+07	3.66839e+07	9.1523e+07
		Succinyl-CoA ligase	2.03284e+07		6.15875e+06	4.91312e+06	2.17222e+06	1.1425e+07	7.2094e+06	6.00875e+06	1.37393e+07	3.89868e+06	4.04072e+07	2.0081e+07	7.61491e+06	5.76766e+06	4.74968e+07	3.91465e+07	1.04668e+07	6.70384e+06	1.95315e+07	2.50065e+07
	Metabolomics	Glycolysis or Gluconeogenesis																															Dihydrolipoyl dehydrogenase
		D-Glucose	1300000	2180000	1690000		1300000	862000	1610000		2530000	840000	3910000		1700000	1570000	2330000		1.72333e+06	1.25733e+06	2.42667e+06	1.86667e+06
		Fructose 6-phosphate	1420000	1050000	747000		804000	932000	968000		4980000	2840000	5320000		1650000	2890000	9530000		1.07233e+06	901333	4380000	4690000
		Pyruvic acid	26300000	29100000	20500000		22200000	22900000	14800000		41100000	41100000	33800000		8500000	7140000	13000000		25300000	1.99667e+07	3.86667e+07	9.54667e+06
		L-Lactic acid	805000000	968000000	773000000		1550000000	1550000000	810000000		2510000000	1730000000	2720000000		1910000000	2340000000	4060000000		8.48667e+08	1.30333e+09	2320000000	2770000000
		Arbutin	1340000	919000	1620000		895000	449000	1730000		924000	589000	1150000		1400000	1270000	1560000		1293000	1.02467e+06	887667	1410000
		Citrate cycle (TCA cycle)
		Oxoglutaric acid	81800000	45500000	56800000		74000000	25700000	43200000		60500000	43800000	77900000		535000	565000	2760000		6.13667e+07	4.76333e+07	6.07333e+07	1.28667e+06
		Pyruvic acid	26300000	29100000	20500000		22200000	22900000	14800000		41100000	41100000	33800000		8500000	7140000	13000000		25300000	1.99667e+07	3.86667e+07	9.54667e+06
		L-Malic acid	522000000	266000000	354000000		276000000	116000000	195000000		644000000	320000000	575000000		70500000	37400000	170000000		3.80667e+08	1.95667e+08	513000000	9.26333e+07
		cis-Aconitic acid	38500000	41500000	16400000		2160000	13900000	9250000		59000000	59700000	72300000		567000	721000	14900000		3.21333e+07	8.43667e+06	6.36667e+07	5396000											Malate dehydrogenase
		Citric acid	1300000000	746000000	778000000		669000000	561000000	750000000		1570000000	1010000000	1430000000		292000000	280000000	639000000		9.41333e+08	660000000	1.33667e+09	4.03667e+08
D-Glucose																			Oxoglutaric acid
																																	2-oxoglutarate dehydrogenase
Fructose 6-phosphate																			Pyruvic acid
																																	Succinate dehydrogenase
Pyruvic acid																			L-Malic acid
																																	Succinyl-CoA ligase
L-Lactic acid																			cis-Aconitic acid
Arbutin																			Citric acid
